# Supplementary material for: Exogenous butyrate inhibits butyrogenic metabolism and alters virulence phenotypes in Clostridioides difficile
Source: mBio. 2024 Jan 30;15(3):e02535-23. doi: 10.1128/mbio.02535-23 (PMC10936429; doi:10.1128/mbio.02535-23)
Supplement: Tables S6 and S7 — Gene modules enriched within the genes differentially regulated by C. difficile 630 in response to butyrate during late stationary phase and across all growth phases. [file mbio.02535-23-s0005.xlsx]

## Sheet: Cdiff portal overlaps
Table S6. Gene modules enriched within the genes differentially regulated by C. difficile 630 in response to butyrate during late stationary phase. Gene modules were defined using the C. difficile portal [21]. Related to Figure 1 and Table S3.
Cluster	up-down	fxn	Overlap	P-Value	Adj. P-Value	Overlapping Genes
84	down	Stickland fermentation	8	2.86e-07	5.81e-05	CD630_01420 CD630_11730 CD630_32360 CD630_32370 CD630_32380 CD630_32390 CD630_32400 CD630_32410
403	down	Vitamin biosynthesis: Flavodoxin and Riboflavin	8	1.92e-07	5.81e-05	CD630_14770 CD630_14780 CD630_14790 CD630_14800 CD630_16470 CD630_24990 CD630_33870 CD630_33871
95	down	Stickland fermentation	7	3.18e-05	0.00431	CD630_01710 CD630_32360 CD630_32370 CD630_32380 CD630_32390 CD630_32400 CD630_32410
293	down	n/a	6	6.11e-05	0.0062	CD630_33790 CD630_33800 CD630_33830 CD630_33840 CD630_33850 CD630_33860
92	up	Mannose, Sorbose, Fructose Transport/Conversion	6	0.000553	0.0449	CD630_17460 CD630_30120 CD630_30130 CD630_30140 CD630_30150 CD630_30160
206	up	sporulation	6	0.000215	0.0292	CD630_11920 CD630_11940 CD630_11950 CD630_11970 CD630_24430 CD630_32490
242	up	sporulation	11	1.74e-11	7.08e-09	CD630_05960 CD630_05970 CD630_05980 CD630_11920 CD630_11940 CD630_11950 CD630_11960 CD630_11970 CD630_23990 CD630_24000 CD630_24010
261	up	sporulation	10	9.75e-09	1.98e-06	CD630_07740 CD630_15180 CD630_21860 CD630_23990 CD630_24000 CD630_24010 CD630_29680 CD630_29690 CD630_29700 CD630_29710
384	up	Mannose, Sorbose, Fructose Transport/Conversion	5	0.000405	0.0411	CD630_30120 CD630_30130 CD630_30140 CD630_30150 CD630_30160
Table S7. Gene modules enriched within genes differentially regulated by C. difficile 630 in response to butyrate across all growth phases. Gene modules were defined for genes that were differentially regulated across all growth phases using the C. difficile portal [21]. Related to Figure 1 and Tables S1-S3.
Cluster	fxn	Overlap	P-Value	Adj. P-Value	Overlapping Genes
72	n/a	6	6.68e-08	1.36e-05	CD630_01170 CD630_23520 CD630_23540 CD630_23550 CD630_23560 CD630_23570
242	Sporulation	6	4.72e-08	1.36e-05	CD630_11920 CD630_11940 CD630_11950 CD630_23990 CD630_24000 CD630_24010
384	Mannose, Sorbose, Fructose Transport/Conversion	5	1.03e-06	0.000139	CD630_30120 CD630_30130 CD630_30140 CD630_30150 CD630_30160
261	Sporulation	5	6.63e-06	0.000673	CD630_07740 CD630_23990 CD630_24000 CD630_24010 CD630_29680
92	Mannose, Sorbose, Fructose Transport/Conversion	5	1.23e-05	0.000995	CD630_30120 CD630_30130 CD630_30140 CD630_30150 CD630_30160
10	Electron transport	5	1.77e-05	0.0012	CD630_23520 CD630_23540 CD630_23550 CD630_23560 CD630_23570
