# Supplementary material for: Exogenous butyrate inhibits butyrogenic metabolism and alters virulence phenotypes in Clostridioides difficile
Source: mBio. 2024 Jan 30;15(3):e02535-23. doi: 10.1128/mbio.02535-23 (PMC10936429; doi:10.1128/mbio.02535-23)
Supplement: Table S1 — Genes differentially regulated by C. difficile 630 in response to butyrate during mid-log phase. [file mbio.02535-23-s0006.xlsx]

## Sheet: All Quantified Genes_Midlog
Table S1. Genes differentially regulated by C. difficile 630 in response to butyrate during mid-log phase. Related to Figure 1.
Locustag	Gene	Description	FeatureType	logFC	PValue	FDR	M-Na	M-Na1	M-Na2	M-Na5	M-But1	M-But3	M-But4	M-But5
CD630_00010	dnaA	Chromosomal replication initiator protein	CDS	-0.285454	0.203792	0.279935	871.228	810.156	749.63	630.724	475.687	681.242	616.74	738.393
CD630_00020	dnaN	DNA polymerase III subunit beta	CDS	-0.435204	0.0263621	0.0483598	431.34	415.83	403.684	326.7	215.518	344.833	262.638	343.692
CD630_00030		putative RNA-binding mediating protein	CDS	-0.124901	0.667794	0.737888	8.36394	9.9161	10.7447	12.532	9.78781	11.8621	5.59493	10.8329
CD630_00040	recF	DNA replication and repair protein RecF	CDS	0.573932	0.00125708	0.00335723	109.834	103.58	91.3296	89.5144	148.076	149.75	131.643	157.451
CD630_00050	gyrB	DNA gyrase subunit B	CDS	0.988666	5.4e-07	4.07e-06	139.705	152.191	123.292	151.957	302.21	284.351	240.42	298.474
CD630_00060	gyrA	DNA gyrase subunit A	CDS	0.429388	0.0118221	0.0239667	371.368	414.375	388.598	463.522	548.816	563.641	544.127	549.061
CD630_00070		putative spore protein	CDS	0.802471	0.00781947	0.0168783	5.69851	3.61075	4.17848	4.61135	7.22433	11.2199	5.59493	7.57977
CD630_00080		conserved hypothetical protein	CDS	0.496337	0.0916669	0.142265	12.1783	11.9101	12.861	13.617	17.2452	17.0377	20.312	16.7536
CD630_00090	rsbV	Anti-anti-sigma factor	CDS	0.563317	0.0265768	0.0487036	46.8748	32.2273	38.366	30.6519	53.6465	60.7085	54.3276	50.2607
CD630_00100	rsbW	Serine-protein kinase RsbW	CDS	0.210788	0.311485	0.398486	20.3124	15.5209	14.9231	17.0891	19.4358	19.1532	22.3392	17.6319
CD630_00110	sigB	RNA polymerase sigma-B factor (Sigma-37)	CDS	-0.0741977	0.58304	0.663356	77.6192	66.2331	75.918	81.214	75.4127	78.275	57.7738	74.4313
CD630_00120		putative small-molecule-binding protein	CDS	-0.850185	0.000621936	0.00181445	160.983	155.801	153.247	156.081	99.1365	82.5439	81.2482	84.3859
CD630_00130		putative mechanosensitive ion channel protein	CDS	-0.79655	4.68e-06	2.65e-05	177.895	140.927	134.145	132.21	87.7174	80.8817	85.0592	83.2473
CD630_00140	serS1	Seryl-tRNA synthetase 1	CDS	-1.16426	1.68e-05	7.75e-05	675.917	536.278	537.938	625.95	255.369	264.82	276.868	263.112
CD630_00150	tadA	transfer RNA specific adenosine deaminase	CDS	-1.53349	1.18e-08	1.83e-07	486.809	557.404	592.855	614.177	184.663	236.676	136.387	219.878
CD630_00160	dnaX	DNA polymerase III subunits gamma and tau	CDS	-0.206349	0.207741	0.284372	226.056	175.741	181.899	137.852	148.914	174.343	135.738	166.397
CD630_00170		DNA binding protein	CDS	-1.36165	7.67e-07	5.48e-06	106.525	102.395	105.493	157.491	34.537	50.1308	52.7464	46.1617
CD630_00180	recR	DNA repair and recombination protein	CDS	-1.66864	1.74e-10	6.54e-09	348.574	411.949	407.266	530.63	103.518	156.701	132.981	140.958
CD630_00181		conserved hypothetical protein	CDS	-1.16855	0.000485267	0.00147231	13.6029	15.0358	14.8146	14.5393	4.42782	6.64884	7.37882	7.28698
CD630_00190		putative glycosyl transferase	CDS	-0.874903	0.00305786	0.00738191	422.149	445.901	417.305	371.62	175.109	234.296	255.624	238.454
CD630_00200		conserved hypothetical protein	CDS	-0.742322	0.00290466	0.00703588	30.101	32.0657	28.978	27.7223	11.8386	20.7021	16.947	21.5031
CD630_00210	pycA	Pyruvate carboxylase	CDS	0.457383	0.0470244	0.0799348	151.884	157.095	142.665	142.572	158.05	252.656	183.295	221.863
CD630_00220	fusA1	Elongation factor G (EF-G)	CDS	3.14638	1.23e-08	1.88e-07	45.7719	63.3768	71.4682	99.6051	1378.22	349.102	516.964	237.055
CD630_00230	ctsR	Transcriptional regulator, CtsR family	CDS	0.287252	0.321617	0.409332	9.6507	10.8323	9.76787	11.7182	15.1478	13.1088	9.89249	13.0775
CD630_00240	mcsA	Activator of protein kinase McsB	CDS	0.788875	0.00816221	0.0175544	22.1966	24.6286	21.218	27.5053	49.3585	37.0597	37.259	41.4447
CD630_00250	mcsB	Tyrosine kinase protein	CDS	1.42195	6.81e-06	3.65e-05	30.7444	32.4429	32.1797	30.1094	109.763	74.3461	82.3834	69.8444
CD630_00260	clpC	class III stress response-related ATPase, AAA+ superfamily	CDS	0.95859	0.00120975	0.00324053	132.72	136.831	124.378	147.943	326.586	243.287	252.704	230.581
CD630_00270	radA	DNA repair protein	CDS	0.938255	0.000464228	0.00141691	150.643	201.178	196.66	235.233	423.206	349.895	372.022	356.639
CD630_00280	disA	DNA integrity scanning protein disA	CDS	1.57227	0.00122988	0.00328704	49.4483	63.808	51.01	59.1337	185.316	159.61	159.739	159.728
CD630_00290		putative membrane protein	CDS	-1.07118	1.23e-05	6.03e-05	653.674	702.534	655.587	726.314	310.879	355.298	273.057	363.861
CD630_00300		putative membrane protein	CDS	-0.480452	0.0515186	0.0862187	521	570.23	487.254	441.442	303.655	372.94	334.115	437.024
CD630_00310		Transcriptional regulator, AraC family	CDS	-0.584667	0.155466	0.223131	45.9557	25.3292	27.2415	5.91337	15.1478	17.6799	19.2985	17.5343
CD630_00320		putative beta-glucosidase	CDS	-0.10376	0.865076	0.899716	0.32169	0.538919	0.488393	1.03077	0.559303	0.339998	0.608145	0.683155
CD630_00330		putative glycoside hydrolase	CDS	-0.368181	0.389591	0.481823	1.70036	1.83232	1.46518	0.868018	1.30504	0.90666	1.33792	1.00847
CD630_00340		putative xylose transporter, sodium:galactoside symporter family	CDS	-0.646847	0.0675229	0.109014	9.28305	12.5029	14.489	12.2065	5.82608	8.08439	8.83837	8.16533
CD630_00350		Transcriptional regulator	CDS	-1.00607	0.0125365	0.0252142	4.82535	3.93411	4.44981	5.09961	2.28382	3.17331	1.419	2.21212
CD630_00360	acoA	Acetoin dehydrogenase E1 component (TPP-dependent alpha subunit)	CDS	1.04895	0.00168518	0.00433194	4.4577	2.31735	3.31022	4.01458	9.83442	6.7244	6.81122	5.95321
CD630_00370	acoB	Acetoin dehydrogenase E1 component (TPP-dependent beta subunit)	CDS	1.37009	0.00108768	0.00296485	2.57352	2.20957	1.95357	3.20082	8.06329	5.17552	6.08145	6.47371
CD630_00380	acoC	Acetoin dehydrogenase E2 component (dihydrolipoamide acetyltransferase)	CDS	0.818539	0.0139669	0.027701	11.6727	11.6406	6.83751	10.9587	24.3763	15.6021	16.3794	16.2656
CD630_00390	acoL	Acetoin dehydrogenase E3 component (dihydrolipoamide dehydrogenase)	CDS	-0.478507	0.0587707	0.0971254	11.7647	15.4131	14.3805	17.1434	12.025	10.0488	8.35186	11.6787
CD630_00400		Transcription antiterminator, PTS operon regulator	CDS	0.019833	0.950869	0.967408	6.57167	6.52092	7.10884	7.05265	8.24972	5.85551	7.13557	6.40864
CD630_00410		PTS system, galactitol-specific IIA component	CDS	1.00195	0.0300385	0.0543495	0.459557	0.485027	0.759723	0.542511	1.95756	0.679995	1.05412	0.878342
CD630_00420		PTS system, galactitol-specific IIB component	CDS	-0.472723	0.186742	0.259764	1.88418	2.91016	2.65903	2.71256	1.77113	1.09555	2.55421	1.88681
CD630_00430		PTS system, galactitol-specific IIC component	CDS	0.342388	0.310213	0.397286	2.94117	2.58681	3.79862	4.99111	6.24555	3.28664	6.00036	2.66756
CD630_00440		conserved hypothetical protein	CDS	0.310927	0.533786	0.616957	0.597424	0.161676	0.542659	0.596763	0.419477	0.60444	0.689231	0.650624
CD630_00450		putative sugar-phosphate aldolase	CDS	-0.166444	0.709908	0.775551	1.9761	1.83232	2.00784	1.73604	2.33043	1.5111	1.74335	1.17112
CD630_00460		putative lipoate-protein ligase	CDS	-1.17181	9.38e-06	4.75e-05	110.34	119.478	128.61	119.407	53.227	49.413	58.2603	51.1715
CD630_00470	ispD	2-C-methyl-D-erythritol 4-phosphate cytidylyltransferase	CDS	-1.60057	0.000339035	0.00107241	57.8582	60.4667	58.6615	67.8682	18.457	23.7621	15.528	22.9345
CD630_00480	ispF	2-C-methyl-D-erythritol 2,4-cyclodiphosphate synthase	CDS	-1.60771	7.18e-08	7.57e-07	59.2369	56.7481	62.243	81.0512	18.9697	22.7421	17.1091	26.1876
CD630_00490	proS	Prolyl-tRNA synthetase	CDS	-0.0258237	0.950606	0.967408	206.065	241.705	191.45	208.433	231.085	217.145	180.781	203.613
CD630_00500	proS1	Prolyl-tRNA synthetase	CDS	-0.088215	0.832538	0.877093	380.238	285.95	297.323	365.11	306.452	314.951	324.425	304.004
CD630_00510	gltX	Glutamyl-tRNA synthetase	CDS	-1.00993	3.82e-07	3.05e-06	380.421	351.213	356.798	479.038	169.329	208.645	189.822	210.509
CD630_00511		conserved hypothetical protein	CDS	-0.0101561	0.984113	0.987434	0.597424	0.485027	0.27133	0.271256	0.512695	0.377775	0.283801	0.455437
CD630_00520	cysS	Cysteinyl-tRNA synthetase (Cysteine--tRNA ligase) (CysRS)	CDS	0.219724	0.103909	0.158711	607.488	483.356	487.091	503.017	674.566	604.856	629.714	514.22
CD630_00530	mrnC	Ribonuclease III	CDS	-0.215277	0.244786	0.325695	66.9115	62.2451	75.1583	95.4278	71.5442	77.8217	50.3949	58.426
CD630_00540	thyX	Thymidylate synthase thyX (TS) (TSase)	CDS	0.347199	0.0493043	0.0831763	56.6634	77.7121	78.0887	98.2488	105.522	90.6283	105.331	93.7549
CD630_00550		putative tRNA/rRNA methyltransferase, TrmH family, group3	CDS	0.621901	0.00160588	0.00414601	31.2039	35.9459	31.1486	37.6503	58.4938	51.3396	49.6652	49.7402
CD630_00560		putative ribonuclease	CDS	1.25038	2.19e-08	2.95e-07	34.9263	43.2213	37.7148	35.8058	107.479	83.2994	86.1539	83.963
CD630_00570	sigH	RNA polymerase factor sigma-70	CDS	1.84675	2.65e-11	1.72e-09	40.5789	48.826	39.2885	44.2689	209.366	127.952	163.469	121.504
CD630_00580	tuf1	Elongation factor EFTu/EF1A	CDS	0.478828	0.0526099	0.0878391	38.7866	32.7124	29.3036	61.4665	63.4809	61.5018	45.2865	55.8886
CD630_00581	rpmG	50S ribosomal protein L33	CDS	-0.456157	0.0116533	0.0236918	185.064	237.07	215.978	232.737	116.475	168.185	151.59	198.44
CD630_00590	secE	Preprotein translocase SecE subunit	CDS	-0.341933	0.0328775	0.0585363	334.098	421.596	371.45	397.444	216.171	316.009	291.585	379.021
CD630_00600	nusG	transcription antitermination protein	CDS	-0.110525	0.458635	0.548673	696.689	761.6	688.255	774.489	500.903	741.082	629.389	834.165
CD630_00610	rplK	50S ribosomal protein L11	CDS	-0.13437	0.370086	0.461701	1488.51	1418.6	1400.06	1268.83	880.064	1439.74	1270.41	1489.83
CD630_00620	rplA	50S ribosomal protein L1	CDS	-0.224426	0.172413	0.242671	2583.54	2359.06	2403.6	2306.11	1307.74	2272.73	2282.85	2398.36
CD630_00630	rplJ	50S ribosomal protein L10	CDS	-1.90602	4.04e-08	4.76e-07	1973.84	2559.43	2672.43	3736.55	353.573	989.582	666.365	910.027
CD630_00640	rplL	50S ribosomal protein L7/L12	CDS	-2.05365	5.68e-10	1.6e-08	1568.61	2091.76	2069.97	2603.78	262.546	670.249	459.96	614.579
CD630_00650		putative NADP-dependent deshydrogenase	CDS	-0.424941	0.0519656	0.0868446	212.637	332.028	317.51	323.011	234.255	215.936	248.447	184.159
CD630_00660	rpoB	DNA-directed RNA polymerase subunit beta	CDS	0.657828	0.000279487	0.000910695	1360.7	1438.86	1200.8	1250.27	2105.4	1969.53	1740.27	2468.76
CD630_00670	rpoC	DNA-directed RNA polymerase subunit beta'	CDS	0.838215	4.69e-06	2.65e-05	1390.39	1437.08	1140.18	1149.26	2132.53	2080.94	2329.28	2605.49
CD630_00680	rpsL	30S ribosomal protein S12	CDS	-0.728288	0.000609746	0.00178619	157.444	163.023	168.279	236.318	92.0986	109.97	91.4244	144.081
CD630_00690	rpsG	30S ribosomal protein S7	CDS	0.157448	0.404503	0.496697	149.126	150.466	141.58	175.774	132.741	190.134	139.995	225.148
CD630_00700	fusA	Elongation factor G (EF-G)	CDS	0.574328	0.00838805	0.0179643	2500.73	2481.02	2043.33	2198.53	2708.19	3378.67	3423.04	4223.88
CD630_00710	tuf	Elongation factor EFTu/EF1A (EF-Tu)	CDS	0.245873	0.407479	0.499617	14.2463	11.8023	10.7447	18.2826	8.29633	13.1088	22.7041	21.1453
CD630_00720	rpsJ	30S ribosomal protein S10	CDS	-0.414051	0.0614145	0.10098	284.19	328.363	286.633	365.815	129.572	220.658	256.718	342.326
CD630_00730	rplC	50S ribosomal protein L3	CDS	0.314409	0.087426	0.136455	701.744	766.127	675.828	714.271	609.314	929.214	801.778	1213.51
CD630_00740	rplD	50S ribosomal protein L4	CDS	0.567716	0.0104857	0.0217138	200.918	212.442	173.922	196.009	201.163	315.404	227.162	417.18
CD630_00750	rplW	50S ribosomal protein L23	CDS	0.628394	0.00264233	0.00647516	107.031	116.568	105.71	116.857	131.623	190.928	129.089	237.998
CD630_00760	rplB	50S ribosomal protein L2	CDS	1.05953	1.24e-05	6.05e-05	854.5	868.252	670.673	634.955	1181.81	1561.84	1413.21	2155.06
CD630_00770	rpsS	30S ribosomal protein S19	CDS	0.920879	0.000105922	0.00038525	266.681	273.07	214.459	220.205	324.303	447.512	445.608	627.396
CD630_00780	rplV	50S ribosomal protein L22	CDS	1.0223	2.27e-05	0.000100566	179.503	181.777	137.021	155.267	233.835	309.625	336.02	448.019
CD630_00790	rpsC	30S ribosomal protein S3	CDS	0.962921	0.000129045	0.000456713	252.94	244.615	186.729	232.303	340.429	442.866	370.725	632.634
CD630_00800	rplP	50S ribosomal protein L16	CDS	0.742915	0.00584491	0.0130668	51.1947	54.4308	42.436	61.3038	60.7776	85.8683	81.6536	122.024
CD630_00801	rpmC	50S ribosomal protein L29	CDS	0.771113	0.00234116	0.00582108	54.7792	54.1613	43.6841	58.4827	72.8492	90.7038	64.9904	131.686
CD630_00810	rpsQ	30S ribosomal protein S17	CDS	1.19042	3.51e-06	2.05e-05	119.944	118.185	94.0429	110.076	173.57	227.874	266.449	341.415
CD630_00820	rplN	50S ribosomal protein L14	CDS	0.950609	8.53e-05	0.000320541	68.2902	65.6942	58.6072	76.3314	95.1282	119.301	124.67	180.613
CD630_00830	rplX	50S ribosomal protein L24	CDS	1.30174	6.49e-07	4.81e-06	94.7147	98.9993	72.0109	90.8164	153.249	187.036	238.758	299.937
CD630_00840	rplE	50S ribosomal protein L5	CDS	0.805602	0.00113839	0.00307711	112.959	114.251	89.376	147.617	143.974	193.496	178.551	295.286
CD630_00841	rpsZ	30S ribosomal protein S14 type Z	CDS	0.783674	0.00762889	0.0165442	16.7279	20.3711	13.0781	20.1272	20.4146	26.7087	34.5426	39.3302
CD630_00850	rpsH	30S ribosomal protein S8	CDS	0.786733	0.0001513	0.000524626	105.652	101.101	82.4842	110.401	123.606	188.283	146.157	231.362
CD630_00860	rplF	50S ribosomal protein L6	CDS	0.982216	1.02e-05	5.09e-05	253.262	272.1	208.978	273.968	346.162	474.712	496.733	674.274
CD630_00870	rplR	50S ribosomal protein L18	CDS	0.773017	0.000745587	0.00213161	150.183	169.921	137.944	192.917	161.592	281.442	292.639	376.646
CD630_00880	rpsE	30S ribosomal protein S5	CDS	0.818091	0.000109097	0.000395586	174.448	180.322	158.999	188.089	191.235	296.893	356.9	392.359
CD630_00881	rpmD	50S ribosomal protein L30	CDS	0.666519	0.00212827	0.00535143	91.5897	97.167	80.6934	100.093	89.1623	131.617	166.429	199.286
CD630_00890	rplO	50S ribosomal protein L15	CDS	0.653036	0.00113692	0.00307545	295.036	313.166	278.656	316.61	297.223	437.426	595.009	562.724
CD630_00900	SecY	Preprotein translocase SecY subunit	CDS	0.981232	1.91e-05	8.65e-05	963.783	1051.21	825.059	791.036	1060.39	1560.36	2173.92	2373.64
CD630_00910	adk	Adenylate kinase	CDS	0.963784	2.67e-05	0.000113915	419.989	435.285	332.65	339.504	430.244	696.844	856.146	995.877
CD630_00920	map1	Methionine aminopeptidase Map1 (MAP) (Peptidase M)	CDS	0.730453	0.000819108	0.00230306	489.566	575.619	460.609	494.065	507.941	836.621	902.933	1103.72
CD630_00930		Ribosomal protein L14E/L6E/L27E-like	CDS	1.10679	1.9e-05	8.63e-05	123.621	126.7	87.1511	85.6626	131.669	222.623	258.543	298.474
CD630_00940	infA	Translation initiation factor IF-1	CDS	0.771143	0.00111415	0.00302995	50.1836	56.6403	40.7537	44.7029	50.7568	85.1127	81.8968	110.346
CD630_00941	rpmJ	50S ribosomal protein L36	CDS	0.628707	0.0126076	0.0253431	16.6819	16.7065	15.7371	19.2592	16.6393	28.4087	26.88	33.7674
CD630_00950	rpsM	30S ribosomal protein S13	CDS	0.148484	0.462213	0.551933	220.266	211.202	207.35	244.673	150.499	275.776	213.824	339.073
CD630_00960	rpsK	30S ribosomal protein S11	CDS	0.419584	0.0421917	0.0728535	203.492	223.921	187.543	251.888	182.706	287.865	337.601	351.207
CD630_00970	rpsD	30S ribosomal protein S4	CDS	0.822525	7.23e-05	0.000278615	941.816	1054.72	780.995	842.683	1057.88	1514.54	2013.61	1816.31
CD630_00980	rpoA	DNA-directed RNA polymerase subunit alpha	CDS	0.260566	0.141886	0.206548	517.921	520.434	448.888	537.466	407.406	642.482	658.053	717.508
CD630_00990	rplQ	50S ribosomal protein L17	CDS	-0.592722	0.0121706	0.0245753	195.404	212.388	193.024	282.865	98.9967	149.335	161.807	175.733
CD630_01000	cbiO1	ABC-type transport system, cobalt-specific ATP-binding protein	CDS	-0.699191	0.00680556	0.0149582	132.398	178.22	169.961	226.119	118.572	118.244	83.1537	115.258
CD630_01010	cbiO2	ABC-type transport system, cobalt-specific ATP-binding protein	CDS	-0.104619	0.471918	0.56108	96.9206	98.0293	97.2445	117.454	97.412	96.5971	84.0051	102.961
CD630_01020	cbiQ	ABC-type transport system, cobalt-specific permease	CDS	0.273351	0.0651759	0.106089	137.04	133.167	132.843	121.414	157.211	160.328	149.36	166.983
CD630_01030	truA1	transfer RNA pseudouridine synthase A 1	CDS	0.16816	0.203832	0.279935	214.935	189.376	190.908	175.177	201.256	222.51	219.986	221.895
CD630_01040	rplM	50S ribosomal protein L13	CDS	-2.09368	3.04e-10	9.97e-09	2240.94	2854.65	3076.06	3880.2	489.39	951.54	512.017	870.469
CD630_01050	rpsI	30S ribosomal protein S9	CDS	-2.0366	4.44e-09	8.09e-08	882.717	1077.08	1151.03	1572.74	199.298	381.364	213.216	347.563
CD630_01060	cwlD	Germination-specific N-acetylmuramoyl-L-alanine amidase, Autolysin	CDS	-0.765118	0.0770814	0.121963	29.5495	38.3171	36.3039	37.596	21.2069	22.4021	21.0824	18.7054
CD630_01070	aspC	Aspartate aminotransferase	CDS	-1.8683	3.26e-10	1.04e-08	1863.87	1935.31	1840.97	1662.58	408.804	489.559	575.832	525.932
CD630_01080	nrdD	Anaerobic ribonucleoside triphosphate reductase	CDS	-0.189745	0.292286	0.377717	344.208	498.284	485.029	484.842	490.835	373.997	324.425	399.743
CD630_01090	nrdG	Anaerobic ribonucleoside-triphosphate reductase-activating protein	CDS	-0.150253	0.227691	0.307262	106.893	125.352	132.789	123.53	125.097	112.653	94.0597	108.426
CD630_01100		conserved hypothetical protein, CHP00159 family	CDS	-1.18173	1.5e-07	1.39e-06	111.58	122.766	116.78	122.336	60.1717	49.5263	49.1381	49.8703
CD630_01110		putative exported protein	CDS	-0.878947	4.09e-06	2.36e-05	126.47	111.341	117.106	119.244	77.044	65.1662	56.071	59.5646
CD630_01111		conserved hypothetical protein	CDS	-0.434574	0.485774	0.572973	0.367646	0.161676	0.217064	0.325507	0.233043	0.15111	0.324344	0.0975935
CD630_01120	ptb	phosphate butyryltransferase	CDS	1.57621	0.000158022	0.000545283	131.433	206.729	240.452	431.242	1288.26	482.948	949.922	290.178
CD630_01130	buk	Butyrate kinase (BK) (Branched-chain carboxylic acid kinase)	CDS	2.34922	6.84e-07	5.03e-06	81.3876	124.921	105.601	227.258	1367.54	339.695	764.884	275.311
CD630_01140		putative atp/gtp-binding protein	CDS	2.39479	5.23e-07	3.97e-06	68.1523	97.3826	80.2593	145.773	1041.52	242.909	555.48	219.52
CD630_01150		putative 4Fe-4S ferredoxin, iron-sulfur binding domain protein, delta subunit	CDS	2.42407	4.26e-08	5e-07	41.9116	59.0116	50.413	62.1176	606.891	143.592	256.88	138.453
CD630_01160		putative ferredoxin/flavodoxin oxidoreductase,alpha subunit	CDS	2.58989	8.59e-08	8.85e-07	279.043	329.333	299.277	369.776	4183.77	898.614	1683.14	925.61
CD630_01170		putative ferredoxin/flavodoxin oxidoreductase,beta subunit	CDS	2.19921	3.12e-06	1.85e-05	327.067	379.453	363.039	470.303	3775.11	899.596	1512.33	884.718
CD630_01180		putative ferredoxin/flavodoxin oxidoreductase,gamma subunit	CDS	1.6244	9.37e-05	0.000347366	387.177	519.841	505.704	609.186	3240.98	826.572	1359.33	807.131
CD630_01190	glmM	Phosphoglucosamine mutase	CDS	-1.29764	9.78e-09	1.56e-07	767.46	899.994	946.344	1133.52	322.205	459.337	271.07	471.67
CD630_01200	glmS	Glucosamine--fructose-6-phosphate aminotransferase [isomerizing]	CDS	-1.25147	2.66e-08	3.49e-07	2455.05	2582.5	2263.16	2159.68	746.157	1159.09	793.467	1274.73
CD630_01210		putative thiosulfate sulfurtransferase	CDS	-0.109005	0.579596	0.659859	59.6965	57.3948	49.0564	49.043	36.681	57.4596	47.3137	58.0356
CD630_01220		putative exported protein	CDS	-0.58456	0.101185	0.15508	19.5312	19.8322	16.8224	16.9264	11.4657	11.5221	9.16272	16.5584
CD630_01230	murA	UDP-N-acetylglucosamine 1-carboxyvinyltransferase	CDS	-0.0528127	0.672799	0.741596	170.266	184.957	165.999	194.002	173.617	185.903	146.076	183.899
CD630_01240	spoIID	Stage II sporulation protein D	CDS	0.122143	0.416783	0.508578	60.6615	65.4786	57.6304	73.456	68.7943	73.3262	56.4764	81.328
CD630_01250		putative cell wall endopeptidase	CDS	-0.73183	0.0195817	0.0374223	14.2463	18.4849	22.5204	27.3426	12.3513	14.2043	10.5817	12.557
CD630_01260	spoIIID	Stage III sporulation protein D	CDS	2.27115	0.0155438	0.0304516	0.0459557	0.0538919	0.217064	0	0.279652	0.226665	0.608145	0.55303
CD630_01270	mreB1	Rod shape-determining protein MreB	CDS	-0.0382871	0.86517	0.899716	31.158	35.407	34.5131	76.3856	44.7909	42.3108	44.1108	41.5748
CD630_01280	fabZ	(3R)-hydroxymyristoyl-[acyl-carrier-protein] dehydratase	CDS	-0.0745688	0.677332	0.745441	50.9649	59.2272	59.7468	70.4722	66.3707	60.6329	48.0434	53.2535
CD630_01290		putative sporulation protein yyac	CDS	1.0583	0.00127965	0.00340729	5.83637	6.30535	7.81429	6.67289	15.8935	11.5221	16.2172	11.8739
CD630_01300	metK	S-adenosylmethionine synthetase	CDS	-1.63226	8.18e-12	7.67e-10	711.9	720.049	704.48	729.678	205.544	267.54	182.403	269
CD630_01310		putative membrane protein	CDS	3.89357	2.74e-11	1.75e-09	1.79227	2.31735	1.13958	2.11579	38.0326	23.4598	32.4344	16.2005
CD630_01320		putative DNA helicase, RecD/TraA type	CDS	-0.335075	0.106433	0.161873	52.9869	58.6343	61.3205	72.6965	50.4771	50.433	39.3267	54.4572
CD630_01330		putative phosphoribosyl transferase	CDS	-0.610724	0.00822854	0.0176864	35.7995	33.7363	34.1875	31.8997	18.0841	25.7265	20.9607	24.008
CD630_01340		Transcription antiterminator, PTS operon regulator	CDS	-0.687307	0.000884637	0.00246593	47.1046	31.6884	31.2029	34.4495	19.7154	23.4976	21.8121	24.6586
CD630_01350		PTS system, lactose/cellobiose-family IIA component	CDS	-0.364176	0.505193	0.589447	0.597424	0.107784	0.434127	1.51903	0.605912	0.528885	0.364887	0.55303
CD630_01360		PTS system, lactose/cellobiose-family IIB component	CDS	0.817618	0.128789	0.190119	0.827203	1.40119	1.68224	2.71256	2.42365	2.49332	6.36525	0.422905
CD630_01370		PTS system, lactose/cellobiose-family IIC component	CDS	1.13078	0.0141354	0.0279695	3.81432	6.73648	4.23274	8.02917	15.1478	6.08218	24.4069	4.39171
CD630_01380		glycine/sarcosine/betaine reductase b	CDS	1.65684	0.00758654	0.0164652	0.229779	0.431135	0.27133	0.705265	2.1906	0.831105	1.86498	0.390374
CD630_01390		N(4)-(beta-N-acetylglucosaminyl)-L-asparaginase	CDS	0.171518	0.750839	0.811816	1.56249	1.77843	1.51945	2.5498	4.42782	0.566663	2.55421	0.878342
CD630_01400		putative peptidase	CDS	0.16475	0.654186	0.726693	3.30881	1.994	2.60476	3.68908	3.21599	2.87109	3.60833	3.31818
CD630_01410	cutC	Copper homeostasis protein	CDS	0.212441	0.502023	0.587093	5.05513	4.04189	3.79862	4.8826	6.19894	5.7044	4.50027	4.22905
CD630_01420		putative RNA-binding protein	CDS	0.166939	0.486949	0.573885	346.552	550.451	615.267	817.619	933.151	566.587	691.866	424.142
CD630_01430	secA1	Protein translocase subunit SecA1	CDS	0.954383	1.07e-07	1.07e-06	201.837	250.597	215.87	248.416	505.657	429.077	376.239	465.424
CD630_01440	prfB	Peptide chain release factor 2 (RF-2)	CDS	0.574803	9.64e-05	0.000356135	111.718	147.34	122.587	147.346	214.213	193.081	173.2	207.419
CD630_01450		putative S1 RNA-binding domain-containing protein	CDS	0.826278	6.9e-07	5.06e-06	36.2131	45.9159	37.1179	42.4244	65.3453	75.1017	65.3553	80.84
CD630_01460		putative hydrolase	CDS	0.0948699	0.502464	0.587164	76.9299	83.748	84.2207	87.9954	80.8659	95.9549	93.2894	85.3944
CD630_01470		putative transporter	CDS	-1.6093	0.0131552	0.0261929	497.608	378.968	352.783	340.643	146.677	117.413	124.467	126.026
CD630_01480		uncharacterised protein	CDS	1.31034	9.76e-05	0.000360185	7.39887	7.81432	5.58939	6.40164	31.4608	11.4466	14.1495	10.6052
CD630_01490		putative atp/gtp hydrolase	CDS	-0.0626539	0.798652	0.850624	30.1469	30.2333	29.0323	29.4041	33.465	27.3887	28.2179	24.7237
CD630_01500		putative peptidase, M22 family	CDS	0.22043	0.220566	0.298778	46.5531	53.7302	48.8393	46.439	72.8492	47.2219	56.1926	51.627
CD630_01510	rimI	putative alanine acetyltransferase, ribosomal family	CDS	0.507477	0.0672145	0.108664	8.8235	7.65264	5.86072	8.24617	16.4994	7.74439	9.85195	9.46657
CD630_01520	gcp	putative O-sialoglycoprotein endopeptidase	CDS	-0.174277	0.232473	0.31277	74.2185	83.0474	83.6238	94.5597	93.6833	71.8151	62.9633	68.836
CD630_01530		putative 4-hydroxyphenylacetate decarboxylase,catalytic subunit HpdB	CDS	1.04376	1e-07	1e-06	53.5384	50.0116	40.3196	49.5313	122.487	85.8305	102.655	87.8667
CD630_01540		putative 4-hydroxyphenylacetate decarboxylase,regulatory subunit HpdC	CDS	0.288965	0.282519	0.366422	3.35477	3.07184	3.31022	4.7741	5.73286	3.55109	3.28398	5.17246
CD630_01550		putative 4-hydroxyphenylacetate decarboxylase,activating subunit HpdA; putative glycyl-radical activating family protein	CDS	0.00321523	0.985643	0.988413	42.4631	46.9937	43.6298	43.4552	51.5025	39.1375	44.1919	42.1279
CD630_01560		putative membrane-membrane-associated CAAX amino terminal protease	CDS	-1.20838	2.8e-06	1.7e-05	205.008	264.286	259.174	201.326	87.6242	110.273	97.9113	106.507
CD630_01570		putative membrane protein	CDS	0.0128075	0.961663	0.974243	113.281	114.628	117.54	95.8618	88.603	110.613	130.102	115.909
CD630_01590		putative enzyme, glyoxalase family	CDS	-1.50572	0.000187449	0.000638185	8.96136	10.3472	14.0549	14.2138	4.38121	4.41997	3.68941	4.22905
CD630_01600		Two-component response regulator	CDS	0.918434	0.135187	0.198251	2.8033	0.59281	1.84504	0.217005	3.02956	3.32442	1.62172	2.47237
CD630_01610		ABC-type transport system, multidrug-family ATP-binding protein	CDS	0.46085	0.168569	0.23906	5.46873	3.50297	5.80645	4.7741	8.38955	7.21551	6.81122	4.55437
CD630_01620		putative radical SAM-family protein	CDS	1.42624	1.2e-05	5.91e-05	4.4577	4.74248	3.14742	3.96033	13.3767	10.2755	11.5142	8.78342
CD630_01630		conserved hypothetical protein	CDS	0.429725	0.245969	0.326737	4.64153	5.33529	6.34911	2.49555	6.99129	6.83773	6.44634	5.1074
CD630_01631		conserved hypothetical protein	CDS	1.2956	0.05135	0.0860981	2.06801	0.700594	1.35665	0.271256	3.86851	2.41776	2.47312	2.21212
CD630_01632		uncharacterised protein	CDS	-0.736312	0.114807	0.172768	10.9375	10.6167	11.83	11.9895	6.05912	5.62885	8.43294	7.0918
CD630_01640		putative membrane protein	CDS	-0.488497	0.300327	0.38615	1.37867	3.2874	2.11637	3.52632	1.6313	1.77554	1.98661	1.91934
CD630_01650		putative amino acid transporter	CDS	0.073315	0.829745	0.874603	4.09006	5.22751	4.44981	4.93685	5.22016	4.00442	6.20308	4.26158
CD630_01660		putative peptidase, M20D family	CDS	0.259057	0.571644	0.65268	0.735291	1.88622	1.35665	2.3328	1.91095	1.5111	2.39204	1.72415
CD630_01670		Transcriptional regulator, sigma-54-dependent	CDS	-0.399941	0.171547	0.241928	27.5275	24.0897	26.4818	24.3588	20.3214	17.6421	20.9202	18.7705
CD630_01680		putative cyclic nucleotide-binding protein	CDS	-0.451298	0.109512	0.165707	28.4006	21.7184	23.877	14.4308	15.8935	15.0355	17.1902	16.5584
CD630_01690		putative drug/sodium antiporter, MATE family	CDS	-1.03851	2.05e-05	9.17e-05	325.734	299.262	269.647	226.227	97.0391	141.175	151.671	155.727
CD630_01700		ABC-type transport system, ATP-binding protein	CDS	-0.691665	0.000148046	0.000515345	223.575	182.963	174.356	157.166	106.967	126.819	102.858	120.3
CD630_01710	rex	Transcriptional regulator, Redox-sensing repressor Rex	CDS	-1.26239	1.66e-08	2.34e-07	1294.2	1735.05	1633.4	1856.09	702.392	675.462	703.299	636.18
CD630_01720		fwde family protein	CDS	-0.330939	0.233431	0.313679	35.7535	47.2632	41.8933	54.8479	35.9352	36.9464	37.2185	32.7914
CD630_01721	fdxA	Ferredoxin (4Fe-4S cluster-containing protein) (fdx-like)	CDS	-2.71471	2.5e-11	1.7e-09	460.706	556.326	577.498	891.184	81.2388	78.0861	119.237	100.033
CD630_01730		putative lipoprotein	CDS	-0.167458	0.328381	0.416962	45.2204	57.4487	53.1806	49.9111	50.8966	40.3842	50.0706	41.8676
CD630_01740	cooS	Carbon monoxide dehydrogenase	CDS	1.45975	0.000229499	0.000761983	234.006	362.692	281.586	394.297	1471.11	579.129	975.14	475.118
CD630_01750		putative oxidoreductase, Fe-S subunit	CDS	2.09056	6.63e-06	3.57e-05	24.4484	31.6884	21.0552	33.2017	203.773	70.9839	134.805	60.8658
CD630_01760		putative oxidoreductase, NAD/FAD binding subunit	CDS	1.77268	1.54e-05	7.18e-05	157.214	192.825	166.271	166.714	1022.41	379.06	615.402	317.179
CD630_01770	cfa	Cyclopropane-fatty-acyl-phospholipid synthase	CDS	0.143913	0.41718	0.508888	1748.06	1638.42	1765.27	1906.44	2185.38	1672.22	2251.31	1689.7
CD630_01780		putative ATPase	CDS	0.414631	0.17049	0.240888	7.03122	7.976	9.76787	8.57168	17.6181	9.48216	9.73032	7.67736
CD630_01790	gluD	NAD-specific glutamate dehydrogenase	CDS	1.32289	9.9e-05	0.000363357	3118.65	3610.43	3922.29	6260.69	19152.2	6126.27	11753.8	5276.23
CD630_01800		Fragment of conserved hypothetical protein (N-terminal region)	CDS	0.542191	0.0601053	0.0990034	7.35291	6.84427	7.76003	7.05265	13.0038	7.74439	12.7305	8.81595
CD630_01810		putative membrane-associated metalloprotease,M56 family	CDS	0.170943	0.45441	0.544437	75.6431	86.1731	98.5469	71.3403	94.2892	88.626	93.857	96.6501
CD630_01811		conserved hypothetical protein	CDS	0.222961	0.593975	0.673009	3.2169	3.44908	3.52729	3.09232	4.10156	3.39998	3.64887	4.35918
CD630_01820		conserved hypothetical protein	CDS	0.152532	0.702421	0.768785	9.28305	4.09578	4.12421	3.30932	3.7753	7.25328	5.06787	7.05927
CD630_01830		putative cell wall hydrolase	CDS	-1.60857	1.23e-06	8.38e-06	883.59	982.556	909.117	953.898	219.946	345.702	250.191	406.933
CD630_01840	pyrB	Aspartate carbamoyltransferase (Aspartate transcarbamylase) (ATCase)	CDS	-0.242905	0.415874	0.507816	101.654	118.077	108.478	136.442	102.119	104.87	59.6387	125.961
CD630_01850	pyrK	Dihydroorotate dehydrogenase electron transfer subunit	CDS	0.544117	0.0924019	0.143219	21.9668	13.7424	11.5044	12.5863	25.961	24.7443	9.77086	26.8057
CD630_01860	pyrD	Dihydroorotate dehydrogenase catalytic subunit	CDS	0.0562523	0.839934	0.882475	25.2756	18.5927	22.9545	25.281	22.978	28.0687	12.0818	32.5962
CD630_01870	pyrE	Orotate phosphoribosyltransferase (OPRT) (OPRTase)	CDS	-1.10161	0.000239536	0.000791357	92.8305	109.4	119.873	150.981	48.3797	76.0461	29.3126	66.6239
CD630_01880		putative ketopantoate reductase	CDS	-0.202794	0.372529	0.463938	70.2663	74.8019	79.4996	68.7905	62.0827	63.5418	74.0315	55.2379
CD630_01890		Transcriptional regulator, LysR family	CDS	-0.610418	0.00314211	0.00758015	132.72	138.825	133.983	100.527	59.6124	87.3038	92.6002	91.9006
CD630_01900		putative membrane protein	CDS	-0.886323	0.0192126	0.0368133	36.9484	40.6345	37.9319	31.7912	15.8935	21.8354	20.8391	21.0802
CD630_01910		putative DNA glycosylase	CDS	0.300592	0.240153	0.321285	17.8768	20.7484	14.9231	15.2446	22.512	20.6265	20.4337	21.1778
CD630_01920	cls	Cardiolipin synthetase 1	CDS	0.641107	0.00425621	0.00991263	53.3086	61.5984	48.8936	51.4843	100.162	79.295	83.6402	72.7072
CD630_01930	groS	10 kDa chaperonin (Protein Cpn10) (GroES protein)	CDS	-0.18995	0.526753	0.609817	5.42277	3.82632	3.79862	7.05265	4.19477	5.55329	4.86516	3.0254
CD630_01940	groL	60 kDa chaperonin (Protein Cpn60) (GroEL protein)	CDS	0.213897	0.426426	0.517336	580.007	361.614	336.829	415.076	644.317	494.885	431.661	393.432
CD630_01950		putative NCAIR-mutase (PurE)-related protein	CDS	-0.113674	0.629278	0.704286	4.59557	4.20357	4.39554	7.48666	4.84729	5.06219	4.17593	5.0098
CD630_01960		Fragment of conserved hypothetical protein,DUF111 family	CDS	-0.146764	0.422704	0.514395	95.404	84.2869	89.9186	83.167	93.9629	78.4639	85.2214	61.061
CD630_01980	guaA	Glutamine amidotransferase	CDS	-1.14784	2.11e-09	4.34e-08	1527.94	1576.71	1421.22	1434.67	634.203	691.593	628.335	735.823
CD630_01981		conserved hypothetical protein	CDS	-1.49929	3.24e-06	1.91e-05	45.1745	43.5985	31.7456	35.5345	13.7961	14.7332	8.59511	18.0223
CD630_01990		putative membrane-associated nucleotidase	CDS	-1.21175	4.86e-08	5.55e-07	175.183	210.987	223.576	228.126	81.4252	104.719	76.2208	99.3177
CD630_02000		Fragment of transcriptional regulator, LysR family (C-terminal region)	CDS	1.70184	1.74e-05	7.98e-05	3.6305	2.47903	2.98463	2.38705	8.52937	8.2355	8.87892	11.8414
CD630_02010		putative chromate transporter	CDS	1.21092	4.63e-05	0.000186151	8.77754	10.6706	4.99247	7.75791	16.9655	16.7354	22.9879	17.9247
CD630_02020		conserved hypothetical protein	CDS	-1.03504	2.12e-06	1.31e-05	75.5971	86.6042	73.9645	61.2495	31.9269	37.8908	39.4078	35.8819
CD630_02030		putative UvrABC system protein A 1 (UvrA protein 1) (Excinuclease ABC subunit A 1)	CDS	1.30894	1.6e-07	1.47e-06	15.2113	17.7304	19.1016	17.3604	43.8121	38.3442	45.0027	44.828
CD630_02040		putative signaling protein	CDS	-0.66486	0.0300973	0.0544007	564.474	492.033	495.068	424.624	265.855	343.133	281.368	356.086
CD630_02050		Transcription antiterminator, PTS operon regulator	CDS	0.672502	0.01494	0.0293696	290.21	734.223	649.021	727.562	1206.93	947.573	1046.54	625.77
CD630_02060		PTS system, fructose-like IIA component	CDS	0.86821	0.0128921	0.0257987	16.7738	37.3471	27.6214	43.8349	84.781	58.5929	48.53	37.3458
CD630_02070		PTS system, fructose-like IIC component	CDS	0.400509	0.172208	0.242515	190.808	474.733	381.11	568.389	694.189	476.45	580.778	380.387
CD630_02080		PTS system, fructose-like IIB component	CDS	0.425547	0.198197	0.273353	122.472	359.081	254.887	403.303	535.3	316.802	411.228	267.439
CD630_02090		putative tagatose 6-phosphate kinase	CDS	0.0412523	0.885722	0.914426	434.281	1191.71	915.032	1529.45	1534.22	881.878	1000.72	771.737
CD630_02100		putative hydrolase, HAD superfamily, subfamily IA	CDS	-0.830897	0.00558112	0.0125875	142.371	292.794	240.072	280.261	171.659	126.026	119.561	119.91
CD630_02110	licC	CTP:phosphocholine cytidylyltransferase	CDS	-1.43622	8.37e-07	5.93e-06	92.5548	75.7181	79.6624	70.7977	22.978	35.1331	27.9341	31.6854
CD630_02120		putative sulfatase	CDS	-1.46957	2.42e-07	2.13e-06	585.476	412.219	401.188	363.266	123.979	181.181	164.199	166.885
CD630_02130		putative spore coat protein	CDS	-0.0593977	0.902452	0.929278	11.397	11.0478	7.76003	7.05265	11.2327	9.14216	9.40597	6.01827
CD630_02140		uncharacterised protein	CDS	1.5773	0.00303571	0.00733338	1.28676	0.808378	1.03105	0.759516	2.88973	3.77775	3.08127	1.9844
CD630_02150		Transposase IS200/IS605-like OrfA	CDS	-0.186843	0.425759	0.516704	19.0257	21.1256	21.218	21.3207	21.2069	19.4554	16.9064	15.0945
CD630_02160		Transposase IS200/IS605-like OrfB	CDS	-0.0474166	0.775291	0.832202	55.1468	42.4129	39.994	30.9774	43.9985	39.0997	37.705	42.3231
CD630_02170		putative nitroreductase	CDS	-1.16812	0.00194877	0.00494538	9.51283	11.964	9.93067	12.6948	5.63964	5.13774	5.06787	3.77362
CD630_02180	purE	Phosphoribosylaminoimidazole carboxylase catalytic subunit	CDS	0.412876	0.0499048	0.0840218	27.4815	33.5207	24.3654	30.7604	49.4051	36.1909	33.5291	35.5241
CD630_02190	purC	Phosphoribosylaminoimidazole-succinocarboxamide synthase	CDS	1.24372	2.75e-05	0.000117016	12.6838	12.0179	9.44227	12.9118	42.8799	24.4421	22.0148	22.2513
CD630_02200	purF	Amidophosphoribosyltransferase	CDS	0.985906	6.33e-07	4.73e-06	21.9209	19.8861	17.745	20.8867	46.0027	39.6664	34.6237	39.1025
CD630_02210	purG	Phosphoribosylformylglycinamidine cyclo-ligase	CDS	1.3617	3.42e-07	2.8e-06	16.8198	17.6765	14.1634	16.6551	51.0364	41.5175	34.5426	40.8592
CD630_02220	purN	Phosphoribosylglycinamide formyltransferase	CDS	1.40208	3.97e-08	4.72e-07	8.63967	7.65264	8.13989	10.796	27.4059	17.4154	21.9743	26.3828
CD630_02230	purH	Bifunctional purine biosynthesis protein purH [Includes: Phosphoribosylaminoimidazolecarboxamide formyltransferase ; IMP cyclohydrolase]	CDS	1.82323	4.82e-10	1.4e-08	16.4981	28.6705	14.8689	20.8867	81.2854	66.7151	66.8554	71.5686
CD630_02240	purD	Phosphoribosylamine--glycine ligase	CDS	1.85448	1.27e-11	9.86e-10	12.5919	11.5868	11.016	13.834	51.8288	41.4042	37.9482	46.2593
CD630_02250	purL	Phosphoribosylformylglycinamidine synthase	CDS	1.14585	1.87e-09	4e-08	131.893	146.855	132.572	160.8	342.061	283.747	322.438	317.765
CD630_02260		putative lytic transglycosylase	CDS	-1.41588	4.66e-09	8.32e-08	379.502	319.848	301.773	350.408	117.127	134.148	138.576	116.657
CD630_02270		conserved hypothetical protein	CDS	-1.10726	0.000706799	0.00202885	157.536	111.772	106.144	98.8456	48.939	60.1796	55.4223	55.5958
CD630_02280	fliN	Flagellar motor switch protein FliN	CDS	-1.38567	2.19e-05	9.74e-05	91.1302	61.7601	79.2283	70.7977	26.194	35.1331	21.731	32.824
CD630_02290	flgM	Negative regulator of flagellin synthesis (Anti-sigma-d factor)	CDS	-1.56821	0.000253511	0.000832132	10.4319	10.0239	9.00814	15.8956	2.93634	4.83552	3.40561	4.0664
CD630_02300		putative flagellar biosynthesis protein	CDS	-0.529538	0.0851583	0.133324	32.9962	20.91	23.0088	23.4907	19.3892	19.1154	13.1359	17.9247
CD630_02310	flgK	Flagellar hook-associated protein FlgK (or HAP1)	CDS	-0.267407	0.109325	0.165554	343.059	371.962	305.029	353.283	273.919	261.156	315.1	290.796
CD630_02320	flgL	Flagellar hook-associated protein FlgL (or HAP3)	CDS	-0.0587966	0.697715	0.764807	232.995	253.184	219.18	258.344	223.255	223.152	245.488	233.314
CD630_02330	fliW	Flagellar assembly factor FliW	CDS	-0.0100526	0.958113	0.973113	52.941	49.7422	42.1104	45.2455	50.3839	44.313	42.7323	51.3017
CD630_02340	csrA	Carbon storage regulator homolog CsrA	CDS	0.311865	0.193533	0.267749	28.3547	27.1615	19.8071	21.1037	30.8083	30.0709	32.6777	26.1876
CD630_02350	fliS1	Flagellar protein FliS1	CDS	-0.0345178	0.872737	0.904791	33.1341	30.1794	24.7995	20.6697	29.3168	27.2376	24.7718	24.9189
CD630_02360	fliS2	Flagellar protein FliS2	CDS	0.666513	0.00724381	0.0157886	39.384	33.5207	22.1948	25.5523	46.0959	40.3842	58.6252	46.4871
CD630_02370	fliD	Flagellar hook-associated protein 2 FliD (or HAP2)	CDS	0.221529	0.263776	0.345758	488.187	462.069	326.03	380.735	510.924	424.355	537.6	459.21
CD630_02380		conserved hypothetical protein	CDS	0.16949	0.429656	0.520724	67.5089	51.0356	41.0793	46.0592	67.0698	52.7752	57.6521	53.9042
CD630_02390	fliC	Flagellin C	CDS	-1.93821	4.49e-12	5.17e-10	21701.4	19165.5	16657.5	20493.9	4969.36	4984.89	5663.33	4740.54
CD630_02400		Glycosyltransferase	CDS	-0.372189	0.121674	0.181341	326.791	293.01	258.252	164.978	185.782	209.514	187.714	222.839
CD630_02410		flagella glycosylation phosphoserine phosphatase	CDS	-1.00834	0.00648309	0.0143319	154.135	57.5565	55.297	40.7426	31.4608	47.2597	31.8668	42.3881
CD630_02420		putative nucleoside triphosphate transferase	CDS	-1.48471	7.49e-07	5.4e-06	250.78	222.034	170.341	168.016	65.3919	77.8972	70.4637	76.0579
CD630_02430		flagella glycosylation methyltransferase domain protein	CDS	-1.20753	0.000913169	0.00252965	332.995	193.148	177.721	133.946	82.9633	90.8549	91.7488	97.2032
CD630_02440		putative CDP-glycerol:Poly(glycerophosphate) glycerophosphotransferase	CDS	-2.05213	3.84e-08	4.63e-07	987.91	827.671	776.925	468.947	132.835	208.267	197.809	199.221
CD630_02450	flgB	Flagellar basal-body rod protein FlgB	CDS	-0.666892	0.0273173	0.0499069	114.889	131.981	130.564	154.345	79.4211	85.8683	75.1667	94.438
CD630_02460	flgC	Flagellar basal-body rod protein FlgC	CDS	-0.81811	0.000133965	0.000471386	119.852	143.891	142.665	191.344	90.7003	90.0616	71.153	87.086
CD630_02470	fliE	Flagellar hook-basal body complex protein FliE	CDS	-0.498995	0.00959993	0.0201166	107.444	144.376	126.874	157.274	97.412	92.2149	96.168	93.4296
CD630_02480	fliF	Flagellar M-ring protein FliF	CDS	-0.338599	0.0637597	0.104164	277.481	417.985	361.031	463.251	311.019	304.26	273.625	312.885
CD630_02490	fliG	Flagellar motor switch protein FliG	CDS	0.277768	0.0796638	0.125714	174.264	199.346	156.177	190.801	241.712	212.272	193.714	225.897
CD630_02500	fliH	Flagellar assembly protein FliH	CDS	-0.412804	0.0199215	0.0380106	60.0641	80.4605	80.3678	85.7711	53.5533	66.1862	44.6378	65.9082
CD630_02510	fliI	ATP synthase subunit beta FliI	CDS	-1.04242	7.46e-08	7.81e-07	257.857	314.998	310.13	380.246	142.762	175.779	131.278	163.437
CD630_02520	fliJ	Flagellar protein FliJ	CDS	-0.6959	0.00285441	0.00692827	34.7885	45.6464	54.4287	76.2771	30.2956	37.7397	25.015	37.2157
CD630_02530	fliK	Flagellar hook-length control protein FliK	CDS	-0.0807333	0.610642	0.687309	67.3251	56.1553	55.0799	65.9151	49.2653	67.7351	52.8275	61.3213
CD630_02540	flgD	Basal-body rod modification protein FlgD	CDS	-0.454006	0.0200006	0.0381411	34.3289	43.7602	36.3039	51.1046	24.6093	30.5242	27.4071	38.1916
CD630_02550	flgE	Flagellar hook protein FlgE (Distal rod protein)	CDS	-0.28405	0.0471675	0.0801399	156.755	195.735	176.256	227.692	146.864	155.568	149.806	168.967
CD630_02551	FlbD	Flagellar protein FlbD	CDS	-0.213648	0.317144	0.404276	27.2058	37.3471	33.8077	39.0066	28.2448	27.4265	30.9343	31.8155
CD630_02560	motA	Flagellar motor rotation protein MotA	CDS	0.0034672	0.980954	0.985051	176.746	197.621	152.867	181.741	165.088	167.959	181.552	196.065
CD630_02570	motB	Flagellar motor rotation protein MotB (Chemotaxis protein MotB)	CDS	-0.246846	0.077049	0.121963	53.8141	51.5745	44.1725	56.5297	39.9902	47.9019	40.7457	45.0232
CD630_02580	fliL	Flagellar basal body-associated protein FliL	CDS	0.112486	0.585957	0.665826	34.6966	21.8262	22.9545	22.2972	22.9314	31.0909	28.0558	27.9768
CD630_02590	fliZ	Flagellar protein FliZ	CDS	0.36337	0.221901	0.300244	52.7112	36.1075	42.0018	23.0567	38.4521	50.6219	55.6655	53.2535
CD630_02600	fliP	Flagellar biosynthesis protein FliP	CDS	-0.520527	0.00158099	0.00409956	241.819	284.172	255.484	258.344	146.351	174.872	203.729	199.872
CD630_02610	fliQ	Flagellar biosynthetic protein FliQ	CDS	-0.548997	0.0157304	0.0307878	110.753	121.796	103.702	113.656	58.8667	73.6284	85.6268	89.3306
CD630_02620	flhB	Bifunctional flagellar biosynthesis protein FliR/FlhB	CDS	-0.177912	0.260376	0.342055	434.833	450.267	403.359	386.431	281.236	364.629	415.566	419.099
CD630_02630	flhA	Flagellar biosynthesis protein FlhA	CDS	0.0348704	0.829272	0.874549	280.376	340.004	283.757	305.759	232.95	311.136	332.534	362.82
CD630_02640	flhF	Flagellar biosynthesis regulator FlhF (Flagella-associated GTP-binding protein)	CDS	0.185315	0.24619	0.326834	78.5383	87.6821	66.5843	80.9427	63.947	99.8837	92.6813	100.196
CD630_02650	flhG	Flagellar number regulator FlhG	CDS	-0.242424	0.138727	0.202682	146.645	208.777	172.077	196.552	114.098	151.563	172.997	173.326
CD630_02660	fliA	RNA polymerase sigma-28factor for flagellar operon	CDS	-0.121326	0.50578	0.589939	52.4355	65.2092	62.1888	65.4269	37.1004	58.4796	61.6659	68.1528
CD630_02670		putative flagellar protein	CDS	0.63233	0.0514589	0.0861593	10.5239	6.57481	7.4887	6.40164	9.13529	13.1088	12.5278	13.3053
CD630_02671		putative flagellar protein	CDS	0.449769	0.329171	0.417668	1.65441	1.61676	0.759723	1.95304	1.44487	1.73777	2.18932	2.79768
CD630_02680	flgG1	Flagellar hook-basal body complex protein FlgG1	CDS	0.0132461	0.936294	0.957494	78.0787	91.6162	71.1426	97.9776	66.7901	84.9239	95.1544	95.0236
CD630_02690	flgG	Flagellar basal body rod protein FlgG	CDS	-0.133879	0.362772	0.453904	88.7864	112.041	92.7405	111.269	70.7053	96.0304	97.3437	104.815
CD630_02700	fliM	Flagellar motor switch protein FliM	CDS	-0.182788	0.252979	0.334928	108.088	130.149	117.431	128.25	88.836	105.475	110.885	121.081
CD630_02710	fliN1	Flagellar motor switch phosphatase FliN1	CDS	-0.556041	0.00490184	0.0112303	66.5898	82.239	71.9024	85.4456	43.4858	55.0418	51.0436	58.6212
CD630_02720		conserved hypothetical protein	CDS	-0.287009	0.033655	0.0597418	164.154	176.819	161.604	159.119	108.738	138.115	147.739	147.692
CD630_02730	htpG	Heat shock protein 90 (Heat shock protein HtpG)(High temperature protein G)	CDS	-0.49497	0.023174	0.0432452	539.842	350.459	366.024	365.381	281.19	284.691	288.301	296.554
CD630_02731		conserved hypothetical protein	CDS	-0.193708	0.66619	0.736721	2.43565	0.86227	1.57371	0.922269	1.25843	1.77554	1.01357	1.041
CD630_02740		putative iron-containing alcohol dehydrogenase	CDS	0.24631	0.217006	0.294963	38.373	48.0176	48.0796	58.103	75.6924	52.0952	53.76	46.91
CD630_02750	splB	Spore photoproduct (thymine dimer) lyase,radical S-adenosylmethionine superfamily	CDS	0.365352	0.073046	0.11656	28.8142	26.892	31.9626	28.7531	50.8034	34.4531	35.3129	29.4733
CD630_02760		Transcriptional regulator, AraC family	CDS	-1.02556	8.66e-06	4.43e-05	28.2628	22.9579	28.5439	25.2268	15.0546	11.5221	12.4062	12.5896
CD630_02770		conserved hypothetical protein	CDS	-0.914544	0.00256179	0.00630377	9.51283	6.89816	8.13989	5.20811	2.93634	4.00442	4.6219	4.19652
CD630_02780		Transcriptional regulator, hxlR family	CDS	-1.30866	7.34e-06	3.87e-05	18.1065	17.3532	19.2644	16.9264	5.68625	7.85772	7.62208	7.70989
CD630_02790		pyridoxamine 5'-phosphate oxidase family protein	CDS	-0.226432	0.376453	0.468335	31.6635	31.0417	32.1797	31.0859	44.3714	16.5466	30.7721	16.1029
CD630_02791		conserved hypothetical protein	CDS	-0.383715	0.313502	0.400636	35.8914	36.377	39.7769	26.6916	30.249	24.8198	23.0284	28.2371
CD630_02810		conserved hypothetical protein	CDS	0.0656806	0.790796	0.843768	34.9263	38.3171	37.552	27.3968	32.1133	45.2197	30.6505	36.6301
CD630_02820		putative PHP hydrolase	CDS	0.226136	0.254855	0.336786	313.556	329.279	292.114	299.575	280.537	369.917	420.674	372.872
CD630_02830		Transcription antiterminator, PTS operon regulator	CDS	-0.374407	0.0634262	0.103714	26.7922	24.1436	28.7067	34.341	27.5923	22.4776	22.3797	15.5174
CD630_02840		PTS system, mannose/fructose/sorbose IIA component	CDS	1.32011	0.0455589	0.0777398	0.32169	0.269459	0.217064	0.379758	1.072	0.868883	1.01357	0.130125
CD630_02850		PTS system, mannose/fructose/sorbose IIB component	CDS	2.11592	0.00232087	0.00577467	0.505513	0.107784	0.542659	0.596763	4.10156	0.982215	2.35149	0.422905
CD630_02860		PTS system, mannose/fructose/sorbose IIA component	CDS	2.80722	0.000339649	0.0010734	0.229779	0.377243	0.325596	0.325507	4.14817	0.982215	3.52724	0.455437
CD630_02870		PTS system, mannose/fructose/sorbose IIB component	CDS	2.81953	0.000110103	0.000398023	0.505513	0.538919	0.108532	0.922269	8.52937	1.09555	4.45973	0.943404
CD630_02880		PTS system, mannose/fructose/sorbose IIC component	CDS	2.24468	0.00262976	0.00644879	1.37867	1.67065	0.596925	1.08502	14.4487	1.69999	5.27059	1.39884
CD630_02890		PTS system, mannose/fructose/sorbose IID component	CDS	2.41181	0.0018291	0.00466826	0.459557	0.538919	0.705457	1.46478	11.3259	1.09555	3.93267	0.748217
CD630_02900		conserved hypothetical protein	CDS	0.227438	0.671972	0.741142	0.689336	0.377243	1.03105	1.46478	2.05078	0.717773	0.770317	0.683155
CD630_02910		putative peptidase, M20A family	CDS	-0.0381163	0.923142	0.945942	3.76837	4.58081	3.47302	4.7741	6.29216	3.0222	3.64887	3.25312
CD630_02920		Transcriptional regulator, HTH-type	CDS	0.483705	0.122312	0.181913	6.70953	4.79638	5.101	6.07613	9.08868	6.27107	9.00054	7.41711
CD630_02921		uncharacterised protein	CDS	0.922321	0.132495	0.194784	0.413601	0.269459	0.217064	0.217005	0.838955	0.30222	0.608145	0.455437
CD630_02930		ABC-type transport system,bacitracin/multidrug-family ATP-binding protein	CDS	0.0469697	0.873347	0.904791	10.0643	8.78437	7.1631	7.3239	9.97424	7.78217	9.97358	6.76649
CD630_02940		ABC-type transport system,bacitracin/multidrug-family permease	CDS	0.271938	0.393695	0.485888	13.9246	9.9161	8.79108	6.83564	12.9106	11.8621	12.9738	9.98707
CD630_02950		putative iron-sulfur-binding protein	CDS	-0.0480754	0.7698	0.827797	103.079	89.2449	89.9729	128.304	118.712	93.7638	97.9113	86.7932
CD630_02960		conserved hypothetical protein	CDS	-0.218072	0.533656	0.616957	4.91726	5.87421	7.10884	7.97492	5.82608	6.30884	5.51385	4.5869
CD630_02970	bioB	Biotin synthase	CDS	0.678699	0.0715118	0.114275	2.61948	1.61676	1.13958	1.68179	1.95756	3.24887	3.28398	2.86274
CD630_02980	rbsR	Transcriptional regulator, LacI family	CDS	1.39715	0.00910418	0.0193011	5.83637	6.35924	5.80645	11.013	9.13529	13.6755	49.9084	3.77362
CD630_02990	rbsK	Ribokinase, pfkB family	CDS	3.08273	8.58e-05	0.000322258	1.9761	1.88622	1.89931	3.09232	13.097	5.47774	53.7195	3.05793
CD630_03000	rbsB	ABC-type transport system, ribose-specific extracellular solute-binding protein	CDS	2.72679	0.000100561	0.000367929	6.06615	4.04189	6.07778	13.2915	47.2611	11.2199	128.562	8.32798
CD630_03010	rbsA	ABC-type transport system, ribose-specific ATP-binding protein	CDS	3.98963	2.47e-05	0.000107072	1.9761	2.31735	3.52729	4.23159	57.0955	6.83773	123.575	4.26158
CD630_03020	rbsC	ABC-type transport system, ribose-specific permease	CDS	3.34656	0.000697219	0.00200619	0.64338	1.07784	0.651191	2.17005	21.2535	1.58666	22.623	1.041
CD630_03030	argE	Acetylornithine deacetylase ArgE	CDS	3.4798	8.39e-05	0.000316458	1.93014	2.37124	2.33343	2.82106	61.803	3.39998	38.3537	2.43984
CD630_03040		uncharacterised protein, DUF1355 family	CDS	1.62879	0.00883693	0.018824	5.65255	6.84427	6.51191	7.2154	57.2354	3.85331	14.9198	5.36764
CD630_03050		putative glutamate carboxypeptidase	CDS	0.364231	0.439755	0.530441	11.8566	14.6047	12.7525	12.966	43.1596	6.95106	10.0141	7.22192
CD630_03060		conserved hypothetical protein	CDS	-0.442371	0.128185	0.189306	81.1578	55.0775	68.7549	52.6236	49.4051	60.784	34.3805	45.0232
CD630_03070		putative chaperone protein	CDS	-1.05818	2e-06	1.26e-05	134.191	158.55	174.845	168.775	77.5101	83.1861	67.5446	77.3266
CD630_03080		putative membrane protein	CDS	-0.664245	0.0173553	0.0336543	195.587	181.292	192.21	116.423	97.5052	109.517	112.385	113.143
CD630_03090		putative hydrolase, HAD superfamily, subfamily IB	CDS	-1.34201	2.02e-06	1.27e-05	293.197	411.518	375.629	331.637	119.085	154.548	138.333	144.959
CD630_03100		conserved hypothetical protein	CDS	-1.11505	3.66e-05	0.000151182	53.7682	64.8319	62.8399	57.3435	25.122	29.5798	23.7987	31.6854
CD630_03110		putative spore coat assembly asparagine-rich protein	CDS	2.06486	1.84e-07	1.66e-06	52.941	72.2151	56.8707	61.9006	316.845	210.194	311.411	182.272
CD630_03120		Transcriptional regulator, ArsR family	CDS	-0.467646	0.387696	0.479979	8.54776	5.06583	5.2638	5.31661	3.2626	4.41997	4.98679	4.81461
CD630_03130		putative K/Mg/Cd/Cu/Zn/Na/Ca/Na/H-transporting P-type ATPase	CDS	0.190307	0.772933	0.830319	233.133	148.742	130.998	116.531	146.118	208.079	157.388	206.606
CD630_03140		putative membrane protein	CDS	-0.0891543	0.779773	0.835505	27.9411	37.0776	36.9551	28.8616	27.3126	33.1309	29.4342	33.0842
CD630_03150		conserved hypothetical protein	CDS	0.448934	0.144184	0.20938	2.06801	2.85627	2.60476	1.57328	3.07617	3.24887	3.28398	2.83021
CD630_03160		ABC-type transport system, permease	CDS	-0.664146	0.0109901	0.0225101	93.5199	79.3288	77.8173	67.2714	39.1978	50.8863	57.6927	52.8306
CD630_03170		ABC-type transport system, permease	CDS	-0.460241	0.0448397	0.076733	66.0843	46.7242	45.4748	37.162	28.105	36.7575	39.651	37.541
CD630_03180		ABC-type transport system,bacitracin/multidrug-family ATP-binding protein	CDS	-0.399784	0.0655226	0.106459	53.6763	35.9459	43.4127	32.3337	27.7787	33.282	31.9479	32.336
CD630_03181		conserved hypothetical protein	CDS	0.137292	0.710168	0.775598	3.67646	1.61676	2.17064	2.2243	2.33043	3.17331	2.67584	2.5049
CD630_03190		Two-component sensor histidine kinase	CDS	-0.0491103	0.785778	0.839417	48.8969	30.5028	32.3968	25.5523	30.1558	38.3442	31.137	33.1493
CD630_03200		Two-component response regulator	CDS	-0.674883	0.00118459	0.0031851	46.0476	36.8081	38.6373	31.0317	20.4612	23.6109	22.5419	28.8877
CD630_03210		conserved hypothetical protein	CDS	-0.795142	0.00550193	0.0124394	7.85843	7.38319	6.51191	7.54091	4.05495	4.98663	3.32453	4.4893
CD630_03220		putative ATPase	CDS	-0.132231	0.536552	0.619754	23.0238	17.2454	19.3187	20.7239	18.1774	19.6821	18.1227	17.3066
CD630_03230		conserved hypothetical protein	CDS	0.34992	0.203318	0.279552	32.2609	30.395	26.2647	26.5288	41.6681	36.1909	36.9347	32.4011
CD630_03240	cbiM	Cobalamin biosynthesis protein	CDS	0.126472	0.60922	0.686142	6191.06	5894.21	6436.64	5881.85	6735.18	6433.28	7629.02	5842.21
CD630_03250	cbiN	ABC-type transport system, cobalt-specific extracellular solute-binding protein	CDS	0.136865	0.651335	0.72375	1357.85	1218.71	1328.48	1176.49	1467.66	1329.32	1512.78	1277.5
CD630_03260	cbiQ1	ABC-type transport system, cobalt-specific permease	CDS	0.668681	0.103259	0.15792	2799.48	1423.93	1887.59	1160.97	2770.51	3052.91	3206.71	2529.69
CD630_03270	cbiO	ABC-type transport system, cobalt-specific ATP-binding protein	CDS	0.0971029	0.766442	0.825434	3668.09	3071.67	3500.1	3082.12	3610.72	3680.29	3653.13	3305.4
CD630_03280	pcrA	DNA helicase, UvrD/REP type	CDS	-0.159962	0.305201	0.39157	204.411	300.016	277.136	283.245	203.027	254.885	217.351	277.719
CD630_03290		putative aminopeptidase I, M18 family	CDS	0.575612	0.000317741	0.00101223	94.0254	84.3408	74.5614	84.5233	118.572	125.27	125.197	133.898
CD630_03300		phospholipase, patatin family	CDS	0.201988	0.231932	0.312159	72.5641	57.3409	55.4598	66.7289	67.3028	81.2594	67.423	74.0084
CD630_03310	ppiB	Peptidyl-prolyl cis-trans isomerase B (PPIase B) (Rotamase B)	CDS	-1.72792	3.65e-10	1.14e-08	287.683	378.375	380.35	480.991	93.6367	116.241	124.994	126.156
CD630_03320	bclA1	putative exosporium glycoprotein	CDS	2.79878	4.6e-06	2.61e-05	2.75734	1.61676	3.03889	1.89879	22.8382	13.7888	18.6903	9.92201
CD630_03330	ppaC	putative inorganic pyrophosphatase	CDS	-0.625817	0.000298929	0.000963487	4180.73	3997.27	3874.48	3680.78	2380.16	2305.9	2927.77	2582.13
CD630_03340	adhE	Aldehyde-alcohol dehydrogenase	CDS	-0.380144	0.226356	0.306039	11.6268	16.1676	13.8378	16.6009	14.6817	8.91549	10.9466	10.2148
CD630_03350		conserved hypothetical protein	CDS	-0.998097	0.0321393	0.0574515	20.1746	12.2873	18.0706	4.17734	5.54642	8.08439	5.59493	8.1328
CD630_03360		ABC-type transport system, ATP-binding protein	CDS	-1.05897	5.43e-05	0.000213548	42.1414	47.7482	38.9087	45.8965	17.8045	20.0976	23.3933	22.5116
CD630_03370		ABC-type transport system, permease	CDS	-0.208055	0.28041	0.364881	23.0238	26.0298	19.0473	19.8559	19.0163	19.6821	18.6092	18.8356
CD630_03380		Two-component sensor histidine kinase	CDS	-0.861201	0.00152427	0.0039785	27.2977	20.5867	23.4429	15.8413	12.8174	13.0332	11.4331	10.7028
CD630_03390		Two-component response regulator	CDS	-0.659004	0.0172302	0.0334298	49.6322	38.7482	38.6373	23.7078	19.0163	25.462	28.9477	22.0236
CD630_03400		uncharacterised protein	CDS	0.567835	0.000826103	0.00231907	207.49	229.256	193.838	178.161	284.266	279.062	349.197	286.307
CD630_03410		uncharacterised protein	CDS	-0.806058	0.00555904	0.0125456	42.6929	67.2032	59.9096	59.622	30.1092	34.4153	36.8941	29.766
CD630_03420		conserved hypothetical protein	CDS	-2.26404	2.01e-05	9.02e-05	44.4392	62.9457	65.0106	75.1378	9.7412	15.0732	9.64923	16.9813
CD630_03430		conserved hypothetical protein	CDS	-1.83638	5.12e-06	2.84e-05	34.237	32.1195	28.8152	27.6138	5.12695	11.4088	5.39222	12.3618
CD630_03440		putative beta-lactamase-like protein	CDS	-1.41375	1.41e-05	6.68e-05	46.0476	38.2093	37.7691	34.3952	9.83442	17.9821	11.0682	19.7464
CD630_03450		putative GTP pyrophosphokinase	CDS	-1.61026	8.36e-09	1.37e-07	528.766	645.086	628.562	719.858	164.994	242.607	188.038	230.418
CD630_03460		putative phosphoesterase	CDS	-0.716904	0.00620601	0.0138201	19.715	16.6526	15.6286	20.9409	8.57598	13.3732	8.35186	14.0209
CD630_03470		conserved hypothetical protein	CDS	-0.683204	0.00404881	0.00947911	48.2075	37.7243	36.9008	45.2455	26.1008	29.3154	22.0148	27.2286
CD630_03480		Fragment of conserved hypothetical protein	CDS	-0.973802	6.76e-06	3.63e-05	137.224	126.323	122.967	132.861	55.138	77.0661	61.8281	70.3649
CD630_03500		putative hydrolase, HAD superfamily	CDS	-1.69531	1.9e-08	2.61e-07	242.416	314.351	299.168	322.794	76.0186	110.121	83.8835	93.885
CD630_03510		conserved hypothetical protein	CDS	-1.77753	8.38e-10	2.15e-08	226.378	269.028	287.772	296.591	70.9849	99.2038	59.7198	84.9714
CD630_03520		Transcriptional regulator, RmlC-type	CDS	-0.427451	0.200584	0.276112	16.7279	13.7963	9.33374	6.78139	9.13529	8.12217	9.44652	8.00267
CD630_03530		conserved hypothetical protein	CDS	-0.196247	0.423729	0.515116	27.8492	25.0597	14.5433	14.4851	18.7367	16.5843	20.9202	15.3222
CD630_03540		Fragment of putative membrane protein	CDS	0.446829	0.0434893	0.0748166	53.6303	52.3829	53.7233	41.5564	87.2979	60.5196	71.9233	54.7174
CD630_03880	bglF	PTS system, beta-glucoside-specific IIABC component	CDS	-0.340939	0.146225	0.211946	69.2093	75.6642	88.9961	94.1257	102.119	46.2775	75.3694	35.2963
CD630_03890	bglA	6-phospho-beta-glucosidase, bglA	CDS	0.862956	0.00456046	0.0105387	17.0036	13.3113	19.2644	25.9863	66.7901	23.5354	30.0018	17.2741
CD630_03900	bglG	Transcription antiterminator, PTS operon regulator	CDS	0.050674	0.845368	0.886096	10.7996	13.6346	14.489	17.4146	24.5161	9.02883	15.4063	9.46657
CD630_03910	asnB	Asparagine synthetase [glutamine-hydrolyzing]	CDS	-0.150787	0.407149	0.499383	13.3272	10.8862	10.3648	12.4778	7.78364	11.8999	11.5548	11.1257
CD630_03920		putative radical SAM-family protein	CDS	-0.85908	0.00117967	0.00317665	279.365	266.657	265.469	257.259	118.805	164.106	165.334	140.925
CD630_03930		putative membrane protein	CDS	-0.811494	0.00943639	0.0198403	171.185	141.197	133.657	131.613	72.8026	85.3772	94.8301	76.123
CD630_03940	ldhA	D-lactate dehydrogenase	CDS	-0.520366	0.0450038	0.0769768	7458.75	9628.32	7949.74	8443.16	6914.25	4485.1	7575.9	4366.86
CD630_03950	hadA	Isocaprenoyl-CoA:2-hydroxyisocaproate CoA-transferase	CDS	0.741396	0.00886646	0.0188756	1393.24	2399.97	2117.51	2873.9	5647.1	2373.75	4500.88	2164.4
CD630_03960	hadI	Activator of 2-hydroxyisocaproyl-CoA dehydratase	CDS	2.45193	7.7e-09	1.28e-07	533.73	565.811	429.352	478.712	5062.86	1477.74	2861.69	1582.71
CD630_03970	hadB	Subunit of oxygen-sensitive 2-hydroxyisocaproyl-CoA dehydratase B	CDS	2.51899	5.32e-09	9.43e-08	780.006	794.204	591.336	652.099	7647.4	2174.59	3926.51	2402.2
CD630_03980	hadC	Subunit of oxygen-sensitive 2-hydroxyisocaproyl-CoA dehydratase C	CDS	2.22461	3.69e-08	4.46e-07	846.228	979.107	719.186	770.583	7369.29	2041.42	3758.58	2325.39
CD630_03990	acdB	Acyl-CoA dehydrogenase, short-chain specific	CDS	2.11099	4.02e-08	4.76e-07	1035.11	1184.22	859.952	929.756	8189.22	2463.77	3950.43	2715.38
CD630_04000	etfB1	Beta-subunit of electron transfer flavoprotein	CDS	1.38431	1.84e-05	8.42e-05	1344.34	1789.69	1555.64	1736.8	8069.63	2567.47	3381.69	2757.54
CD630_04010	etfA1	Alpha-subunit of electron transfer flavoprotein	CDS	0.592837	0.0194169	0.0371472	3441.62	4231.37	3916.75	4008.94	9939.8	3685.84	5513.68	4386.89
CD630_04020		Transcriptional regulator, sigma-54-dependent	CDS	-0.382616	0.0117247	0.0237962	148.023	139.203	139.518	156.081	119.598	112.955	115.912	98.602
CD630_04030	fba	Fructose-1,6-bisphosphate aldolase	CDS	-1.36991	8.95e-08	9.1e-07	11964.6	12208.7	10908.5	11050.3	4090.09	4037.81	5082.19	4639.04
CD630_04040		conserved hypothetical protein, DUF1904 family	CDS	-0.901088	0.00261863	0.00642592	6.61762	10.0239	8.35695	14.1053	5.63964	5.43996	4.45973	5.36764
CD630_04050	rluA	Ribosomal small subunit pseudouridine synthase A	CDS	-0.270871	0.196634	0.271724	18.8418	18.3232	17.148	24.0875	19.0163	14.8088	11.5548	19.5838
CD630_04060		putative tRNA (Uracil-5-)-methyltransferase	CDS	-0.415171	0.00984624	0.0205808	81.7092	76.3109	71.6853	78.3387	56.1634	65.0907	47.2731	62.4599
CD630_04080		conserved hypothetical protein	CDS	-0.903319	0.0143993	0.0284163	4.27388	5.17362	5.20953	7.26965	2.28382	3.7022	2.79747	2.89528
CD630_04081		putative conjugative transposon protein Tn1549-like, CTn2-Orf2	CDS	-1.05799	2.43e-05	0.000105929	36.3969	41.3889	37.4435	49.1515	15.9401	21.6843	21.204	20.0717
CD630_04090		putative replication initiation protein Tn1549-like, CTn2-Orf2	CDS	1.4943	0.0113102	0.023073	0	0.377243	0.325596	0.217005	0.419477	0.491108	0.932489	0.748217
CD630_04100		putative conjugative transposon protein Tn1549-like, CTn2-Orf3	CDS	0.828057	0.0593743	0.0980775	0.64338	0.323351	0.379862	0.325507	0.792346	0.60444	0.932489	0.715686
CD630_04110		putative conjugative transposon protein Tn1549-like, CTn2-Orf4	CDS	0.127243	0.83616	0.879028	0.137867	0.107784	0.108532	0.108502	0.233043	0.15111	0.081086	0.0650624
CD630_04120		putative conjugative transfer protein Tn1549-like, CTn2-Orf5	CDS	-0.193246	0.526695	0.609817	4.41175	4.79638	3.41875	2.5498	5.63964	2.30443	3.04072	2.37478
CD630_04121		putative conjugative transposon protein Tn1549-like, CTn2-Orf6	CDS	1.7351	0.239705	0.320806	0	0	0.0542659	0	0.186434	0	0.081086	0.0325312
CD630_04130		putative single-strand DNA-binding protein Tn1549-like, CTn2-Orf7	CDS	-0.591792	0.469171	0.558559	0.275734	0.107784	0	0.217005	0.139826	0.0377775	0.162172	0.0650624
CD630_04140		putative conjugative transposon protein Tn1549-like, CTn2-Orf8	CDS	0.307436	0.605138	0.682838	0.229779	0.323351	0.108532	0.0542511	0.32626	0.188888	0.243258	0.162656
CD630_04150		putative membrane protein Tn1549-like,CTn2-Orf9	CDS	1.25141	0.00173661	0.00445131	0.459557	0.485027	0.325596	0.379758	1.72452	0.377775	0.932489	1.00847
CD630_04160		putative conjugative transposon protein Tn1549-like, CTn2-Orf10	CDS	2.16863	0.0585158	0.096749	0	0.0538919	0	0	0.186434	0.0377775	0.081086	0.0975935
CD630_04170		putative conjugative transposon protein Tn1549-like, CTn2-Orf11	CDS	1.24306	0.0974686	0.150094	0.183823	0.0538919	0.108532	0.0542511	0.32626	0.075555	0.202715	0.422905
CD630_04180		putative conjugative transposon protein Tn1549-like, CTn2-Orf12	CDS	0.985572	0.0138136	0.0274223	0.597424	0.916162	0.976787	0.325507	2.09739	0.831105	1.62172	1.10606
CD630_04190		putative conjugative transposon protein Tn1549-like, CTn2-Orf13	CDS	0.825796	0.0762718	0.120923	0.551468	0.269459	0.434127	0.705265	1.35165	0.528885	0.891946	0.780748
CD630_04191		putative conjugative transposon protein Tn1549-like, CTn2-Orf14	CDS	0.558768	0.603032	0.681323	0.137867	0.107784	0	0	0.186434	0.075555	0.162172	0
CD630_04200		putative cell surface protein Tn1549-like,CTn2-Orf15	CDS	1.68113	0.00667873	0.0147006	0.32169	0.323351	0.379862	0.596763	1.58469	1.54888	1.66226	0.520499
CD630_04210		DNA topoisomerase protein, type IA,Tn1549-like,CTn2-Orf16	CDS	1.12306	0.0101106	0.0210717	0.505513	0.646702	0.922521	0.596763	2.47026	1.20888	1.37846	0.845811
CD630_04220		putative conjugative transposon protein Tn1549-like, CTn2-Orf17	CDS	-1.50022	7.64e-11	3.54e-09	389.704	521.027	525.674	560.469	157.024	193.874	179.241	175.701
CD630_04230		putative DNA/RNA helicase Tn1549-like,CTn2-Orf18	CDS	0.7318	0.0119108	0.0241327	4.4577	5.44308	4.17848	6.29313	10.9064	6.79995	10.2168	5.98574
CD630_04240		putative nucleic acid-binding protein Tn1549-like, CTn2-Orf19	CDS	0.918601	0.00729778	0.0158771	5.69851	5.2814	4.01568	2.82106	5.82608	7.70661	10.0141	10.1823
CD630_04250		putative endonuclease relaxase Tn1549-like,CTn2-Orf20	CDS	0.692398	0.000780176	0.00221453	21.4613	19.1316	19.1559	16.8179	22.6518	33.1309	34.421	33.5396
CD630_04260		putative conjugative transposon protein Tn1549-like, CTn2-Orf21	CDS	-0.48051	0.121724	0.181341	6.38784	8.13767	5.69792	7.92067	3.91512	6.19551	3.72996	6.27852
CD630_04270		Transcriptional regulator, HTH-type Tn1549-like,CTn2-Orf22	CDS	-1.74628	3.17e-07	2.64e-06	34.9723	35.2992	38.9629	34.8292	8.24972	11.5599	9.36543	13.6956
CD630_04280		Transcriptional regulator, AraC family Tn1549-like, CTn2-Orf23	CDS	-1.47156	1.11e-09	2.61e-08	359.695	384.357	354.899	336.194	95.7341	137.472	136.103	148.114
CD630_04290		putative membrane protein Tn1549-like,CTn2-Orf24	CDS	-0.53164	0.0552448	0.091766	9.55879	5.982	10.0392	9.81946	4.75408	7.59328	5.63548	6.47371
CD630_04300		ABC-type transport system, cobalt-specific permease Tn1549-like, CTn2-Orf25	CDS	-0.739546	0.0248867	0.0461276	8.13416	5.982	4.7754	4.34009	3.16938	4.34441	2.67584	3.70855
CD630_04310		ABC-type transport system, cobalt-specific ATP-binding protein Tn1549-like, CTn2-Orf26	CDS	0.439479	0.129668	0.191259	4.09006	2.15567	2.00784	3.52632	3.12278	3.89108	3.97321	5.0098
CD630_04320		ABC-type transport system, multidrug-family permease Tn1549-like, CTn2-Orf27	CDS	0.188981	0.540995	0.623674	7.72056	8.24545	8.19416	8.57168	9.50815	9.0666	8.87892	9.85695
CD630_04330		ABC-type transport system, multidrug-family permease Tn1549-like, CTn2-Orf28	CDS	0.888708	0.00642134	0.0142042	12.3621	7.43708	11.83	6.18463	19.0163	15.2621	18.366	17.4692
CD630_04340		putative drug/sodium antiporter, MATE family,Tn1549-like, CTn2-Orf29	CDS	-0.206284	0.334635	0.423696	58.5476	56.2092	48.6765	49.3685	41.1554	45.4841	50.1111	47.6907
CD630_04341		putative conjugative transposon protein Tn1549-like, CTn2-Orf30	CDS	-0.261045	0.501647	0.58689	1.88418	2.53292	1.79078	2.5498	2.00417	2.07776	1.45955	1.75668
CD630_04350		putative sigma factor Tn1549-like, CTn2-Orf31	CDS	-1.04746	0.118995	0.177766	0.505513	0.538919	0.596925	0.813767	0.186434	0.226665	0.486516	0.260249
CD630_04351		putative conjugative transposon protein Tn1549-like, CTn2-Orf32	CDS	2.3593	0.000119985	0.000428966	0.0459557	0.161676	0.217064	0.108502	0.932172	0.944438	0.486516	0.520499
CD630_04352		putative conjugative transposon protein Tn1549-like, CTn2-Orf33	CDS	1.41951	0.0838988	0.131641	0.0919114	0.0538919	0.162798	0.108502	0.466086	0.30222	0.243258	0.195187
CD630_04360		putative recombinase Tn1549-like, CTn2-Orf34	CDS	0.107182	0.512275	0.596151	50.7811	38.2093	32.9937	44.2689	51.8754	45.5597	40.9079	40.7941
CD630_04370		Fragment of integrase Tn1549-like, CTn2 (C-terminal region)	CDS	-0.551112	0.106535	0.161958	11.9485	8.56881	7.6515	3.90608	3.91512	5.7044	6.93285	5.33511
CD630_04380		conserved hypothetical protein	CDS	-0.160206	0.617279	0.692595	7.30696	10.6167	7.97709	14.6478	7.73703	10.5021	8.31131	9.69429
CD630_04390		conserved hypothetical protein	CDS	-0.630783	0.0596992	0.098523	14.2003	13.6346	17.3651	22.2972	11.4657	13.4488	6.24362	12.3944
CD630_04400	cwp27	putative cell wall binding protein cwp27	CDS	2.10219	3.86e-08	4.64e-07	178.262	224.406	270.678	290.732	1583.9	817.014	1015.89	722.68
CD630_04401		putative phage protein	CDS	0.478093	0.212297	0.289445	72.5641	105.251	88.8333	85.0658	226.751	88.5883	82.2212	92.4536
CD630_04410		Transcriptional regulator, sigma-54-dependent	CDS	0.00997265	0.964691	0.975629	28.9981	23.7663	26.2647	27.6681	25.3551	31.8464	24.2447	25.9924
CD630_04420	ord	2,4-diaminopentanoate dehydrogenase	CDS	-0.579704	0.250281	0.331848	0.413601	1.13173	0.976787	0.542511	0.32626	0.377775	0.932489	0.390374
CD630_04430	ortA	2-amino-4-ketopentanoate thiolase alpha subunit	CDS	2.16808	0.00363566	0.00864802	0.0919114	0.107784	0.217064	0.162753	1.11861	0.944438	0.445973	0.260249
CD630_04440	ortB	2-amino-4-ketopentanoate thiolase beta subunit	CDS	1.41185	0.00225852	0.00564314	1.60845	1.02395	1.95357	0.542511	4.14817	2.49332	4.37864	2.76515
CD630_04450	oraS	D-ornithine aminomutase S component	CDS	0.898626	0.313928	0.401037	0	0.269459	0.0542659	0.0542511	0.139826	0.113333	0.162172	0.292781
CD630_04460	oraE	D-ornithine aminomutase E component	CDS	-0.490027	0.0858383	0.134212	7.12313	10.0239	6.13205	6.61864	6.10573	5.25107	4.6219	5.30258
CD630_04470		putative reactivating factor for adenosylcobalamine-dependent D-ornithine aminomutase	CDS	0.854587	0.0332173	0.0590824	1.05698	1.88622	1.08532	1.79029	3.58886	2.41776	3.04072	1.52897
CD630_04480	orr	ornithine racemase	CDS	0.293836	0.423208	0.514833	1.42463	1.13173	1.24812	1.41053	2.00417	1.58666	1.70281	1.13859
CD630_04490		Na+/H+ antiporter, NhaA family	CDS	0.0521155	0.8839	0.913338	5.56064	7.976	9.76787	5.53362	9.69459	6.0444	7.86534	6.31105
CD630_04500		putative transcriptional regulator	CDS	0.278172	0.650111	0.722637	1.37867	1.13173	0.488393	0.759516	1.44487	0.868883	1.82443	0.487968
CD630_04510		putative dioxygenase	CDS	-0.139738	0.458714	0.548673	50.0458	49.3649	58.77	57.2892	46.8416	54.3618	43.3405	51.0089
CD630_04520		putative hydrolase, NUDIX family	CDS	0.0836241	0.449933	0.540162	197.655	193.849	204.311	198.613	205.171	224.058	211.959	200.652
CD630_04530		putative hydrolase	CDS	0.229507	0.0501364	0.0842613	242.049	227.478	240.235	212.393	268.046	277.891	278.936	256.313
CD630_04532		conserved hypothetical protein	CDS	0.183241	0.156135	0.223821	94.0713	93.5563	89.376	102.372	102.492	101.395	116.358	110.508
CD630_04540		Transcriptional regulator, AraC family	CDS	1.14176	2.04e-09	4.24e-08	62.4078	63.6463	56.7079	50.0738	120.483	127.159	129.738	136.436
CD630_04550		putative helicase, UvrD family	CDS	1.04887	2.27e-09	4.6e-08	185.018	181.669	168.007	152.5	312.464	366.555	378.428	364.349
CD630_04560		ABC-type transport system, ATP-binding protein	CDS	0.980937	0.000520714	0.00156521	10.2941	8.99994	9.22521	8.08342	20.2747	13.9399	22.0148	16.1029
CD630_04570		putative membrane protein	CDS	0.558935	0.297517	0.383227	3.6305	0.431135	1.08532	1.35628	2.79652	2.71998	2.06769	2.11453
CD630_04580		putative beta-lactamase	CDS	-0.443405	0.361872	0.453198	5.56064	3.93411	2.98463	5.26236	2.88973	3.09776	3.7705	3.28565
CD630_04590		ABC-type transport system, ATP-binding protein	CDS	-0.262293	0.333055	0.421846	15.4411	16.922	13.5122	14.2681	13.7961	10.4644	13.1359	12.7522
CD630_04600		ABC-type transport system, permease	CDS	0.400766	0.0444802	0.0761541	39.476	36.4309	32.6681	31.0317	45.8163	43.0664	44.4757	50.9764
CD630_04610		Two-component sensor histidine kinase	CDS	-0.693368	0.00075168	0.0021456	103.584	99.2149	92.1978	90.2739	48.8458	61.9551	61.5037	65.9082
CD630_04620		Two-component response regulator	CDS	-0.316353	0.175285	0.246033	40.8087	31.9579	33.5906	28.1021	25.4017	27.0487	28.1774	27.3587
CD630_04630		Transcriptional regulator, TetR family	CDS	-0.052527	0.85529	0.893347	26.4705	17.8921	16.8767	10.9587	14.9148	19.2665	18.4471	17.0138
CD630_04640		putative beta-lactamase-like hydrolase	CDS	-1.256	0.0189298	0.0363321	4.59557	3.01794	2.87609	2.00729	1.02539	1.77554	1.1352	1.26872
CD630_04650		Transcriptional regulator, RpiR family	CDS	-0.417526	0.254421	0.336342	77.1596	70.4367	74.4529	49.694	47.6806	55.1174	51.2058	49.4474
CD630_04660		Transcriptional regulator, RpiR family	CDS	-0.662217	0.0141415	0.0279695	306.387	313.812	330.371	262.847	177.858	180.274	220.878	187.737
CD630_04670		putative hydrolase, HAD superfamily, subfamily IIB	CDS	0.409312	0.461938	0.55179	0.32169	0.646702	0.27133	2.38705	1.81774	0.982215	1.419	0.618092
CD630_04680		oligo-1,6-glucosidase (Sucrase-isomaltase)	CDS	1.32118	0.0178699	0.0345207	0.735291	0.215567	0.868255	1.46478	3.30921	0.982215	2.9191	1.10606
CD630_04690		PTS system, sucrose-specific IIABC component	CDS	-0.893595	0.000638929	0.00185794	28.4006	34.4908	31.9084	26.5288	20.0883	13.751	17.7173	13.7607
CD630_04700	blaR	Beta-lactamase-inducing penicillin-binding protein	CDS	-0.314234	0.0784696	0.123885	158.134	116.784	114.99	86.9103	81.6583	104.87	102.047	94.926
CD630_04710	blaI	Transcriptional regulator, Penicillinase repressor	CDS	-0.873822	0.00426768	0.00992639	45.3123	41.0117	37.8234	34.7207	21.1603	23.1954	19.0552	23.2598
CD630_04720		putative reductase	CDS	-0.601519	0.03066	0.0551941	34.6506	32.0657	38.5288	40.5256	19.0629	26.3687	25.4205	25.1791
CD630_04730		Transcriptional regulator, MarR family	CDS	-0.409573	0.257898	0.3398	25.7812	18.5388	15.8999	22.5142	12.7708	16.9621	16.1767	16.3632
CD630_04740		putative iron-sulfur protein	CDS	-0.605519	0.00558604	0.0125906	51.2406	50.7122	58.0103	53.5459	28.4312	37.9286	39.4483	34.4831
CD630_04750		conserved hypothetical protein	CDS	0.495076	0.234489	0.314888	41.0844	33.8441	34.3503	26.4746	47.6806	44.1619	54.4898	45.0557
CD630_04760		conserved hypothetical protein	CDS	0.326617	0.438666	0.529316	18.658	19.4011	19.3187	10.7417	21.8128	19.9465	21.731	21.9585
CD630_04770		conserved hypothetical protein	CDS	-1.62415	1.35e-08	2.01e-07	81.2037	111.556	119.277	100.582	30.482	34.1887	33.0831	36.0445
CD630_04780	spaF	ABC-type transport system,lantibiotic/multidrug-family ATP-binding protein	CDS	-0.148674	0.66997	0.739391	10.8915	8.6227	13.3494	11.1757	9.36833	8.12217	11.3926	10.8329
CD630_04790	spaE	ABC-type transport system,lantibiotic/multidrug-family permease	CDS	0.0505021	0.834022	0.878332	15.1654	9.16162	11.016	11.0672	10.1607	11.7488	14.5955	11.5811
CD630_04800	spaG	ABC-type transport system,lantibiotic/multidrug-family permease	CDS	0.366732	0.103585	0.158283	15.9007	11.1017	11.7757	14.9733	13.5631	19.2665	21.4472	15.0619
CD630_04810	spaR	Two-component response regulator	CDS	-0.46261	0.0109486	0.0224618	114.062	79.0594	88.3992	81.9735	55.9769	71.6639	69.8961	66.2335
CD630_04820	spaK	Two-component sensor histidine kinase	CDS	-0.57901	0.000539889	0.00161334	176.332	128.424	132.3	140.619	75.6458	101.848	109.223	99.9683
CD630_04830		ABC-type transport system, permease	CDS	0.0787946	0.815046	0.864215	7.16909	8.78437	10.2563	7.2154	7.64381	5.55329	11.3115	10.7678
CD630_04840		ABC-type transport system, ATP-binding protein	CDS	0.746883	0.10044	0.154006	0.64338	1.02395	0.922521	0.651014	0.65252	0.982215	1.90552	1.88681
CD630_04850		Two-component sensor histidine kinase	CDS	-0.607898	0.0205037	0.038872	21.5073	21.3412	20.8924	18.7709	12.3513	14.6955	13.7035	13.3703
CD630_04860		Two-component response regulator	CDS	-0.781221	0.0175299	0.0339559	11.9944	14.0658	11.83	8.13767	6.5252	6.19551	7.541	6.50624
CD630_04870		putative carbon-nitrogen hydrolase	CDS	-0.266312	0.19884	0.273924	118.014	149.119	122.804	127.978	147.004	77.8595	131.684	74.1386
CD630_04880		putative small multidrug resistance SugE-like protein	CDS	-1.85837	2.1e-06	1.31e-05	11.3051	8.78437	9.49654	7.59516	1.81774	2.30443	2.9191	3.15552
CD630_04890		putative phosphoribosylaminoimidazole-succinocarboxamide synthetase	CDS	-0.00497159	0.980298	0.984714	171.553	269.405	239.855	246.083	235.327	200.599	256.718	231.036
CD630_04900		putative sugar-phosphate dehydrogenase	CDS	1.54086	0.00469372	0.0108161	0.367646	0.161676	0.217064	0.325507	1.35165	0.45333	0.81086	0.650624
CD630_04910		PTS system, mannose/fructose/sorbose IIA component	CDS	-0.590199	0.244468	0.325592	4.22793	3.66465	2.2249	1.51903	2.00417	2.53109	1.90552	1.30125
CD630_04920		PTS system, mannose/fructose/sorbose IIB component	CDS	-0.88977	0.0309697	0.0556956	7.81247	5.55086	6.13205	4.28584	2.28382	3.77775	3.16235	3.57843
CD630_04930		PTS system, mannose/fructose/sorbose IIC component	CDS	-0.363713	0.19348	0.267749	12.454	8.83827	11.1245	10.145	7.78364	8.19772	10.3385	6.76649
CD630_04940		PTS system, mannose/fructose/sorbose IID component	CDS	-0.125824	0.660582	0.732429	7.6746	7.00594	8.30269	10.9587	7.13112	8.15994	10.2574	5.56283
CD630_04950		Fragment of putative regulatory protein	CDS	0.127617	0.490025	0.577032	551.331	548.673	555.303	467.862	598.781	545.998	632.714	542.067
CD630_05130		conserved hypothetical protein	CDS	1.60431	2.16e-05	9.65e-05	0.551468	0.269459	0.488393	0.542511	1.30504	1.01999	1.98661	1.43137
CD630_05140	cwpV	putative hemagglutinin/adhesin cwpV	CDS	1.68281	4.76e-06	2.68e-05	24.6323	88.4365	81.7245	63.2026	237.564	112.464	262.719	215.421
CD630_05150		D-alanyl-D-alanine carboxypeptidase, S11 peptidase family	CDS	-0.260674	0.0931324	0.144163	379.778	390.716	355.605	317.532	265.017	307.887	316.519	315.552
CD630_05160		Transcription antiterminator	CDS	-0.0683756	0.631683	0.705876	292.462	330.034	318.378	256.228	256.86	268.371	312.14	304.297
CD630_05170		putative membrane protein	CDS	-1.65743	1.66e-08	2.34e-07	98.8048	86.0653	94.4227	80.9427	24.889	34.302	23.5555	31.3926
CD630_05180		putative membrane protein	CDS	-1.0841	0.000435971	0.00133893	36.7186	31.904	36.8466	27.9393	9.7412	19.2665	16.0956	17.762
CD630_05190		conserved hypothetical protein	CDS	1.5251	4.15e-07	3.27e-06	2502.66	2204.23	2186.65	2269.33	8665.75	5238.19	7735.08	4732.44
CD630_05200		Two-component sensor histidine kinase	CDS	-0.359911	0.0307424	0.0553147	181.341	184.903	167.139	167.039	127.241	139.626	123.899	154.979
CD630_05210		Two-component response regulator	CDS	-1.0774	1.92e-06	1.22e-05	60.9373	64.9397	64.4137	79.7492	26.2406	35.3975	27.7719	38.4844
CD630_05211		conserved hypothetical protein	CDS	-1.86944	1.3e-05	6.24e-05	20.6341	22.5807	20.2955	18.9879	4.19477	6.08218	3.89213	8.32798
CD630_05220		putative signaling protein	CDS	-1.01451	4.56e-06	2.59e-05	122.15	135.269	140.766	119.57	50.8034	71.1351	57.5305	76.7411
CD630_05230		putative transcriptional regulator	CDS	-0.619888	0.000818898	0.00230306	63.9703	65.2092	62.8399	60.4358	36.2615	44.6908	33.2047	50.0655
CD630_05240		putative peptidase, M20 family	CDS	-0.316921	0.102733	0.157318	240.992	234.753	174.845	165.303	123.559	162.217	183.295	185.883
CD630_05250		Fragment of aminobenzoyl-glutamate transporter	CDS	-0.224153	0.25669	0.338458	385.247	355.093	262.756	260.568	208.807	270.751	315.749	286.502
CD630_05270		putative beta-lactamase-like hydrolase	CDS	-0.813303	0.00806763	0.0173719	35.0642	38.856	29.2493	27.3968	14.9614	16.6221	20.231	22.4465
CD630_05280		putative amidohydrolase	CDS	0.350789	0.188022	0.261239	113.327	114.412	108.803	182.609	189.464	125.799	239.366	107.483
CD630_05290		putative membrane protein	CDS	0.675302	0.0395275	0.0688979	30.8363	24.4669	22.9545	34.558	44.7909	40.7619	70.261	24.4309
CD630_05300		putative membrane protein	CDS	1.00896	0.0257591	0.0474244	25.3216	24.9519	27.947	51.1588	60.2183	60.2929	109.263	30.6444
CD630_05310		Transcriptional regulator, DeoR family	CDS	-0.852433	0.0097646	0.0204221	16.2683	15.952	15.9542	13.8883	9.50815	6.53551	10.7844	7.54723
CD630_05320		putative transcriptional regulator	CDS	-1.86665	0.000229577	0.000761983	2.61948	2.10178	3.20169	3.41782	0.419477	0.75555	0.729774	1.13859
CD630_05330	cheY	Chemotaxis protein CheY	CDS	-1.26131	0.00029708	0.00095839	16.8198	16.4909	16.117	15.2446	6.24555	7.44217	6.00036	7.25445
CD630_05340	cheC	Chemotaxis protein CheY-P phosphatase CheC	CDS	-0.81467	0.0130647	0.0260418	31.8013	28.401	28.6524	34.2325	15.5673	18.6999	15.5685	20.1043
CD630_05350	cheD	Probable chemoreceptor glutamine deamidase CheD	CDS	-0.11743	0.692011	0.759488	18.8878	20.3172	15.0317	19.1507	14.5885	17.9443	16.7848	18.3151
CD630_05360	cheW	Purine-binding chemotaxis protein CheW	CDS	0.223305	0.538152	0.621371	23.2995	26.7304	21.4893	19.3134	24.2365	29.0887	25.5826	27.131
CD630_05370		putative CheY-like chemosensory protein	CDS	0.0625223	0.712846	0.777809	68.6119	82.0773	77.2747	65.9694	75.3661	85.3016	64.3823	81.881
CD630_05380		putative methyl-accepting chemotaxis receptor,MCP family	CDS	0.618701	0.000972848	0.00268248	87.4997	95.9275	73.2047	77.0366	119.178	138.681	118.75	135.753
CD630_05390	cheA	Chemotaxis protein CheA	CDS	0.465569	0.00530393	0.0120231	69.4391	79.0055	66.313	68.2479	90.1876	105.286	87.3701	107.938
CD630_05400	cheW	Chemotaxis protein CheW	CDS	0.597506	0.115223	0.173247	19.8529	14.3352	14.6518	11.1757	21.6264	24.2532	21.0418	23.9429
CD630_05410	cheR	Methyl-accepting chemotaxis proteins methyltransferase, MCP family	CDS	0.157835	0.445059	0.535104	28.3087	24.5747	24.5825	21.8632	21.7196	30.9776	27.6909	30.4167
CD630_05420	cheB	putative protein-glutamate methylesterase	CDS	-0.756716	0.0221596	0.0414389	17.1874	19.8322	21.3265	26.1491	9.60137	17.4532	9.00054	13.8908
CD630_05430		conserved hypothetical protein	CDS	1.27516	0.0015195	0.00396895	2.71139	2.80238	2.06211	1.51903	8.52937	4.94885	4.86516	3.80615
CD630_05440		putative ornithine cyclodeaminase	CDS	0.880368	5.2e-05	0.000205248	54.3656	61.5984	52.5837	68.1394	144.813	94.3305	100.668	95.967
CD630_05450		putative lipoprotein	CDS	-0.911274	1.44e-05	6.8e-05	718.655	857.581	859.572	793.369	384.195	443.659	463.244	425.866
CD630_05460		putative membrane protein, DUF975 family	CDS	-0.348701	0.103253	0.15792	373.712	338.71	347.193	268.977	231.318	277.098	274.395	260.51
CD630_05470		Transcriptional regulator, beta-lactams repressor	CDS	-0.349994	0.26671	0.348834	33.5936	25.437	25.7763	27.9393	18.8299	23.6865	22.8662	23.0646
CD630_05480		putative penicillin-binding peptidase BlaR1-like,M56 family	CDS	-0.462782	0.00107503	0.00293699	764.611	699.462	730.257	665.065	457.603	543.052	542.141	531.917
CD630_05490		conserved hypothetical protein	CDS	-1.09743	4.19e-07	3.29e-06	171.415	190.669	177.45	187.546	65.858	86.5483	91.911	95.414
CD630_05500		putative membrane protein	CDS	-0.448589	0.213889	0.291281	2.02205	3.17962	2.5505	4.06884	2.33043	2.11554	1.94606	2.24465
CD630_05510	sleC	Spore cortex-lytic enzyme pre-pro-form	CDS	5.59237	4.19e-11	2.33e-09	1.42463	1.02395	1.08532	0.542511	68.468	39.5153	61.747	30.5793
CD630_05520	sleB	Spore-cortex-lytic protein SleB	CDS	0.363027	0.468492	0.558123	0.551468	1.40119	1.24812	1.03077	2.05078	1.28444	1.21629	0.910873
CD630_05530		putative RNA methyltransferase	CDS	0.0320941	0.883314	0.913261	18.0146	23.8202	23.063	28.2648	36.914	21.0799	17.5551	19.7464
CD630_05540	sip2	Signal peptidase type I	CDS	0.771621	0.000182285	0.00062179	74.3104	72.7001	69.4604	70.5265	159.122	103.964	119.318	107.646
CD630_05550	sip2A	Signal peptidase type I	CDS	1.30403	2.6e-06	1.59e-05	27.2058	22.7963	21.4893	23.2737	77.6033	54.5885	51.368	50.586
CD630_05560		putative sugar isomerase / endonuclease	CDS	0.944197	0.000227885	0.000758483	41.1304	37.9938	39.7769	42.3159	100.581	75.9328	67.7068	66.0708
CD630_05570		putative uridine kinase	CDS	0.27984	0.0709497	0.113672	145.45	150.197	135.285	145.176	217.522	165.05	156.172	160.737
CD630_05580	glsA	Glutaminase (L-glutamine amidohydrolase)	CDS	-0.117093	0.604449	0.682492	169.944	165.825	196.226	270.225	202.421	185.034	217.473	134.777
CD630_05590		Transcriptional regulator, ArsR family	CDS	-0.813651	6.73e-06	3.62e-05	766.082	920.042	860.115	1073.09	520.105	517.099	563.791	458.169
CD630_05600	nfo	Endonuclease IV	CDS	-0.252236	0.294794	0.380407	41.9576	51.3589	45.909	55.8244	40.2698	46.7308	39.6916	37.053
CD630_05610		putative aldo/keto reductase ; putative ferredoxin	CDS	-0.917187	3.1e-06	1.85e-05	161.718	169.005	161.278	211.851	85.1073	106.684	82.9915	97.8863
CD630_05620		putative RusA-like endodeoxyribonuclease	CDS	-1.32026	1.29e-05	6.22e-05	61.3968	74.4247	76.9491	78.9897	23.4441	34.1509	22.8257	36.3373
CD630_05621		conserved hypothetical protein	CDS	1.20188	0.00152848	0.00398655	2.48161	1.88622	1.62798	1.08502	3.63547	4.38219	5.23005	3.15552
CD630_05630		putative iron-sulfur cluster-binding protein	CDS	1.06049	0.000177748	0.000608552	11.9485	9.53886	9.65934	5.91337	18.8299	22.2887	16.2983	19.9741
CD630_05640		putative ATP-dependent protease	CDS	0.626483	0.000626027	0.00182489	34.0532	33.1435	30.4432	36.6195	58.1675	52.8507	46.0974	50.1956
CD630_05650	nth	Endonuclease III	CDS	-0.0339964	0.862213	0.898686	37.316	43.9758	25.1251	26.0948	31.321	33.8864	34.1777	30.0588
CD630_05660		putative tRNA/rRNA methyltransferase	CDS	-1.4977	5.67e-08	6.24e-07	276.745	298.723	293.09	311.781	88.6496	119.188	88.627	121.439
CD630_05670		uncharacterised protein, DegV family	CDS	-1.71983	1.56e-09	3.43e-08	238.464	249.25	265.415	294.963	69.3536	95.3127	58.8684	94.5681
CD630_05690		putative lipoprotein	CDS	-0.761559	0.00471093	0.0108303	45.7259	36.9698	36.0868	28.3733	16.3596	27.3509	16.6226	26.4153
CD630_05700		putative lipoprotein	CDS	-1.32503	0.000118855	0.000425352	80.4684	81.3228	88.7248	85.9881	29.3168	38.7597	28.0152	38.1591
CD630_05710		uncharacterised protein	CDS	0.949608	0.00458199	0.0105816	9.32901	7.86821	12.9153	10.6875	28.0584	18.6243	17.0281	15.1595
CD630_05720		putative sporulation protein	CDS	1.6898	0.00038476	0.00119793	13.0514	13.8502	17.4736	17.5231	81.8447	44.1619	45.1649	28.66
CD630_05730		putative membrane protein	CDS	-0.881323	0.00225578	0.00564025	62.8215	69.3588	86.6084	94.4512	57.0489	42.1219	33.0831	37.8012
CD630_05740	thrS	Threonyl-tRNA synthetase	CDS	-0.498873	0.00543409	0.0123026	662.773	683.888	645.276	810.132	550.727	484.648	481.853	465.684
CD630_05750		conserved hypothetical protein	CDS	-1.26076	7.98e-06	4.13e-05	26.2407	29.4788	29.5749	27.3968	12.7708	10.9555	11.6358	11.6462
CD630_05760		two-component sensor histidine kinase	CDS	0.550434	0.0489498	0.0827174	120.312	76.6881	95.8336	44.0519	108.132	144.801	111.534	128.986
CD630_05770		conserved hypothetical protein	CDS	-0.410056	0.0161573	0.0314507	201.837	228.663	188.683	198.993	151.851	140.079	166.915	156.898
CD630_05780		Transporter, Major Facilitator Superfamily (MFS)	CDS	0.0145294	0.966166	0.976292	26.7922	24.3052	23.6599	18.6624	16.313	26.482	21.8932	29.6359
CD630_05790		Transcriptional regulator, TetR family	CDS	-0.741044	0.0365381	0.0642523	18.0606	15.4131	15.6829	8.57168	5.87268	8.80216	7.541	12.2643
CD630_05800	gapN	Glyceraldehyde-3-phosphate dehydrogenase (NADP(+)) (GADPH)	CDS	-1.14923	2.34e-05	0.00010302	84.5125	99.7538	91.7094	81.2682	29.6431	45.2952	39.8943	46.1617
CD630_05810		Transcriptional regulator, TetR family	CDS	-0.589937	0.0441629	0.0757199	33.9153	21.8262	21.0552	16.0041	11.5123	19.6065	14.5144	16.0053
CD630_05820		putative pyruvate phosphate dikinase,PEP/pyruvate-binding	CDS	-0.476377	0.159618	0.228537	207.398	151.975	160.193	110.51	90.7003	124.552	118.426	119.194
CD630_05821		conserved hypothetical protein	CDS	-0.211461	0.483663	0.570671	3.17094	3.82632	3.31022	2.87531	2.1906	3.0222	3.68941	2.47237
CD630_05822		Fragment of putative signaling protein precursor (N-terminal region)	CDS	-0.235413	0.277721	0.36191	52.941	75.6642	70.3286	65.9694	49.4051	49.3752	63.7336	62.4599
CD630_05830		putative diguanylate kinase signaling protein	CDS	0.459322	0.0888023	0.138421	131.571	137.909	146.355	92.661	162.058	160.857	204.864	171.374
CD630_05840		putative diguanylate kinase signaling protein	CDS	0.393743	0.231658	0.311908	137.04	95.2808	113.416	74.4868	121.881	152.734	145.712	131.816
CD630_05850		Transcriptional regulator, GntR family	CDS	0.0412919	0.843133	0.884542	134.788	120.233	123.835	86.2593	119.877	117.941	123.291	117.535
CD630_05860		conserved hypothetical protein	CDS	-0.99976	1.51e-05	7.04e-05	51.4704	56.6942	54.483	54.5224	27.8719	28.0687	28.3801	24.2683
CD630_05870		uncharacterised protein	CDS	0.707097	0.000340104	0.00107389	20.6341	22.2034	24.8538	22.894	44.3248	31.6198	42.8539	29.1479
CD630_05880		uncharacterised protein	CDS	1.01446	1.1e-05	5.48e-05	38.5109	36.9698	38.3117	34.8292	89.4419	67.5462	82.5861	60.7682
CD630_05890		conserved hypothetical protein	CDS	1.93193	2.18e-05	9.72e-05	4.31984	3.88021	4.99247	4.28584	21.44	13.1466	15.7712	16.4933
CD630_05900		conserved hypothetical protein	CDS	1.40851	2.55e-05	0.000109808	23.1157	22.3651	19.2101	22.4057	72.3832	48.4308	58.4225	52.115
CD630_05910		putative ATPase, P-type, heavy metal translocating	CDS	0.761874	0.000614564	0.00179735	2.3897	2.37124	2.3877	1.68179	4.61425	3.05998	3.93267	3.44831
CD630_05920		conserved hypothetical protein	CDS	0.856502	0.0841394	0.13196	0.367646	0	0.0542659	0.379758	0.559303	0.30222	0.40543	0.292781
CD630_05921		putative lipoprotein	CDS	-0.317248	0.321684	0.409332	7.35291	7.49097	8.30269	7.1069	5.08034	5.59107	7.37882	6.21346
CD630_05930		conserved hypothetical protein	CDS	-0.190016	0.477169	0.565627	19.3474	28.8321	27.6214	24.413	19.8553	21.231	25.6232	21.1127
CD630_05940		conserved hypothetical protein	CDS	-0.924957	1.15e-05	5.71e-05	162.683	169.759	147.766	142.843	60.3115	88.7394	79.9102	99.1225
CD630_05950		putative nuclease, ParB-like	CDS	-1.00378	1.41e-05	6.69e-05	116.727	107.299	88.7791	88.8091	39.1046	55.2307	46.7461	59.1417
CD630_05960		uncharacterised protein	CDS	0.405687	0.409936	0.502229	0.32169	0.59281	0.217064	0.542511	0.32626	0.415553	1.09466	0.390374
CD630_05970	cotF	Spore coat peptide assembly protein CotF	CDS	0.604228	0.254425	0.336342	0.229779	0.107784	0.434127	0.379758	0.419477	0.566663	0.567602	0.227718
CD630_05980	cotCB	Spore-coat protein, manganese catalase	CDS	-0.116895	0.763683	0.823955	2.29779	1.40119	1.57371	2.17005	1.77113	2.11554	0.608145	2.34225
CD630_05990		Fragment of transcriptional regulator, AraC family (C-terminal region)	CDS	-0.114298	0.829355	0.874549	0.96507	0.323351	1.03105	0.705265	0.466086	0.868883	0.770317	0.683155
CD630_06000		conserved hypothetical protein	CDS	-0.0381812	0.944523	0.963149	0.96507	0.377243	1.03105	0.434009	0.978781	0.717773	0.445973	0.618092
CD630_06010	ogt1	Methylated-DNA-[protein]-cysteine S-methyltransferase 1	CDS	-0.878324	0.00182678	0.00466568	54.2277	56.0475	58.77	56.5839	28.9439	29.8442	34.9481	28.9853
CD630_06011		conserved hypothetical protein	CDS	-0.0974277	0.825857	0.87205	16.9577	11.2095	13.458	7.92067	10.6734	10.0866	14.5144	11.0606
CD630_06012		conserved hypothetical protein	CDS	0.153402	0.776127	0.832849	9.97239	3.23351	5.42659	1.03077	4.24138	7.29106	5.1895	5.20499
CD630_06020		conserved hypothetical protein	CDS	-0.589981	0.0325855	0.0580701	64.4759	72.9696	71.3597	66.2949	42.6469	46.7308	48.0434	45.3159
CD630_06030		Fragment of putative membrane protein (C-terminal region)	CDS	-0.870024	0.00631794	0.0140364	108.364	145.4	133.766	148.16	70.4256	67.7729	82.2212	72.6421
CD630_06040		conserved hypothetical protein	CDS	-0.452878	0.1443	0.209464	37.316	41.9279	43.6298	44.8657	25.8678	34.0375	28.6639	33.93
CD630_06050		Fragment of conserved hypothetical protein (N-terminal region)	CDS	-0.283568	0.317535	0.40463	45.4042	37.7782	49.4363	46.005	30.6685	40.1197	34.5426	41.3797
CD630_06060		chloride ion channel protein	CDS	-0.347252	0.213656	0.291075	267.784	247.525	266.554	255.306	172.685	212.536	230.933	199.123
CD630_06080		conserved hypothetical protein	CDS	-1.454	0.000149761	0.000520299	76.0107	94.8497	89.2132	104.162	30.0625	34.0375	37.9077	30.9046
CD630_06090		conserved hypothetical protein	CDS	-1.2011	0.00490381	0.0112303	21.6911	27.9699	31.9084	26.2576	10.4403	10.1622	12.4872	13.7607
CD630_06100		Two-component sensor histidine kinase	CDS	0.719562	0.00136502	0.00360769	37.2701	33.0896	36.9551	35.643	57.1888	55.3063	70.9097	52.0499
CD630_06110		Two-component response regulator	CDS	0.126737	0.529234	0.612093	44.1634	48.5027	45.909	43.2382	50.7102	45.9752	60.5307	41.3146
CD630_06120		ABC-type transport system, permease	CDS	0.0582828	0.80048	0.851047	11.7187	10.0778	13.0238	9.22269	11.6055	10.9933	14.7982	8.49064
CD630_06130		ABC-type transport system, ATP-binding protein	CDS	0.600316	0.114522	0.172557	1.19485	1.994	1.95357	2.38705	3.58886	3.32442	3.00018	1.52897
CD630_06140		conserved hypothetical protein	CDS	-0.390497	0.295699	0.381436	54.8711	21.449	18.9931	13.834	13.936	31.0531	16.2983	21.9911
CD630_06150		Transcriptional regulator, TetR family	CDS	-1.20255	8.41e-07	5.94e-06	1211.39	1371.71	1459.97	1148.66	376.038	614.489	533.384	731.821
CD630_06160		Transcriptional regulator, MerR family	CDS	-1.41355	0.0762273	0.120923	82.996	521.835	94.8026	116.152	39.3377	42.8019	45.2865	178.564
CD630_06170		putative membrane protein	CDS	-1.70273	0.132399	0.194723	35.5238	470.045	38.5831	63.5281	15.3808	16.3577	14.4738	140.144
CD630_06180		Transcriptional regulator, LytR family	CDS	-1.54526	0.0675786	0.109055	11.8566	63.2152	8.79108	6.23888	3.44904	3.77775	2.02715	21.438
CD630_06190		conserved hypothetical protein	CDS	-1.76171	0.00147603	0.00387515	12.1323	9.75443	7.59723	6.13038	2.05078	2.6822	2.63529	3.09046
CD630_06200		conserved hypothetical protein	CDS	-2.0489	9.57e-05	0.000353899	31.4797	32.2273	25.3422	27.5053	5.9659	5.66663	8.71674	7.77495
CD630_06210		putative membrane protein	CDS	-1.85692	0.000795784	0.00225525	10.7077	3.71854	6.13205	2.38705	0.885563	2.71998	1.05412	1.62656
CD630_06220		conserved hypothetical protein	CDS	-1.96777	0.000254832	0.000834933	24.6782	22.2573	22.032	18.5539	4.05495	6.19551	6.28416	5.79055
CD630_06240		putative transcriptional regulator, activator Mor	CDS	-0.467117	0.346026	0.435645	1.42463	1.72454	0.868255	1.46478	0.792346	1.05777	0.851403	1.23618
CD630_06250		putative phage protein	CDS	0.975724	0.0043701	0.0101382	11.4889	12.8263	7.92283	5.91337	19.6688	17.151	16.5821	21.6983
CD630_06260		putative replicative helicase DnaB-like	CDS	1.54544	2.55e-05	0.000109547	6.34189	4.85027	2.5505	2.71256	14.8215	10.8044	11.6358	10.9955
CD630_06270		putative transcriptional regulator, activator Mor	CDS	1.4518	0.0116694	0.023702	0.229779	0.377243	0.27133	0.271256	0.745738	0.415553	0.932489	1.10606
CD630_06271		putative ferredoxin	CDS	0.246425	0.616137	0.691966	0.459557	2.58681	1.89931	1.62753	2.56347	1.69999	2.22986	1.30125
CD630_06280		putative membrane protein	CDS	0.277894	0.48685	0.573885	4.54961	6.19756	4.66687	5.96763	7.73703	5.55329	6.93285	5.72549
CD630_06290		Transcriptional regulator, Crp family	CDS	-1.39744	1.56e-05	7.24e-05	95.404	114.197	105.71	100.365	39.7105	38.4953	38.9213	40.6314
CD630_06300		putative drug/sodium antiporter, MATE family	CDS	-0.536926	0.20683	0.283398	11.3051	12.7724	9.33374	6.72714	5.63964	6.95106	7.86534	7.18939
CD630_06310		putative transcriptional regulator	CDS	-0.519363	0.0802332	0.126501	4.36579	5.87421	5.101	4.8826	3.54225	3.32442	3.81104	3.41577
CD630_06330		conserved hypothetical protein	CDS	-0.0373972	0.870532	0.903868	24.7701	28.2393	19.2101	22.46	24.2831	25.1598	21.65	21.1778
CD630_06340		conserved hypothetical protein	CDS	-0.243886	0.340943	0.430005	12.9136	12.8802	10.202	11.5555	9.7412	8.87772	11.1899	10.3449
CD630_06350		putative hydrolase	CDS	0.0371401	0.878533	0.908845	16.8198	17.5687	12.3726	9.81946	15.0546	14.8843	13.663	14.4764
CD630_06360		putative radical SAM superfamily protein, DUF85 family	CDS	0.526451	0.00872222	0.0186018	13.6488	13.5269	13.675	11.1215	20.368	16.2066	19.2579	19.0633
CD630_06370		putative acetyltransferase	CDS	-0.639901	0.0518776	0.0867472	13.8786	14.0119	10.0935	7.37816	6.38538	6.95106	9.5276	6.24599
CD630_06380		conserved hypothetical protein	CDS	-0.00351404	0.995874	0.996817	12.0404	2.47903	8.68255	1.03077	5.68625	6.34662	5.02733	7.15686
CD630_06390		conserved hypothetical protein	CDS	-1.21401	1.44e-05	6.8e-05	38.7866	40.5806	43.1957	43.5637	17.5714	19.3421	18.0822	16.5909
CD630_06400		conserved hypothetical protein	CDS	-0.430716	0.152462	0.219349	7.6746	7.86821	8.62828	10.0907	7.17772	7.29106	4.98679	5.95321
CD630_06410		putative membrane protein	CDS	-0.500036	0.132769	0.195107	36.0293	22.7424	29.5207	23.2737	19.762	20.551	21.9743	16.6234
CD630_06420		Transcriptional regulator, HTH-type	CDS	-0.252731	0.482547	0.56992	25.6892	18.0538	18.3962	14.3223	17.4316	16.0932	17.3524	13.3378
CD630_06421		conserved hypothetical protein	CDS	-0.75587	0.00221253	0.00553987	648.803	864.156	861.146	762.825	478.624	376	553.533	449.483
CD630_06430		Two-component response regulator	CDS	-0.204297	0.36654	0.457758	43.4281	48.9338	44.8237	38.5183	31.9735	38.9108	35.1913	46.3895
CD630_06440		Two-component sensor histidine kinase	CDS	0.733686	0.00968856	0.0202869	30.3308	26.0837	21.8149	20.7782	34.6768	43.1797	38.151	48.6666
CD630_06450		ABC-type transport system,lantibiotic/multidrug-family ATP-binding protein	CDS	0.350415	0.192143	0.26624	52.5274	62.9457	59.5297	52.1353	63.9004	71.9662	76.1803	77.5218
CD630_06460		ABC-type transport system,lantibiotic/multidrug-family permease	CDS	0.280942	0.270548	0.353336	44.577	42.0895	41.1878	34.9377	39.897	47.8263	54.0438	56.0187
CD630_06470		Fragment of putative fic family protein (C-terminal region)	CDS	0.149198	0.604187	0.682411	35.9374	37.5626	33.6449	26.3118	27.8719	37.5508	40.2997	42.258
CD630_06480		Transcriptional regulator, GntR family	CDS	-0.441848	0.0852801	0.133397	115.487	94.688	98.6555	90.4367	57.1421	79.295	83.5996	73.8783
CD630_06490		putative peptidase, S9 family	CDS	-0.108563	0.862625	0.898686	1.74632	2.37124	2.2249	1.46478	2.56347	0.793328	2.55421	1.36631
CD630_06500		putative peptidase, S9 family	CDS	0.151334	0.706137	0.771904	4.91726	5.11973	5.42659	4.06884	7.13112	4.94885	6.44634	3.22059
CD630_06510		putative permease	CDS	-1.51082	1.36e-06	9.14e-06	33.3638	38.2093	36.1411	38.2471	11.2793	13.1088	13.7441	13.045
CD630_06512		conserved hypothetical protein	CDS	-0.298627	0.78349	0.837901	0.0919114	0.0538919	0.108532	0	0.233043	0	0	0
CD630_06520		Transcriptional regulator, GntR family	CDS	-0.768865	0.00386002	0.00911485	28.4925	23.2274	23.3886	25.5523	13.1436	15.5266	17.5146	12.8823
CD630_06530		ABC-type transport system, multidrug-family ATP-binding protein	CDS	-0.489758	0.0375129	0.0657397	74.5861	63.269	66.0416	54.3596	44.418	50.5085	41.516	47.463
CD630_06540		ABC-type transport system, permease protein	CDS	-0.234644	0.494051	0.580242	70.1284	51.2512	48.2967	35.86	35.3293	46.9575	46.9893	45.4135
CD630_06550		putative beta-lactamase-like protein	CDS	-1.58515	7.12e-06	3.78e-05	73.4372	108.969	105.113	98.7371	25.9144	36.3042	31.2181	35.2313
CD630_06560		Chloride ion channel protein	CDS	-1.27885	0.00158518	0.00410742	9.92643	5.2814	7.86856	8.40893	2.37704	3.92886	3.44615	3.18806
CD630_06570	cdu2	Na(+)/H(+) antiporter	CDS	-0.629832	0.0242125	0.044995	15.8088	15.2514	13.2409	15.2988	9.13529	9.14216	10.825	9.40151
CD630_06580	cdu1	Transcriptional regulator, beta-lactams repressor	CDS	-1.2737	0.00491731	0.011254	26.3326	22.5807	24.691	9.92796	9.2285	9.33105	7.58154	8.39304
CD630_06590	tcdR	Alternative RNA polymerase sigma factors	CDS	-0.489493	0.417817	0.509317	0.0919114	0.107784	0.27133	0.271256	0.233043	0.075555	0.081086	0.130125
CD630_06600	tcdB	Toxin B	CDS	0.682368	0.00777501	0.0168027	19.761	17.6765	14.3262	15.5158	28.2914	23.1576	28.5423	28.0419
CD630_06610	tcdE	Holin-like pore-forming protein	CDS	0.756497	0.184363	0.257156	0.64338	0.323351	0.325596	0.434009	0.512695	0.566663	1.37846	0.520499
CD630_06630	tcdA	Toxin A	CDS	0.916736	7.86e-05	0.00029882	171.92	145.239	134.037	108.231	308.316	227.647	280.558	239.722
CD630_06640	tcdC	Negative regulator of toxin gene expression	CDS	-0.514813	0.0817329	0.128695	61.5806	78.8977	84.8719	78.9354	59.7988	56.8174	46.1379	50.1956
CD630_06641		conserved hypothetical protein	CDS	-1.59638	0.000138097	0.000484969	5.74446	6.30535	6.24058	7.05265	1.02539	2.83331	2.31095	2.14706
CD630_06642		conserved hypothetical protein	CDS	-1.29581	9.06e-05	0.000338421	18.7959	30.0178	31.5828	29.0786	10.5802	10.9933	11.3926	11.5811
CD630_06650	cdd2	ABC-type transport system,lantibiotic/multidrug-family permease	CDS	-0.793375	0.120386	0.179573	2.11396	1.88622	0.651191	0.922269	1.072	0.831105	0.81086	0.520499
CD630_06660	cdd3	ABC-type transport system,lantibiotic/multidrug-family permease	CDS	0.721666	0.316914	0.404127	0.183823	0.646702	0.217064	0.108502	0.372869	0.528885	0.770317	0.260249
CD630_06670	cdd4	ABC-type transport system,lantibiotic/multidrug-family ATP-binding protein	CDS	0.682875	0.221451	0.299748	0.367646	0.59281	0.922521	0.217005	0.932172	0.75555	1.29738	0.422905
CD630_06680		Two-component response regulator	CDS	-0.438164	0.167292	0.238188	9.37496	8.89216	6.51191	11.881	6.19894	7.47995	7.58154	5.79055
CD630_06690		Two-component sensor histidine kinase	CDS	-0.202078	0.281304	0.365644	82.4905	93.0174	100.663	85.9338	83.8955	76.0084	81.4509	73.4229
CD630_06700		Transcriptional regulator, beta-lactams repressor	CDS	0.88388	0.0069268	0.015165	4.96322	3.2874	4.72114	5.26236	8.48277	10.1999	8.18968	6.83155
CD630_06710		putative enzyme, glyoxalase family	CDS	-1.65446	3.24e-05	0.000135814	18.658	17.461	18.3962	15.5158	4.05495	6.27107	5.1895	6.66889
CD630_06720		conserved hypothetical protein	CDS	-1.77937	9.54e-12	8.06e-10	2186.43	3253.02	2832.41	2545.3	688.362	794.499	883.594	784.652
CD630_06730		putative methyltransferase	CDS	-2.88482	1.37e-09	3.04e-08	74.0806	88.4904	84.5463	78.9354	5.9659	15.6399	10.1763	12.2643
CD630_06740		conserved hypothetical protein	CDS	-1.29035	0.0739111	0.11773	1.14889	0.269459	0.976787	0.434009	0	0.491108	0.364887	0.260249
CD630_06750		putative acetyltransferase	CDS	-1.23899	7.73e-05	0.000294689	20.5422	22.5268	20.5125	14.6478	6.71164	7.8955	9.64923	8.84848
CD630_06760	rsiT	Extracytoplasmic function (ECF) anti-sigma factor rsiT	CDS	-0.269597	0.400724	0.493029	16.2683	13.6346	10.9075	8.02917	6.57181	11.1444	11.9196	10.8654
CD630_06770	csfT	Extracytoplasmic function (ECF) sigma factor csfT	CDS	-0.112107	0.776996	0.83353	2.52756	1.23951	1.95357	1.79029	1.21182	1.09555	2.18932	2.43984
CD630_06790		conserved hypothetical protein	CDS	-0.512012	0.296486	0.382176	1.33272	1.23951	2.00784	1.03077	1.02539	0.944438	1.419	0.55303
CD630_06800		snoal-like polyketide cyclase	CDS	-0.0786275	0.859484	0.896678	1.51654	1.56286	0.922521	0.596763	0.745738	1.35999	1.37846	0.878342
CD630_06810		Transporter, Major Facilitator Superfamily (MFS)	CDS	-0.21583	0.482326	0.569848	11.7647	9.80832	12.9153	11.0672	9.08868	9.48216	11.8386	8.81595
CD630_06820		putative sodium:solute symporter	CDS	-0.430046	0.0325993	0.0580701	34.6506	36.7542	31.0944	25.932	25.1686	21.4199	23.5555	25.1791
CD630_06830		Transcriptional regulator, LacI family	CDS	-1.19369	1.62e-05	7.51e-05	70.0825	82.5084	88.7791	86.9646	27.8253	40.4597	32.7587	42.4207
CD630_06840		putative ATP-dependent peptidase, M41 family	CDS	4.4992	3.91e-12	5.17e-10	5.51468	4.6347	4.50407	4.34009	155.952	87.6061	120.251	67.1444
CD630_06850	infC	Translation initiation factor IF-3	CDS	-1.58608	1.61e-05	7.45e-05	653.72	672.84	591.173	706.892	160.893	257.907	138.779	316.496
CD630_06860	rpmI	50S ribosomal protein L35	CDS	-1.9877	3.62e-07	2.92e-06	99.3103	92.5323	90.2985	129.497	12.9106	30.5998	31.9073	28.2696
CD630_06870	rplT	50S ribosomal protein L20	CDS	-1.70102	8.24e-09	1.36e-07	2212.86	2899.71	2800.77	3447.88	494.471	1049.01	1001.29	949.488
CD630_06880		conserved hypothetical protein	CDS	0.0396225	0.93462	0.956605	5.97424	3.988	6.34911	5.37086	6.71164	5.25107	8.75729	1.62656
CD630_06890		putative nucleotide phosphodiesterase	CDS	0.978779	7.6e-05	0.000290883	16.59	14.0658	14.2177	19.4762	44.418	29.2776	32.2317	21.0151
CD630_06900		putative nucleotide phosphodiesterase	CDS	0.572764	0.0818057	0.128696	4.68748	7.65264	5.48086	7.64941	11.5123	6.95106	10.6223	8.81595
CD630_06910		putative short chain dehydrogenase/reductase,SDR family	CDS	0.709738	0.00477923	0.0109802	14.568	13.4191	15.5201	13.9425	24.889	21.5332	25.9475	21.6332
CD630_06920		putative metallo-hydrolase/oxidoreductase	CDS	-1.30548	6.52e-06	3.53e-05	194.622	206.675	198.016	157.762	70.4256	74.1195	81.532	80.1894
CD630_06930		Transcriptional regulator, MerR family	CDS	-1.03038	0.00163923	0.00421989	25.5054	23.7663	26.6988	22.894	12.0716	13.3355	13.0954	9.88948
CD630_06940		Transcriptional regulator, TetR family	CDS	-1.20608	7.35e-06	3.87e-05	106.25	109.4	97.5159	88.6464	40.363	44.6908	44.1513	44.9256
CD630_06941		conserved hypothetical protein	CDS	-0.679513	0.218913	0.296889	20.772	10.2395	12.1556	1.35628	7.22433	6.83773	6.56796	7.18939
CD630_06950		putative exported metalloendopeptidase	CDS	0.413085	0.0614919	0.101014	44.9906	40.3111	39.0172	31.3029	54.3922	50.3952	55.3412	47.1377
CD630_06960		putative cation transport protein, Trk family	CDS	-1.58266	8.43e-09	1.37e-07	332.444	382.794	395.436	346.231	92.7045	131.277	101.844	160.476
CD630_06970		putative regulator of K+ conductance	CDS	-1.99204	7.26e-08	7.64e-07	72.0585	74.4247	78.7941	82.8957	16.0334	26.2554	13.7035	21.4055
CD630_06980		putative tRNA/rRNA methyltransferase, SpoU	CDS	-1.34106	6.23e-05	0.000242617	67.5549	79.76	69.9488	73.7273	21.4866	35.3975	24.8529	33.0517
CD630_06990	pheS	Phenylalanyl-tRNA synthetase alpha chain (Phenylalanine--tRNA ligase alpha chain) (PheRS)	CDS	0.2502	0.120999	0.180412	121.507	130.796	102.346	118.43	158.19	131.088	137.279	136.143
CD630_07000	pheT	Phenylalanyl-tRNA synthetase subunit beta (Phenylalanine--tRNA ligase beta chain) (PheRS)	CDS	-0.0896845	0.55149	0.633114	452.204	529.434	464.245	498.839	491.161	431.608	459.879	444.864
CD630_07010		putative cell-division protein	CDS	-0.706799	3.06e-05	0.000128953	537.728	647.996	641.369	656.656	352.827	369.011	430.445	369.424
CD630_07020		putative membrane protein, DUF1275 family	CDS	-0.165996	0.630598	0.705542	9.88048	6.89816	8.89961	8.13767	4.61425	9.14216	7.17611	9.17379
CD630_07030		putative peptidase, U32 family	CDS	0.424069	0.00793863	0.0171252	68.2442	75.1253	69.786	81.4852	101.886	96.3704	97.1005	99.9683
CD630_07040		putative metal-dependent phosphohydrolase	CDS	0.0170808	0.902783	0.929351	104.044	107.191	113.416	144.688	120.017	116.581	125.764	112.558
CD630_07050		putative hydrolase, NUDIX family	CDS	-0.158883	0.398578	0.491032	28.5385	24.413	26.2104	44.1604	28.2448	25.2732	29.8396	27.0985
CD630_07060		4fe-4s binding domain protein	CDS	-1.33903	1.43e-08	2.09e-07	236.074	326.962	317.944	365.544	126.822	131.579	112.791	121.504
CD630_07070		putative diguanylate kinase signaling protein	CDS	0.886744	0.0122517	0.0246973	348.666	382.201	375.357	365.002	682.956	666.773	711.124	659.472
CD630_07080	pepD	Peptidase D, aminoacyl-histidine dipeptidase	CDS	-0.44682	0.033249	0.0591094	5706.04	6873.75	6845.48	6633.02	4992.01	4137.32	5464.14	4524.4
CD630_07090	mutS2	DNA mismatch repair protein	CDS	-0.233796	0.118186	0.17718	91.4519	102.826	94.8026	102.643	70.9849	89.3438	72.2071	100.521
CD630_07100		conserved hypothetical protein, DUF523 family	CDS	0.321102	0.367322	0.458574	3.40072	3.2874	3.20169	6.83564	5.17355	5.55329	4.29756	5.85561
CD630_07110	argS	Arginyl-tRNA synthetase (Arginine--tRNA ligase) (ArgRS)	CDS	-0.201529	0.146372	0.211955	452.388	433.398	441.236	447.897	316.239	405.088	406.768	415.391
CD630_07120		conserved hypothetical protein	CDS	-0.0638435	0.799756	0.851038	94.0713	75.5564	73.3133	48.9345	57.0955	90.9683	57.3278	73.8458
CD630_07121		conserved hypothetical protein	CDS	0.744852	0.107045	0.162664	50.9649	11.7484	12.2098	9.49395	28.6643	60.0285	25.9881	27.0009
CD630_07130		putative radical SAM domain-containing protein	CDS	-0.142503	0.412801	0.504755	81.2037	87.8437	81.3989	81.7565	52.5279	87.4549	76.1397	84.7763
CD630_07140		tetratricopeptide repeat protein	CDS	-0.667748	0.000552202	0.00164462	83.5475	83.2629	85.1432	99.2796	41.4817	59.3485	54.1249	66.0708
CD630_07141		Fragment of sugar O-acetyltransferase (C-terminal region)	CDS	-0.472267	0.378835	0.470806	1.37867	0.700594	0.759723	0.976521	0.32626	0.528885	0.891946	0.975935
CD630_07150	ptb1	Phosphate butyryltransferase (Phosphotransbutyrylase)	CDS	0.429637	0.0262098	0.0481547	99.3562	117.215	110.92	145.339	231.645	128.104	175.47	101.725
CD630_07160	cooS1	Bifunctional carbon monoxide dehydrogenase/acetyl-CoA synthase (CODH)	CDS	1.87229	7.39e-09	1.24e-07	247.609	247.418	307.254	353.826	1623.33	794.197	1192.13	623.167
CD630_07170		Bifunctional carbon monoxide dehydrogenase/acetyl-CoA synthase, accessory protein	CDS	2.81944	1.59e-10	6.25e-09	14.1544	10.1317	10.9617	12.3693	149.8	47.4108	84.6943	54.815
CD630_07180	fhs	Formate--tetrahydrofolate ligase (Formyltetrahydrofolate synthetase) (FHS) (FTHFS)	CDS	0.758925	0.00146882	0.00386201	432.581	450.805	476.021	444.751	1072.04	545.167	847.876	588.066
CD630_07190	fchA	Methenyltetrahydrofolate cyclohydrolase (5,10-methenyltetrahydrofolate 5-hydrolase)	CDS	2.71096	1.01e-11	8.06e-10	15.3952	12.0179	11.6129	11.013	136.33	48.9597	80.0319	62.8828
CD630_07200	folD	Bifunctional protein folD [Includes: Methylenetetrahydrofolate dehydrogenase ; Methenyltetrahydrofolate cyclohydrolase]	CDS	2.32099	8.59e-12	7.67e-10	13.9246	11.3173	11.7214	13.617	98.484	42.2353	60.2469	52.115
CD630_07210		uncharacterised protein	CDS	2.34188	1.12e-07	1.11e-06	12.9595	11.6406	11.6672	13.834	110.369	35.8131	61.1388	47.0076
CD630_07220	metF	5,10-methylenetetrahydrofolate reductase	CDS	2.26399	3.19e-08	4.04e-07	4.96322	4.95805	5.37233	7.37816	44.1383	16.5088	26.2313	22.2188
CD630_07230		Bifunctional carbon monoxide dehydrogenase/acetyl-CoA synthase, dihydrolipoyl dehydrogenase subunit	CDS	2.81503	2.05e-10	7.53e-09	15.9926	12.449	8.89961	15.3531	171.613	57.3085	73.0585	69.4541
CD630_07240		Bifunctional carbon monoxide dehydrogenase/acetyl-CoA synthase,nickel-inserting subunit	CDS	2.54545	5.94e-10	1.64e-08	13.3272	12.1796	11.3416	13.0203	133.394	42.7264	62.5578	52.8632
CD630_07250		Bifunctional carbon monoxide dehydrogenase/acetyl-CoA synthase, subunit delta	CDS	0.959263	0.00112073	0.00304552	75.5512	79.9755	80.205	93.746	238.03	120.246	153.942	128.498
CD630_07260		Bifunctional carbon monoxide dehydrogenase/acetyl-CoA synthase, delta subunit	CDS	2.69855	4.46e-10	1.35e-08	24.7701	23.6585	18.0163	21.2664	239.708	84.055	132.819	113.274
CD630_07270		Bifunctional carbon monoxide dehydrogenase/acetyl-CoA synthase, methyltransferase subunit	CDS	2.46189	1.29e-08	1.94e-07	27.1598	26.2992	21.0009	22.7312	214.819	86.1327	128.4	106.507
CD630_07280		Bifunctional carbon monoxide dehydrogenase/acetyl-CoA synthase, subunit alpha/beta	CDS	2.15111	6.96e-08	7.39e-07	86.4427	79.8138	74.2901	75.2463	543.55	240.152	350.494	268.773
CD630_07290	gcvH	Glycine cleavage system H protein	CDS	-0.3129	0.138603	0.202595	221.001	352.399	320.44	364.351	329.569	226.061	268.881	188.388
CD630_07300		putative iron-sulfur protein	CDS	1.38016	1.6e-06	1.05e-05	11.3051	24.6286	19.3187	25.498	72.3832	48.9974	48.6921	40.1109
CD630_07310		putative radical SAM superfamily protein	CDS	1.93098	8.42e-11	3.8e-09	12.6838	16.3831	15.7371	13.2915	82.8235	45.5975	49.503	43.7544
CD630_07320		putative radical SAM superfamily protein	CDS	2.17114	3.07e-11	1.89e-09	6.38784	7.54486	7.10884	7.3239	50.6636	25.7643	24.2853	27.2286
CD630_07330		putative biotin/lipoate-protein ligase	CDS	0.810587	0.00216677	0.00543292	5.97424	9.64664	7.10884	14.1053	21.3467	15.2621	15.0009	13.0125
CD630_07340		conserved hypothetical protein	CDS	-0.684962	0.0129519	0.0258604	41.0384	32.6046	44.5523	63.9078	33.0455	32.8664	22.177	25.1791
CD630_07350		conserved hypothetical protein	CDS	-0.306138	0.129384	0.190919	941.127	968.275	1030.94	1215.93	888.034	823.814	931.516	718.256
CD630_07360		uncharacterised protein	CDS	-0.734274	7.77e-05	0.000295838	552.755	559.074	611.251	796.19	373.242	360.133	430.404	350.589
CD630_07370	hisK	Histidinol-phosphatase (HolPase)	CDS	-1.65078	3.27e-06	1.93e-05	140.67	157.203	171.643	136.062	35.0497	58.0263	41.7187	57.9706
CD630_07380		putative exported protein	CDS	-1.23495	0.00187067	0.00476414	12.3161	11.4251	15.9542	9.49395	4.38121	5.77996	5.59493	5.1074
CD630_07390		putative exported protein	CDS	-0.532452	0.0959128	0.148018	14.2003	10.8323	9.33374	13.4543	8.34294	6.87551	11.8791	5.98574
CD630_07400		putative pyridoxal phosphate-dependent aminotransferase	CDS	-0.231582	0.323092	0.410684	16.636	16.8143	20.6753	16.5466	17.6647	11.5221	17.8795	13.1426
CD630_07410	glpK1	Glycerol kinase (GK)	CDS	-0.00491156	0.992456	0.994407	2.34374	0.970054	0.759723	1.79029	1.67791	0.491108	1.98661	1.72415
CD630_07420		putative ethanolamine transporter	CDS	-0.112596	0.646106	0.719509	17.3713	16.5987	17.0395	15.4616	15.6139	14.431	15.528	15.9077
CD630_07430		Transcriptional regulator, DeoR family	CDS	-1.06344	8.49e-05	0.00031947	196.507	185.442	180.76	165.629	77.5567	75.895	98.8844	96.1296
CD630_07440		putative MotA/TolQ/ExbB proton channel	CDS	-1.25063	1.62e-06	1.06e-05	171.139	149.927	170.829	179.843	42.7401	86.5483	59.436	93.4621
CD630_07450		putative OmpA/MotB proton channel	CDS	-1.16378	0.0001038	0.000378691	231.525	212.819	231.39	234.582	61.1971	133.506	86.4782	125.017
CD630_07460		putative membrane protein	CDS	-0.82065	0.049962	0.0840474	1.56249	1.23951	1.79078	1.46478	0.65252	1.28444	0.648688	0.81328
CD630_07470		putative lipoprotein	CDS	-0.0846862	0.750451	0.811643	131.02	125.352	145.053	130.745	112.746	133.468	116.318	139.266
CD630_07480		putative diguanylate kinase signaling protein	CDS	-0.149931	0.475675	0.564231	201.332	244.292	228.677	229.157	189.231	205.887	207.58	211.55
CD630_07490		putative DNA helicase, UvrD/REP type	CDS	-0.469533	0.0195548	0.037391	108.823	97.5982	106.198	98.5743	65.858	79.7483	64.4228	86.8908
CD630_07500		ABC-type transport system, aminoacid-family extracellular solute-binding protein	CDS	-0.443272	0.0316396	0.0567287	26.1488	17.461	18.8303	24.2503	13.6563	15.6021	16.7848	17.697
CD630_07510		ABC-type transport system, aminoacid-family permease	CDS	-0.0567297	0.769621	0.827797	73.0696	62.1373	60.2894	54.9564	54.6719	55.4196	70.9908	59.7272
CD630_07520		ABC-type transport system, aminoacid-family ATP-binding protein	CDS	-0.567359	0.0436587	0.0749635	28.5844	20.3172	23.8227	22.677	13.097	19.0021	13.5414	18.7054
CD630_07530	iscS1	Cysteine desulfurase	CDS	-0.343229	0.145862	0.211645	63.7406	60.3589	64.2509	83.818	49.4983	57.9129	42.2458	64.8346
CD630_07540	thiI	Thiamine biosynthesis protein ThiI	CDS	0.370653	0.00989451	0.0206575	110.891	90.8617	90.6241	102.48	125.237	144.952	114.372	125.993
CD630_07550		putative cell surface protein	CDS	-0.172916	0.210699	0.28775	138.924	156.987	162.906	184.02	130.784	155.719	139.022	144.666
CD630_07560		putative nitroreductase	CDS	-1.37601	1.76e-09	3.78e-08	350.642	387.86	400.157	477.139	140.805	157.268	170.321	154.1
CD630_07570		putative diguanylate kinase signaling protein	CDS	-0.363124	0.243511	0.324559	65.6247	76.6342	87.8023	87.7784	70.4256	62.2196	56.8818	57.5802
CD630_07580	pflA	Pyruvate formate-lyase activating enzyme	CDS	-3.4331	4.95e-12	5.52e-10	174.907	170.352	156.611	126.839	10.3471	15.2999	13.6224	18.8356
CD630_07590	plfB	Formate acetyltransferase (Pyruvate formate-lyase)	CDS	-3.47435	8.49e-12	7.67e-10	3065.61	3102.66	2422.81	2079.39	132.555	290.547	197.485	339.333
CD630_07600		putative Ca2+/Na+ antiporter	CDS	2.06336	1.44e-06	9.57e-06	3.86028	6.19756	5.91499	4.23159	30.1558	16.5843	22.5419	15.2897
CD630_07610		putative ATP-dependent RNA helicase	CDS	-1.23718	4.77e-07	3.68e-06	371.92	531.104	430.057	556.4	171.054	215.71	136.995	277.654
CD630_07620	srlR	Transcription antiterminator, PTS operon regulator	CDS	2.07671	0.000308639	0.0009912	2.15992	1.3473	1.95357	4.50284	18.4104	4.8733	16.4199	2.53743
CD630_07630	srlM	Sorbitol operon activator protein (Glucitol)	CDS	2.6485	0.000817428	0.00230306	0.137867	0.107784	0.162798	0.379758	3.2626	0.226665	1.21629	0.520499
CD630_07640	srlA	PTS system, sorbitol-specific IIC component (Glucitol)	CDS	1.59349	0.0218343	0.0409809	1.05698	0.700594	0.705457	0.813767	5.59303	0.45333	3.44615	0.618092
CD630_07650	srlEa	PTS system, sorbitol-specific IIB N-terminal component (Glucitol)	CDS	1.23522	0.0280054	0.0509812	0.505513	0.485027	0.922521	1.19353	2.74991	1.05777	2.83801	0.748217
CD630_07660	srlEb	PTS system, sorbitol-specific IIB C-terminal component (Glucitol)	CDS	0.0421393	0.903974	0.929838	8.27203	7.38319	6.67471	7.92067	5.82608	6.95106	9.60869	8.75089
CD630_07670	srlB	PTS system, sorbitol-specific IIA component (Glucitol)	CDS	-0.434525	0.339826	0.4289	20.9558	16.5448	18.3419	8.02917	8.6692	10.351	13.9062	14.3137
CD630_07680	srlD	Sorbitol 6-phosphate 2-dehydrogenase (Glucitol)	CDS	-0.304396	0.616923	0.692595	1.93014	3.61075	3.47302	3.58058	5.26677	0.717773	3.36507	0.910873
CD630_07690		putative oxidoreductase subunit	CDS	-0.50293	0.0341257	0.0603295	25.7812	24.8441	23.7685	25.281	17.8045	16.0177	17.9605	18.5428
CD630_07700	spoIIAA	Anti-sigma F factor antagonist	CDS	2.82325	5.86e-08	6.41e-07	3.99815	4.09578	2.98463	4.28584	46.5154	15.3754	28.9882	18.25
CD630_07710	spoIIAB	Anti-sigma F factor (Stage II sporulation protein AB)	CDS	2.58897	7.16e-07	5.21e-06	8.86945	6.89816	6.29485	11.7182	101.514	38.4197	34.4615	29.2455
CD630_07720	sigF	RNA polymerase sigma-F factor	CDS	2.5588	7.13e-09	1.21e-07	8.18012	5.11973	8.62828	10.3077	87.2513	34.8686	36.3671	31.783
CD630_07730	spoVAC	Stage V sporulation protein AC	CDS	5.44924	1.69e-07	1.55e-06	0.0919114	0.215567	0.108532	0.0542511	7.83025	4.94885	6.16253	3.44831
CD630_07740	spoVAD	Stage V sporulation protein AD	CDS	6.45345	9.52e-13	2.43e-10	0.735291	0.646702	0.651191	0.651014	82.8701	49.8663	69.4096	37.4759
CD630_07750	spoVAE	Stage V sporulation protein AE	CDS	1.85961	0.00012809	0.000453847	4.68748	6.41313	4.28701	3.52632	23.3043	12.9955	21.2851	11.2233
CD630_07760		Transcriptional regulator, LacI family	CDS	-0.693589	0.0103425	0.0214297	131.709	121.095	145.975	158.793	89.908	77.9728	111.209	65.6805
CD630_07770		putative membrane protein	CDS	3.11823	4.8e-10	1.4e-08	11.6268	14.7664	13.4037	16.5466	169.469	93.0082	138.008	89.0053
CD630_07780		conserved hypothetical protein	CDS	4.06012	1.49e-11	1.13e-09	3.72241	1.45508	3.20169	2.65831	65.1122	35.3598	53.1519	31.6854
CD630_07790		putative amidohydrolase, M20D peptidase family	CDS	3.93272	1.43e-12	3e-10	8.04225	5.06583	7.81429	8.78869	180.748	87.1905	111.331	75.3097
CD630_07800		conserved hypothetical protein, DUF1177 family	CDS	3.9684	2.43e-14	2.17e-11	12.0404	12.2335	13.0781	13.4	302.024	136.717	214.878	141.478
CD630_07810		putative penicillin-binding protein	CDS	-0.0480583	0.770027	0.827797	1546.96	1428.83	1396.7	1204.32	1275.26	1344.28	1340.92	1433.65
CD630_07820	yunB	putative sporulation protein YunB	CDS	-0.24858	0.33566	0.424311	25.2756	27.8082	22.3033	19.4762	22.512	17.3777	20.1904	19.779
CD630_07830	spoIVB2	Stage IV sporulation protein SpoIVB, S55 peptidase family	CDS	1.67201	9.98e-09	1.58e-07	32.3528	41.4428	29.1408	25.4438	115.077	86.7372	129.454	77.9772
CD630_07840		putative N-acetylmuramoyl-L-alanine amidase	CDS	0.787303	0.000533106	0.00159574	66.406	72.3768	79.7709	71.069	152.969	117.828	138.616	90.5017
CD630_07850		ABC-type transport system, ATP-binding protein	CDS	-1.42955	5.31e-08	5.98e-07	271.92	239.765	235.08	259.537	64.3665	111.67	78.775	118.674
CD630_07860		putative membrane protein	CDS	-1.03729	0.0145913	0.0287475	102.297	67.3648	73.0962	28.4819	23.4441	39.8175	28.2179	40.6314
CD630_07870		putative metal-binding protein	CDS	-1.42009	4.93e-05	0.000196287	30.1929	40.7961	35.2729	30.4891	12.3513	11.4088	11.352	15.9403
CD630_07880		putative GTP-binding protein, HflX type	CDS	0.986054	6.1e-06	3.33e-05	79.3195	80.6761	87.748	95.3735	196.269	153.566	186.336	143.528
CD630_07890		conserved hypothetical protein	CDS	0.448229	0.0336936	0.0597806	222.104	258.789	271.058	366.249	511.11	327.984	414.471	272.123
CD630_07900		putative hydrolase, NUDIX family	CDS	-0.209171	0.378512	0.470732	63.7406	82.6162	91.4924	144.471	126.356	77.1795	74.6396	52.6029
CD630_07910		conserved hypothetical protein, UPF0029 family	CDS	-1.13411	0.000105739	0.00038525	10.7996	11.2634	13.9463	17.6859	7.17772	6.76218	5.10842	5.40018
CD630_07920		putative membrane protein, DUF81 family	CDS	2.62056	9.65e-07	6.75e-06	0.64338	0.700594	0.542659	0.542511	4.70747	3.77775	4.25701	2.47237
CD630_07930		putative membrane protein, DUF81 family	CDS	4.43112	1.18e-09	2.71e-08	0.459557	0.808378	0.217064	0.325507	15.1012	9.82215	8.79783	6.34358
CD630_07940	nadE	NH3-dependent NAD(+) synthetase	CDS	-0.22696	0.233501	0.313679	87.9592	93.6102	101.477	136.442	109.018	86.2838	80.4373	82.6943
CD630_07950		probable transcriptional regulatory protein	CDS	-1.54728	9.86e-09	1.57e-07	214.383	227.424	257.329	399.451	82.4972	115.221	72.8152	105.271
CD630_07960		Transcriptional regulator, LacI family	CDS	0.0740655	0.700083	0.766696	149.586	149.119	137.618	127.544	142.529	140.721	167.361	142.975
CD630_07970		putative pyruvate carboxyltransferase	CDS	0.86303	0.155667	0.223329	0.275734	0.754486	0.162798	0.0542511	0.605912	0.679995	0.81086	0.227718
CD630_07980		putative membrane protein	CDS	0.322575	0.418502	0.509978	1.42463	1.07784	1.68224	1.41053	2.23721	1.09555	2.47312	1.23618
CD630_07990		putative beta-alanine CoA-transferase, family III	CDS	-1.07813	0.018611	0.0357475	2.02205	2.58681	1.24812	1.46478	0.419477	1.09555	1.1352	0.780748
CD630_08000	crt1	3-hydroxybutyryl-CoA dehydratase (Crotonase)	CDS	-0.59156	0.445488	0.535365	0.367646	0.0538919	0.217064	0.0542511	0	0.15111	0.162172	0.130125
CD630_08010		putative permease, divalent anion symporter family	CDS	-0.0194048	0.967284	0.976866	0.459557	0.269459	0.922521	0.922269	0.699129	0.339998	0.81086	0.683155
CD630_08020		putative CoA-transferase, family III	CDS	-0.122149	0.815818	0.864777	0.275734	0.215567	0.217064	0.813767	0.139826	0.60444	0.40543	0.227718
CD630_08030		putative acyl-CoA dehydrogenase	CDS	1.26905	0.107957	0.163771	0.229779	0.107784	0.0542659	0.813767	2.00417	0.264443	0.202715	0.55303
CD630_08040	etfB2	Electron transfer flavoprotein beta-subunit,core	CDS	0.280526	0.609563	0.686311	0.229779	0.269459	0.217064	0.325507	0.605912	0.15111	0.283801	0.260249
CD630_08050	etfA2	Electron transfer flavoprotein alpha-subunit	CDS	-1.02307	0.00346086	0.00827083	4.0441	5.33529	5.37233	4.12309	2.37704	2.11554	2.59475	2.17959
CD630_08060		Transcriptional regulator, sigma-54-dependent	CDS	-0.88752	0.000592886	0.00174684	21.1856	18.3232	19.3729	20.5069	9.78781	14.0155	8.47349	10.6052
CD630_08070		uncharacterised protein	CDS	-0.854708	0.000410602	0.00126842	780.144	765.372	913.567	733.692	401.906	476.979	498.76	387.869
CD630_08080		conserved hypothetical protein	CDS	-0.139629	0.726921	0.790267	96.0934	34.868	65.6075	27.4511	49.3585	58.0263	50.7193	45.3159
CD630_08090		conserved hypothetical protein	CDS	0.595231	0.0105175	0.0217544	15.1654	16.1676	15.5201	26.3118	31.0413	26.3309	29.7586	23.4225
CD630_08100		putative flavodoxin/nitric oxide synthase	CDS	0.417661	0.0827317	0.130096	121.553	107.137	120.47	131.125	174.969	148.541	168.497	149.578
CD630_08110		putative signaling protein	CDS	0.989465	1.29e-05	6.21e-05	420.127	405.752	394.676	367.877	909.101	719.057	815.563	710.123
CD630_08120		putative universal stress protein A (UspA)	CDS	0.0236585	0.913106	0.937274	72.9317	75.772	90.9497	145.013	104.357	90.7416	103.425	92.4861
CD630_08130		putative PTS system, IIB component	CDS	0.191874	0.478026	0.566268	209.696	218.1	226.018	158.956	322.205	229.914	179.524	196.814
CD630_08140		Transcriptional regulator, GntR family	CDS	-1.19246	2.18e-06	1.34e-05	228.997	244.184	232.964	183.477	74.0145	93.046	112.345	109.793
CD630_08150		Transporter, Major Facilitator Superfamily (MFS)	CDS	0.955492	0.000312101	0.000998696	10.34	12.8802	9.60507	9.60245	21.3467	17.5288	24.8529	18.6078
CD630_08160	bglF1	PTS system, beta-glucoside-specific IIABC component, bglF1	CDS	-1.21122	0.000354794	0.00111239	86.5806	87.5743	93.3374	98.3573	40.13	37.5131	48.4894	31.8806
CD630_08180		6-phospho-beta-glucosidase	CDS	-0.290798	0.0955969	0.147594	136.167	118.832	106.198	118.756	109.018	91.6483	103.385	88.3222
CD630_08190		Transcription antiterminator, PTS operon regulator	CDS	-0.870563	8.57e-06	4.4e-05	100.413	90.3767	93.3374	88.7549	49.5916	52.9641	51.2058	50.1631
CD630_08200		Two-component response regulator	CDS	-1.1185	0.00781575	0.0168783	132.123	137.855	136.316	124.995	48.9856	61.7662	61.7875	72.0891
CD630_08210		Two-component sensor histidine kinase	CDS	-1.19583	3.27e-08	4.09e-07	168.749	157.688	151.348	135.574	56.4896	68.604	63.7741	78.8231
CD630_08220		ABC-type transport system, multidrug-family ATP-binding protein	CDS	-0.697157	0.0060616	0.0135174	57.8123	41.4967	45.909	40.3086	15.5207	33.2064	31.3803	34.2553
CD630_08230		ABC-type transport system, multidrug-family permease	CDS	-0.817724	0.0019532	0.0049531	45.0825	35.892	33.4278	31.7369	12.3513	23.0443	23.3528	24.1056
CD630_08240		ABC-type transport system, multidrug-family permease	CDS	-0.674766	0.00594877	0.0132741	84.7423	75.1791	74.887	63.7993	32.8125	45.6352	59.8415	48.7317
CD630_08250	rbr	Rubrerythrin	CDS	0.26953	0.385985	0.478525	136.58	119.37	131.486	179.734	195.29	182.277	156.496	149.643
CD630_08260		putative ferric-uptake regulator	CDS	0.216439	0.402394	0.494401	113.189	109.508	123.129	145.502	159.168	148.73	142.225	120.756
CD630_08270	rbo	Rubredoxin oxidoreductase (desulfoferrodoxin)	CDS	0.422176	0.124018	0.183991	260.523	259.004	253.639	292.414	414.723	319.711	394.281	299.157
CD630_08280		putative oxidative stress glutamate synthase	CDS	0.517806	0.139695	0.203608	44.0715	47.5865	53.2349	54.4139	82.4506	70.0017	70.5448	62.3948
CD630_08290		putative metallo-beta-lactamase superfamily protein	CDS	-1.34837	2.07e-06	1.29e-05	35.8914	53.1374	52.5294	52.0811	21.673	18.8888	19.5417	15.9403
CD630_08300		putative membrane protein	CDS	-2.92594	8.07e-10	2.1e-08	1238.97	1239.3	1052.38	932.74	107.153	139.626	229.798	110.704
CD630_08310		putative ATP-dependent RNA helicase	CDS	-1.3808	3.78e-05	0.000155552	63.7865	55.9398	53.3434	60.1645	15.3342	26.142	21.5689	26.4479
CD630_08320	aksA	Trans-homoaconitate synthase	CDS	-0.418661	0.0649401	0.10585	39.1543	45.9698	38.0404	40.8511	27.2194	34.8686	32.8804	27.7166
CD630_08330	acnB	Aconitate hydratase (Citrate hydro-lyase)	CDS	-0.147766	0.350428	0.440412	116.957	141.466	119.222	112.951	105.429	115.675	121.305	100.424
CD630_08340	icd	Isocitrate dehydrogenase NAD-dependent	CDS	-0.852641	2.79e-05	0.000118519	89.3838	130.203	116.346	138.015	55.1846	67.3573	72.9774	66.8841
CD630_08350		Transcriptional regulator, MarR family	CDS	0.42438	0.0640239	0.10454	26.976	21.5567	21.0552	28.1563	34.5836	33.9998	34.4615	28.172
CD630_08360		putative acetyltransferase	CDS	0.936705	0.00030934	0.000992558	46.0017	39.1255	40.808	41.5564	80.4931	79.1439	86.6404	74.3988
CD630_08370		putative nitroreductase	CDS	0.357533	0.0971411	0.149654	204.365	184.795	197.908	217.873	263.292	236.109	281.287	250.653
CD630_08380		putative DNA-binding protein	CDS	0.219455	0.229263	0.309033	143.52	157.58	183.148	194.056	201.489	186.848	219.784	181.622
CD630_08390		putative membrane protein	CDS	1.33062	0.0325377	0.0580183	138.97	44.9997	81.9416	23.4365	188.019	196.254	188.403	155.467
CD630_08400		putative isomerase/hydrolase	CDS	0.237514	0.244819	0.325695	114.154	174.448	178.698	180.385	260.029	156.701	206.729	140.177
CD630_08410		5-aminoimidazole-4-carboxamide ribonucleotide transformylase	CDS	-0.186586	0.257699	0.339664	493.932	482.979	508.689	509.635	470.514	402.142	477.15	403.387
CD630_08420		conserved hypothetical protein	CDS	-0.192808	0.365034	0.456197	19.669	18.5388	21.8692	29.3499	21.3933	19.6443	15.8118	21.373
CD630_08430		putative glycosyl transferase, group 1	CDS	0.183669	0.383303	0.475861	91.8195	83.5324	91.0582	80.2917	99.7424	97.6549	93.9787	102.408
CD630_08440	cwp25	putative cell wall-binding protein cwp25	CDS	-0.935103	6.48e-07	4.81e-06	532.627	549.589	628.02	674.721	303.375	326.549	335.939	281.46
CD630_08450		putative nuclease	CDS	-0.509805	0.188469	0.261453	7.58269	5.87421	8.46549	7.64941	4.05495	6.0444	6.16253	4.4893
CD630_08460		conserved hypothetical protein	CDS	-0.428111	0.0189576	0.0363465	138.189	164.101	165.185	149.787	92.0986	106.004	143.644	116.982
CD630_08470		conserved hypothetical protein	CDS	-0.143768	0.690647	0.758458	4.09006	4.95805	4.44981	3.14657	3.63547	3.77775	3.60833	4.03387
CD630_08480		conserved hypothetical protein	CDS	0.709243	0.0205465	0.0389326	10.1103	5.01194	7.21737	6.51014	15.1944	10.9933	9.89249	11.1907
CD630_08490		putative glutamate carboxypeptidase	CDS	0.39868	0.00917737	0.0194101	83.1798	72.754	74.5614	92.4982	116.661	106.004	104.966	98.2116
CD630_08500		putative NifU-like protein	CDS	-0.856592	0.000573503	0.00170238	20.3124	24.7364	30.7145	34.0697	12.0716	16.7354	15.528	16.2656
CD630_08510		putative membrane protein	CDS	-0.80558	0.0143177	0.0282866	62.4538	62.5146	54.483	44.4317	22.7916	38.8353	27.1638	39.2326
CD630_08520		Transcriptional regulator, MarR family	CDS	-0.945975	0.0083567	0.0179187	45.634	46.2931	44.5523	36.1313	15.1478	30.8642	15.0415	28.4648
CD630_08530	oppB	ABC-type transport system, oligopeptide-family permease	CDS	0.0785936	0.674661	0.743189	931.017	1256.76	1260.16	1306.1	1288.08	1174.58	1542.58	1014.97
CD630_08540	oppC	ABC-type transport system, oligopeptide-family permease	CDS	0.705789	0.00631769	0.0140364	431.984	469.183	492.626	466.451	820.731	690.12	937.313	586.017
CD630_08550	oppA	ABC-type transport system, oligopeptide-family extracellular solute-binding protein	CDS	0.841469	8.46e-05	0.000318595	831.155	1020.87	958.336	1249.46	2291.93	1532.41	2092.95	1357.46
CD630_08560	oppD	ABC-type transport system, ATP-binding component	CDS	0.854421	7.72e-05	0.00029451	470.035	556.272	551.016	585.533	1240.49	789.059	1132.37	748.673
CD630_08570	oppF	Fragment of ABC-type transport system,oligopeptide-family ATP-binding protein	CDS	0.423808	0.0695736	0.111719	773.297	891.048	901.14	891.835	1351.98	986.031	1343.72	956.189
CD630_08580		Fragment of transcriptional regulator,sigma-54-dependent	CDS	0.485286	0.00258995	0.00636868	63.5108	59.1733	64.0881	50.9961	86.7852	84.735	78.3696	82.987
CD630_08600		conserved hypothetical protein	CDS	0.263443	0.671458	0.740804	0.137867	0.161676	0.379862	0.162753	0.233043	0.188888	0.364887	0.227718
CD630_08610		PTS system, lactose/cellobiose-family IIB component	CDS	0.866163	0.203263	0.279552	0.0459557	0.107784	0.325596	0.271256	0.466086	0.415553	0.283801	0.227718
CD630_08620		PTS system, lactose/cellobiose-family IIC membrane component	CDS	1.45162	0.000662309	0.00191346	0.96507	1.61676	2.00784	0.868018	5.68625	3.32442	2.63529	3.35071
CD630_08630		PTS system, lactose/cellobiose-family IIA component	CDS	-0.202137	0.595557	0.674586	3.81432	3.07184	3.31022	4.7741	3.16938	2.56887	3.32453	3.93627
CD630_08640		Maltose-6'-phosphate glucosidase	CDS	-0.221895	0.256175	0.338155	15.2573	18.2154	15.4115	20.7782	16.1266	12.8066	18.4471	12.3618
CD630_08650		putative ADP-ribose binding protein	CDS	1.61118	1.26e-06	8.56e-06	52.895	58.3649	77.1119	91.6302	361.45	168.374	195.742	129.962
CD630_08660		uncharacterised protein	CDS	1.41428	2.21e-06	1.36e-05	102.619	112.257	131.161	116.152	529.893	208.343	285.098	208.688
CD630_08670		conserved hypothetical protein	CDS	0.585483	0.0487328	0.0824069	3.6305	2.6407	4.28701	2.00729	5.73286	4.38219	4.13539	4.65196
CD630_08680		dna binding domain, excisionase family	CDS	-1.35468	3.98e-06	2.3e-05	233.409	272.208	284.625	311.781	100.581	108.27	115.71	106.312
CD630_08690	modA	ABC-type transport system, molybdenum-specific extracellular solute-binding protein	CDS	-0.0904615	0.691265	0.758903	28.1708	27.8621	28.6524	23.2195	20.834	24.4421	29.4748	26.578
CD630_08700	modB	ABC-type transport system, molybdenum-specific permease	CDS	-0.843573	0.0012156	0.00325377	34.3749	26.6765	27.2958	24.3588	14.3554	18.8132	11.352	18.25
CD630_08710	modC	ABC-type transport system, molybdenum-specific ATP-binding protein	CDS	-0.668869	0.00134308	0.00355762	61.259	49.0955	49.9789	39.2778	23.2111	37.2486	28.9072	36.1421
CD630_08720	maa	maltose O-acetyltransferase	CDS	-1.3603	1.1e-05	5.48e-05	55.7443	70.76	68.2665	66.6747	14.5419	26.9354	27.2043	33.0517
CD630_08730		ABC-type transport system, sugar-family extracellular solute-binding protein	CDS	-4.65641	6.88e-10	1.86e-08	675.917	692.942	789.624	1474.65	22.1857	41.8575	38.2726	41.6399
CD630_08740		ABC-type transport system, sugar-family ATP-binding protein	CDS	-4.61369	3.51e-10	1.11e-08	185.11	172.131	209.466	367.009	8.38955	11.0688	8.3924	10.2148
CD630_08750		ABC-type transport system, sugar-family permease	CDS	-4.32651	3.02e-11	1.89e-09	119.577	113.173	126.548	197.094	5.4066	7.85772	6.44634	7.93761
CD630_08760		ABC-type transport system, sugar-family extracellular solute-binding protein	CDS	-2.0751	7.13e-08	7.54e-07	108.134	76.4726	75.6467	56.3127	10.8598	22.2887	22.0959	19.8115
CD630_08770		ABC-type transport system, sugar-family ATP-binding protein	CDS	-1.58281	1.19e-05	5.88e-05	35.4318	32.0657	24.691	13.5628	6.24555	10.3888	8.59511	10.0196
CD630_08780		ABC-type transport system, sugar-specific permease	CDS	-3.14396	1.74e-06	1.12e-05	26.2867	19.2394	17.4194	15.4073	0.605912	2.07776	3.36507	2.73262
CD630_08790		putative carbohydrate kinase	CDS	0.814658	9.46e-05	0.000350607	63.3729	72.1612	68.3208	68.5734	140.292	110.688	125.156	103.091
CD630_08800		putative protease	CDS	0.457746	0.0160275	0.0312493	53.998	51.3051	51.6612	48.7718	85.2005	66.5262	69.0853	61.8092
CD630_08810		putative protein modulating protease activity	CDS	0.538837	0.0096016	0.0201166	220.863	195.035	184.341	178.378	347.281	255.036	294.666	234.29
CD630_08820	glgC	Glucose-1-phosphate adenylyltransferase	CDS	1.90384	8.61e-08	8.85e-07	38.1892	46.4548	35.9783	44.1062	290.139	93.2727	143.482	89.7861
CD630_08830	glgD	Glycogen biosynthesis protein	CDS	2.61339	2.25e-10	7.73e-09	21.0477	22.419	17.3651	14.3223	213.141	70.0773	108.858	68.3155
CD630_08840	glgA	Glycogen synthase (Starch [bacterial glycogen] synthase)	CDS	1.53396	7.54e-07	5.41e-06	52.1597	66.287	56.9792	54.7394	301.185	111.897	144.252	109.37
CD630_08850	glgP	Glycogen phosphorylase	CDS	1.75543	2.81e-07	2.41e-06	117.371	116.568	108.695	105.681	677.969	259.078	322.884	253.971
CD630_08860		putative alpha-amylase	CDS	0.983958	9.29e-05	0.000345459	36.6267	52.8679	50.8472	52.6236	158.656	73.3639	78.1669	71.5686
CD630_08870		Transcriptional regulator, GntR family	CDS	-2.05116	1.23e-06	8.38e-06	168.795	198.592	248.429	354.368	49.3585	66.1862	61.6253	56.8645
CD630_08880	speA	Arginine decarboxylase	CDS	-2.321	7.04e-10	1.89e-08	43.1065	69.1433	62.1888	66.7832	10.6268	15.2243	9.60869	12.7522
CD630_08890	speH	S-adenosylmethionine decarboxylase proenzyme	CDS	-1.67156	0.000150843	0.000523548	4.0441	6.46702	5.2638	7.37816	2.00417	1.8511	1.25683	2.11453
CD630_08900	speE	Spermidine synthase	CDS	-2.28711	1.45e-07	1.38e-06	34.5127	34.9758	38.1489	36.4025	4.70747	9.89771	6.20308	8.62076
CD630_08910	speB	Agmatinase (Agmatine ureohydrolase) (AUH)	CDS	-1.79554	1.22e-08	1.87e-07	97.9776	117.7	103.377	93.095	20.1815	32.0731	22.8257	43.5267
CD630_08920	cspA	Cold shock protein	CDS	-2.48317	1.96e-06	1.24e-05	138.235	347.01	336.829	547.774	41.8545	61.3507	49.2597	92.3886
CD630_08930		putative iron-dependent hydrogenase	CDS	-2.14724	2.24e-10	7.73e-09	776.422	786.067	776.057	798.848	134.419	199.276	180.295	194.179
CD630_08940		putative iron-dependent hydrogenase	CDS	-0.758842	0.000673001	0.00193964	108.547	105.736	84.6549	105.084	56.21	60.4818	58.0576	63.9888
CD630_08950		Metallo-beta-lactamase superfamily exported protein	CDS	-0.918492	0.000655764	0.00189762	121.691	96.682	95.291	108.665	50.6169	64.0329	51.895	56.8645
CD630_08960		conserved hypothetical protein	CDS	-0.575604	0.0317884	0.0569668	22.5183	23.0657	15.5201	23.111	14.5885	15.8288	16.5821	9.53164
CD630_08970		uncharacterised protein	CDS	0.306211	0.314805	0.402013	34.6506	31.0956	35.5442	29.6754	46.0493	38.4197	39.8943	37.606
CD630_08980		conserved hypothetical protein	CDS	-1.01788	3.14e-08	4.03e-07	854.087	855.964	804.33	760.872	435.464	389.071	361.927	430.973
CD630_08990	dinB	DNA polymerase IV (Pol IV)	CDS	-0.915684	2.43e-05	0.000105929	83.0879	91.7778	104.028	100.961	45.7696	53.8707	49.949	51.7246
CD630_09000	opuCA	ABC-type transport system, glycine betaine/carnitine/choline ATP-binding protein	CDS	3.42009	1.72e-12	3.11e-10	103.171	107.46	95.5623	115.935	1822.54	738.853	1266.6	691.027
CD630_09010	opuCC	ABC-type transport system, glycine betaine/carnitine/choline permease	CDS	3.18369	8.28e-12	7.67e-10	187.499	164.855	164.48	180.439	2620.24	977.229	1692.83	1045.91
CD630_09020		putative cation efflux protein	CDS	4.48098	1.28e-14	1.53e-11	1.56249	1.23951	1.73651	1.19353	45.4434	28.4842	32.9209	22.3489
CD630_09030		Fragment of putative oxydoreductase	CDS	-0.13644	0.499817	0.585279	220.45	356.387	319.301	350.788	388.017	269.089	235.839	241.479
CD630_09810		putative membrane protein	CDS	-1.13857	0.000145918	0.000509427	127.527	108.053	110.268	76.6569	41.2952	48.393	38.5564	63.5985
CD630_09820	ubiA	putative UbiA prenyltransferase	CDS	-0.791161	0.00169396	0.00434825	87.8673	81.4306	71.3597	57.5062	32.1133	42.0464	39.651	58.426
CD630_09830		putative hydrolase, HAD superfamily, subfamily IB	CDS	-0.818854	0.00654892	0.0144416	41.9116	33.7363	35.4899	28.5361	15.2876	25.3109	15.5685	22.967
CD630_09840		putative membrane protein	CDS	-1.32646	0.000315291	0.00100533	114.292	117.646	109.4	127.49	31.8337	56.4396	42.0431	56.5392
CD630_09850		putative drug/sodium antiporter, MATE family	CDS	-0.136069	0.576109	0.656727	152.159	150.304	132.626	128.087	116.195	125.837	134.4	136.045
CD630_09860	rpsA	30S ribosomal protein S1	CDS	-0.625846	0.00227186	0.0056725	476.147	473.063	472.385	573.055	345.929	326.776	305.289	314.609
CD630_09870		putative phosphatase/hydrolase	CDS	-0.117608	0.476591	0.56513	40.3951	38.5866	32.5053	37.2163	34.1641	31.3931	38.5969	32.9216
CD630_09880		conserved hypothetical protein	CDS	-0.029515	0.938138	0.958656	7.35291	5.11973	5.48086	4.34009	4.19477	6.76218	5.55439	5.33511
CD630_09890	leuA	2-isopropylmalate synthase	CDS	-1.41032	0.000436054	0.00133893	4.22793	2.69459	1.51945	1.51903	0.978781	0.944438	0.973032	0.845811
CD630_09900	leuC	3-isopropylmalate dehydratase large subunit	CDS	0.237948	0.65013	0.722637	0.459557	0.431135	0.162798	1.30203	0.885563	0.75555	0.770317	0.390374
CD630_09910	leuD	3-isopropylmalate dehydratase small subunit	CDS	-1.17762	0.0630123	0.103227	0.367646	0.538919	0.0542659	0.705265	0.279652	0.075555	0.243258	0.130125
CD630_09920	leuB	3-isopropylmalate dehydrogenase	CDS	-0.686808	0.0598344	0.0987005	6.20402	4.09578	4.12421	3.25507	3.16938	2.90887	2.67584	2.24465
CD630_09930		putative thioesterase	CDS	-1.47191	2.14e-06	1.33e-05	120.312	162.43	192.97	220.531	57.8413	71.9284	55.5844	65.5829
CD630_09940		putative serine-pyruvate aminotransferase	CDS	-3.19525	3.89e-09	7.23e-08	1143.79	477.212	361.248	378.673	53.5067	65.7707	74.8424	63.5985
CD630_09950	serA	putative D-3-phosphoglycerate dehydrogenase	CDS	-2.92503	4.95e-05	0.000196762	500.733	91.3467	62.6229	54.4139	26.4271	20.2865	25.1367	21.5356
CD630_09960		conserved hypothetical protein	CDS	-3.65148	1.5e-06	9.92e-06	636.624	118.347	94.7483	91.9014	17.3384	19.3043	18.4065	19.844
CD630_09970		Two-component sensor histidine kinase	CDS	0.283481	0.110658	0.167299	115.073	143.352	157.154	142.301	158.516	189.568	142.428	188.453
CD630_09980		putative iron-sulfur protein	CDS	-0.265933	0.185536	0.258389	61.5806	77.9815	61.9174	72.9678	51.0364	61.5396	46.7461	68.8685
CD630_09990		ABC-type transport system,nitrate/sulfonate/taurine extracellular solute-binding protein	CDS	0.121122	0.470843	0.55999	122.38	137.37	144.185	125.483	163.223	136.452	147.374	128.758
CD630_10000		ABC-type transport system,nitrate/sulfonate/taurine permease	CDS	0.860851	0.0236228	0.0440136	2.29779	6.57481	4.99247	4.71985	9.55476	9.78438	6.68959	7.70989
CD630_10010		ABC-type transport system,nitrate/sulfonate/taurine ATP-binding protein	CDS	0.949803	0.0109116	0.0224008	3.35477	4.90416	7.6515	6.02188	12.2115	10.011	9.20326	10.9305
CD630_10020		putative nucleotide/oligonucleotide binding protein	CDS	-0.620541	0.0168351	0.0326989	4.96322	8.24545	6.51191	6.40164	3.7753	4.15553	5.23005	3.80615
CD630_10030	fumA	Fumarate hydratase class I, subunit A	CDS	0.283319	0.146596	0.212108	12.0404	12.5029	10.4191	13.834	13.3301	15.8666	13.4197	16.7536
CD630_10040	fumB	Fumarate hydratase class I, subunit B	CDS	0.12903	0.558822	0.640294	8.86945	7.11373	7.4887	11.447	6.71164	9.55771	10.6628	11.2233
CD630_10050		putative NAD-dependent malic enzyme	CDS	-0.549734	0.00731066	0.0158955	57.5365	67.0954	65.3362	86.8018	37.8462	54.5507	45.8947	50.7161
CD630_10060		putative acyl-CoA N-acyltransferase	CDS	-1.92508	1.94e-07	1.74e-06	73.2534	76.6881	71.631	58.32	19.3892	15.2243	21.2445	17.8271
CD630_10070		conserved hypothetical protein	CDS	-1.81246	3.31e-06	1.95e-05	69.6229	64.9936	62.3516	56.6382	14.3554	19.3799	18.7309	19.6814
CD630_10080		s1 rna binding domain protein	CDS	-1.63099	1.3e-07	1.24e-06	171.461	216.915	198.668	185.81	52.0618	65.1284	64.2201	68.0552
CD630_10090		Transcriptional regulator, GntR family	CDS	-0.662498	0.031834	0.0570199	13.9705	14.0119	15.4115	27.3426	14.4953	10.9555	9.48706	9.75935
CD630_10100	nagA	N-acetylglucosamine-6-phosphate deacetylase (GlcNAc 6-P deacetylase)	CDS	-0.216135	0.482181	0.569848	18.658	12.449	15.0317	26.5831	23.3043	11.711	14.5144	13.1426
CD630_10110	nagB	Glucosamine-6-phosphate deaminase	CDS	-0.949005	0.00204611	0.00516303	57.8582	57.9876	59.8011	79.1524	36.1683	28.5976	36.732	30.4817
CD630_10120		putative membrane protein	CDS	1.92676	4.92e-05	0.000195949	4.68748	3.01794	3.31022	1.41053	13.7961	9.44438	12.8521	11.451
CD630_10130		Two-component response regulator	CDS	0.582666	0.045395	0.0775343	7.44482	8.89216	8.84535	7.54091	12.0716	12.731	12.244	11.9715
CD630_10140		Two-component sensor histidine kinase	CDS	1.12897	9.44e-07	6.61e-06	12.0864	12.7724	12.3726	10.796	28.0584	24.1776	27.5287	25.3418
CD630_10150		Two-component sensor histidine kinase	CDS	-1.77242	8.86e-11	3.9e-09	325.504	273.393	274.803	186.298	58.0277	84.1683	76.4641	91.5427
CD630_10160		Transcriptional regulator, MerR family	CDS	-0.790036	0.00159148	0.00411511	38.0054	34.9758	33.4278	34.992	16.8257	19.4176	24.488	21.0151
CD630_10170		ABC-type transport system, multidrug-family ATP-binding protein/permease	CDS	0.648886	0.0103104	0.021388	8.63967	9.16162	6.67471	5.53362	9.60137	10.011	13.5414	13.9233
CD630_10180		ABC-type transport system, multidrug-family ATP-binding protein/permease	CDS	0.190412	0.371351	0.46288	12.454	12.6107	9.7136	12.749	14.1224	11.0688	15.0415	14.0209
CD630_10190		conserved hypothetical protein	CDS	0.186466	0.731509	0.794527	0.689336	0.161676	0.542659	0.379758	0.466086	0.226665	1.01357	0.357843
CD630_10200		putative membrane protein	CDS	0.751015	0.148047	0.213772	0.551468	0.646702	0.596925	0.48826	1.21182	1.20888	0.891946	0.585561
CD630_10210		putative spore coat protein	CDS	-0.0858954	0.8326	0.877093	3.12499	2.80238	2.2249	2.2243	2.28382	3.24887	2.10824	2.14706
CD630_10220		putative membrane protein	CDS	-1.91063	3.12e-06	1.85e-05	31.0201	34.8141	42.3274	41.1224	6.80486	12.6177	9.04109	11.1582
CD630_10230		putative transcriptional regulator, HTH	CDS	-1.85847	1.46e-06	9.63e-06	16.4521	14.8203	14.6518	14.8106	4.28799	5.7044	2.18932	4.52183
CD630_10240	potA	ABC-type transport system,spermidine/putrescine ATP-binding protein	CDS	-0.680838	0.00620438	0.0138201	58.8233	46.347	43.0329	38.0843	29.0372	35.662	16.8659	34.6132
CD630_10250	potB	ABC-type transport system,spermidine/putrescine permease	CDS	-0.722939	0.0303695	0.054754	53.6763	43.4368	40.1568	31.0317	22.0459	32.7909	16.5415	30.5468
CD630_10260	potC	ABC-type transport system,spermidine/putrescine permease	CDS	-0.894144	0.00174582	0.0044717	99.9996	67.8499	59.6383	55.7159	29.5965	45.2952	32.556	44.893
CD630_10270	potD	ABC-type transport system,spermidine/putrescine solute-binding protein	CDS	-1.37033	1.97e-06	1.25e-05	242.6	182.262	187	171.054	56.9091	100.186	55.7466	89.9162
CD630_10280		putative signaling protein	CDS	2.25583	2.46e-05	0.000106784	1.33272	1.18562	0.922521	1.73604	8.38955	6.34662	6.60851	3.61096
CD630_10290		putative cell wall anchored protein	CDS	1.44112	0.000396275	0.00122842	6.66358	6.14367	4.82967	6.02188	20.6942	15.8288	15.082	12.7848
CD630_10300		putative glycosyl transferase, family 2	CDS	1.48708	0.0019066	0.00484871	4.0441	3.61075	1.62798	2.2243	12.025	6.34662	7.17611	6.92914
CD630_10310		putative cell wall anchored protein	CDS	1.42497	0.000196573	0.000662921	4.41175	3.61075	3.85288	2.60405	9.83442	11.2199	11.1493	6.83155
CD630_10320		conserved hypothetical protein	CDS	1.98114	9.08e-06	4.61e-05	4.59557	3.93411	5.48086	3.90608	25.5881	14.431	17.5551	13.3703
CD630_10330	mnaA	UDP-N-acetylglucosamine 2-epimerase (UDP-GlcNAc-2-epimerase)	CDS	1.06245	0.00470599	0.0108259	8.91541	8.94605	7.0003	8.30043	24.9822	13.6755	14.8387	15.8752
CD630_10340		putative mannosyl-glycoprotein endo-beta-N-acetylglucosamidase	CDS	0.402922	0.187693	0.260985	5.65255	6.46702	7.97709	5.58787	11.7454	8.42439	7.29774	6.53877
CD630_10350	cwp16	putative N-acetylmuramoyl-L-alanine amidase,autolysin cwp16	CDS	-1.33256	1.85e-07	1.67e-06	303.859	412.542	430.22	506.868	155.999	173.285	162.172	165.031
CD630_10360	cwp17	putative N-acetylmuramoyl-L-alanine amidase,autolysin cwp17	CDS	-1.34505	3.13e-07	2.62e-06	45.7719	38.2632	39.1257	45.354	13.2835	17.2643	18.0416	17.697
CD630_10370		conserved hypothetical protein	CDS	-0.0577573	0.843561	0.884542	24.1727	22.0957	22.1405	20.5612	22.745	22.0243	19.2174	21.5031
CD630_10380		putative helicase, superfamily 1, UvrD-family	CDS	0.760014	0.0706434	0.113233	21.0018	20.8023	21.0009	21.3207	38.8716	32.3376	36.5292	34.7758
CD630_10390		conserved hypothetical protein	CDS	0.752279	0.029062	0.0527702	4.13601	3.17962	3.58155	3.47207	5.73286	6.53551	5.79765	6.18092
CD630_10400	addB	ATP-dependent nuclease subunit B (ATP-dependent helicase addB), Superfamily 1 UvrD-family	CDS	1.11113	8.05e-06	4.16e-05	45.4502	45.0536	40.3739	38.3013	100.069	84.9239	91.5461	89.0053
CD630_10410	addA	ATP-dependent nuclease subunit A (ATP-dependent helicase addA)	CDS	1.1912	8.38e-07	5.93e-06	46.5991	50.4428	44.1182	38.0301	101.98	96.786	103.506	106.963
CD630_10420	sbcD	Nuclease SbcCD subunit D	CDS	0.562761	0.00692796	0.015165	13.511	17.9999	14.2719	23.7078	28.6643	23.4598	25.3394	25.1791
CD630_10430	sbcC	Nuclease SbcCD subunit C	CDS	1.5295	2.62e-07	2.28e-06	41.0844	37.9399	28.2725	30.8147	109.018	94.6327	99.533	95.7067
CD630_10440		putative membrane protein	CDS	-0.721203	0.000190097	0.000645354	600.917	717.947	687.821	674.45	359.725	427.113	408.592	430.875
CD630_10450		putative sporulation integral membrane protein	CDS	-0.0281386	0.941229	0.960889	9.97239	7.86821	7.76003	7.16115	9.32172	5.7044	10.0141	7.15686
CD630_10460	pepT	Peptidase T	CDS	-0.988312	3.45e-06	2.02e-05	151.47	187.867	216.141	280.587	108.924	119.981	86.5593	105.922
CD630_10470	cwp18	putative cell wall-binding protein cwp18	CDS	-1.40887	5.35e-08	6e-07	131.755	141.143	135.773	143.711	40.0834	58.6685	55.8682	53.3511
CD630_10480		putative phosphodiesterase	CDS	-1.19319	2.93e-06	1.77e-05	181.387	228.448	234.483	273.426	98.9035	98.146	103.101	101.172
CD630_10490	ppnK	Inorganic polyphosphate/ATP-NAD kinase (Poly(P)/ATP NAD kinase)	CDS	-0.99846	4.24e-06	2.43e-05	359.925	473.817	465.873	462.003	206.849	212.347	248.853	213.665
CD630_10500		ABC-type transport system, multidrug-family ATP-binding protein	CDS	-0.428273	0.0710551	0.11379	93.382	96.6281	87.3681	92.878	62.9216	72.0417	75.41	64.7696
CD630_10510		ABC-type transport system, multidrug-family permease	CDS	0.777975	0.160652	0.229834	24.0348	4.04189	12.047	2.3328	14.4021	22.1376	19.0147	17.4367
CD630_10520		conserved hypothetical protein	CDS	-0.519969	0.135437	0.198536	44.8528	33.2513	36.7923	34.3952	20.5544	27.2376	27.4071	28.8877
CD630_10521		conserved hypothetical protein	CDS	-0.400308	0.453546	0.543678	4.4577	2.6407	2.76756	2.98381	2.61008	2.56887	2.18932	2.37478
CD630_10530		putative oligonucleotide binding protein possibly involved in recognition/discrimination or editing of prolyl-tRNA	CDS	-1.31925	1.42e-08	2.09e-07	261.948	329.171	354.139	375.038	128.08	145.935	122.278	132.76
CD630_10540	bcd2	Butyryl-CoA dehydrogenase	CDS	0.838904	0.000351766	0.00110387	1270.95	1695.98	1629.23	1906.39	4152.45	2290.68	3237.76	1950.21
CD630_10550	etfB3	Electron transfer flavoproteins subunit beta	CDS	1.76186	6.75e-09	1.15e-07	475.412	498.661	450.136	485.059	2382.77	1204.16	1812.6	1075.68
CD630_10560	etfA3	Electron transfer flavoprotein subunit alpha	CDS	1.54477	1.24e-07	1.21e-06	617.737	622.667	594.538	627.957	2657.76	1354.93	1903.21	1269.95
CD630_10570	crt2	3-hydroxybutyryl-CoA dehydratase (Crotonase)	CDS	1.53568	1.43e-06	9.57e-06	552.709	550.128	528.387	578.697	2423.65	1209.71	1690.4	1083.55
CD630_10580	hbd	3-hydroxybutyryl-CoA dehydrogenase	CDS	1.55684	2.91e-07	2.47e-06	899.905	841.737	759.18	692.082	3748.26	1660.44	2381.86	1603.49
CD630_10590	thlA1	Acetoacetyl-CoA thiolase 1	CDS	0.714078	0.0101404	0.0211156	719.62	625.631	665.843	819.626	1810.18	953.769	1071.71	808.075
CD630_10600		putative pseudouridylate synthase	CDS	-1.43085	7.58e-07	5.43e-06	30.6525	40.0417	42.653	51.9183	13.8894	15.3377	12.244	19.7464
CD630_10610		conserved hypothetical protein	CDS	-0.953531	0.000214403	0.000718974	98.2993	136.131	136.207	142.898	81.0524	60.7462	57.9765	65.3877
CD630_10620	acpP	Acyl carrier protein (ACP)	CDS	-2.352	1.06e-12	2.49e-10	812.083	860.922	869.069	1059.2	154.974	186.432	170.362	193.561
CD630_10630		conserved hypothetical protein	CDS	0.0131009	0.969529	0.978034	4.18197	3.77243	3.96141	2.00729	4.05495	3.96664	3.32453	2.73262
CD630_10631		uncharacterised protein	CDS	0.128482	0.777786	0.834127	1.42463	1.18562	0.868255	0.705265	1.21182	1.39777	1.21629	0.780748
CD630_10632		conserved hypothetical protein	CDS	6.78392	1.66e-06	1.08e-05	0	0	0	0	1.58469	1.09555	1.45955	0.81328
CD630_10633		conserved hypothetical protein	CDS	2.05598	0.0133228	0.0264971	0	0.431135	0	0.0542511	0.466086	0.377775	0.81086	0.455437
CD630_10640	ccpA	Transcriptional regulator, LacI family	CDS	-1.25947	1.39e-08	2.06e-07	662.13	809.402	723.365	683.998	241.572	315.253	328.277	317.342
CD630_10650		uncharacterised protein	CDS	5.16575	2.52e-11	1.7e-09	1.2408	0.538919	0.488393	0.596763	38.3589	25.122	25.7853	16.656
CD630_10660		conserved hypothetical protein	CDS	1.58482	0.000254818	0.000834933	0.735291	0.700594	0.651191	1.03077	2.47026	2.49332	2.22986	2.24465
CD630_10670	CdeC	exosporium cysteine rich protein	CDS	3.40267	5.04e-07	3.84e-06	31.5716	29.5327	27.2415	29.7296	461.845	243.929	341.656	201.921
CD630_10680		putative polysaccharide biosynthesis/sporulation protein	CDS	0.0101595	0.959782	0.9737	84.8802	76.3648	78.3057	48.8803	69.0739	75.8195	79.1399	66.4612
CD630_10690		putative histidinol phosphatase/hydrolase, PHP family	CDS	-1.99868	1.16e-09	2.69e-08	205.652	224.028	223.087	209.681	32.8591	59.9529	58.5846	64.3141
CD630_10700		putative aminotransferase	CDS	-0.752918	0.000766499	0.0021824	69.3012	75.1791	73.5846	68.1937	45.49	43.1797	36.9347	44.2424
CD630_10710		uncharacterised protein, UPF0291 protein family	CDS	-0.625409	0.0340908	0.0603054	54.3656	48.8799	43.3042	61.4665	32.2532	37.6642	28.1368	36.7602
CD630_10720		putative aminopeptidase I, M18 family	CDS	-0.773378	0.00143044	0.00376664	140.211	121.311	119.494	192.7	80.7261	93.8016	69.7339	91.3476
CD630_10730		Transcriptional regulator, GntR family	CDS	0.380768	0.181777	0.254245	11.3051	14.0658	13.4037	18.6081	18.8765	17.4532	26.1097	12.2968
CD630_10740		PTS system, mannose/fructose/sorbose IIA component	CDS	0.851562	0.0237475	0.0441999	3.17094	2.91016	2.7133	5.37086	6.15234	4.83552	9.93303	4.68449
CD630_10750		membrane complex biogenesis protein, btpa family	CDS	1.22776	0.000139084	0.000487957	6.38784	8.08378	6.34911	9.27695	21.673	12.6555	22.8662	13.3703
CD630_10760		PTS system, mannose/fructose/sorbose IIB component	CDS	1.27033	0.000191384	0.00064849	7.35291	6.46702	5.64366	7.92067	17.7579	14.8088	21.5283	12.0691
CD630_10770		PTS system, mannose/fructose/sorbose IIC component	CDS	0.7948	0.00620898	0.0138201	10.5239	7.2754	8.19416	7.54091	16.9189	11.0688	20.1499	10.1497
CD630_10780		PTS system, mannose/fructose/sorbose IID component	CDS	0.221432	0.400343	0.4929	18.7959	20.91	17.5822	27.9393	31.0879	19.5688	29.2315	19.5187
CD630_10790		Transcriptional regulator, LysR family	CDS	-1.27588	2.5e-05	0.000108201	1099.54	1409.54	1452.16	1353.84	466.272	538.707	644.269	545.678
CD630_10800		putative lipoprotein	CDS	-0.633758	0.0469577	0.0798594	203.905	247.364	239.367	228.018	131.576	151.828	147.293	161.322
CD630_10810	moeA	Molybdenum cofactor biosynthesis protein	CDS	-0.0638224	0.742301	0.80478	50.5513	54.4308	47.0486	56.6924	51.3161	55.1174	43.5432	49.7076
CD630_10820	mobB	Molybdopterin-guanine dinucleotide biosynthesis protein B	CDS	-0.288848	0.334893	0.423873	6.52571	5.9281	7.43443	8.62593	4.42782	7.25328	5.14896	6.47371
CD630_10830		PTS system, IIB component	CDS	-1.50788	4.38e-05	0.000177183	28.2628	41.3889	42.9786	47.3612	12.025	12.0132	17.2713	14.8993
CD630_10840		ABC-type transport system, multidrug-family ATP-binding/permease protein	CDS	-0.123339	0.562746	0.643963	354.916	345.447	281.206	265.071	184.197	331.687	277.111	351.434
CD630_10850		putative membrane protein	CDS	-0.793465	0.00344797	0.00824555	632.396	611.565	491.324	360.933	158.143	422.466	245.691	383.022
CD630_10860		putative peptidase, M20D family	CDS	-1.1272	0.000115256	0.000413301	645.126	701.51	594.809	512.619	134.792	375.395	283.639	329.541
CD630_10870	zupT	putative zinc/iron transporter, ZupT subfamiliy	CDS	0.567911	0.053298	0.0888631	1.88418	1.45508	2.27917	1.30203	2.28382	3.09776	2.39204	2.5049
CD630_10880		conserved hypothetical protein	CDS	-0.752048	0.00810928	0.0174511	9.42092	11.5868	14.2177	8.89719	6.10573	6.49773	4.9057	8.62076
CD630_10890	rgbR	Two-component response regulator VirR-like	CDS	-0.167249	0.55539	0.63677	6.80144	5.01194	5.31806	5.09961	4.75408	4.57108	5.10842	5.36764
CD630_10900	rgbS	Fragment of two-component sensor histidine kinase (N-terminal region)	CDS	-0.0137435	0.970353	0.978074	33.18	9.37718	16.7139	7.1069	15.0546	19.6443	15.8118	15.3222
CD630_10910	int1	Integrase Tn1549-like, CTn4-Orf34	CDS	-0.217838	0.208668	0.285259	188.372	160.49	166.759	153.042	147.05	145.859	157.51	124.562
CD630_10920	xis1	Excisionase Tn1549-like, CTn4-Orf33	CDS	0.609138	0.21684	0.294849	0.413601	0.754486	0.27133	0.379758	0.745738	0.90666	1.01357	0.162656
CD630_10921		putative conjugative transposon protein Tn1549-like, CTn4-Orf32	CDS	1.25295	0.00327548	0.00786997	0.367646	0.269459	0.325596	0.325507	1.16522	0.944438	0.648688	0.422905
CD630_10940		putative RNA polymerase sigma factor Tn1549-like,CTn4-Orf31	CDS	1.28142	0.00528097	0.0119787	0.551468	0.754486	0.813989	0.162753	1.58469	1.58666	1.66226	0.81328
CD630_10950		ABC-type transport system, multidrug-family permease Tn1549-like, CTn4-Orf30	CDS	-0.589489	0.00215054	0.00539981	103.446	96.3048	98.2213	81.8107	46.7484	67.6595	74.8424	63.1105
CD630_10960		ABC-type transport system, multidrug-family permease Tn1549-like, CTn4-Orf29	CDS	-0.300978	0.157362	0.225399	86.2129	65.9636	68.3208	58.4285	39.1512	61.5018	71.3151	54.4247
CD630_10970		ABC-type transport system, multidrug-family ATP-binding protein Tn1549-like, CTn4-Orf28	CDS	-0.533111	0.0125339	0.0252142	132.352	113.065	129.967	98.5201	58.4006	100.299	88.6675	80.0918
CD630_10980		Two-component sensor histidine kinase,Tn1549-like, CTn4-Orf27	CDS	-0.272202	0.147909	0.213772	68.6119	58.2032	66.0959	60.273	48.4263	59.2729	51.8139	50.1306
CD630_10990		Two-component response regulator,Tn1549-like,CTn4-Orf26	CDS	-0.178857	0.430604	0.521518	26.7003	22.6885	23.2801	21.0494	17.9443	25.4243	21.731	17.697
CD630_10991		putative conjugative transposon protein Tn1549-like, CTn4-Orf25	CDS	-0.248198	0.462828	0.552483	2.57352	1.994	2.93036	2.3328	1.67791	2.26665	2.06769	2.24465
CD630_11000		Transcriptional regulator, HTH-type Tn1549-like,CTn4-Orf24	CDS	0.148476	0.74793	0.809161	0.505513	0.700594	0.488393	0.542511	0.466086	0.642218	0.851403	0.520499
CD630_11010		putative mobilization protein Tn1549-like,CTn4-Orf23	CDS	-0.673761	0.170432	0.240888	0.229779	0.377243	0.27133	0.379758	0.139826	0.188888	0.202715	0.227718
CD630_11020		putative endonuclease relaxase Tn1549-like,CTn4-Orf22	CDS	0.748473	0.16413	0.234341	0.32169	0.485027	0.325596	0.434009	0.885563	0.642218	0.729774	0.422905
CD630_11030		putative conjugative transposon protein Tn1549-like, CTn4-Orf21	CDS	-0.947421	0.00118911	0.00319484	14.0624	12.8802	15.3573	15.9498	5.59303	9.33105	6.20308	9.01114
CD630_11031		putative conjugative transposon protein Tn1549-like, CTn4-Orf20	CDS	-1.05732	9.35e-05	0.00034698	36.2591	47.8021	42.2732	43.1297	16.5927	22.0998	21.5689	21.1127
CD630_11040		putative conjugative transposon protein Tn1549-like, CTn4-Orf19	CDS	-1.01901	2.42e-05	0.000105737	94.3471	112.688	115.098	121.197	42.3672	64.4107	53.3546	58.5561
CD630_11041		putative conjugative transposon protein Tn1549-like, CTn4-Orf18	CDS	-0.42327	0.259214	0.341031	4.36579	3.61075	4.88393	3.74333	2.23721	3.92886	4.09484	2.11453
CD630_11042		putative conjugative transposon protein Tn1549-like, CTn4-Orf17	CDS	-0.0246112	0.958905	0.973364	1.83823	1.2934	1.57371	0.813767	0.932172	1.13333	2.27041	1.10606
CD630_11050		putative antirestriction protein Tn1549-like,CTn4-Orf16	CDS	0.541387	0.319632	0.407157	4.22793	1.07784	1.24812	1.30203	2.47026	2.90887	3.32453	2.86274
CD630_11060	topB	DNA topoisomerase III; Tn1549-like, CTn4-Orf15	CDS	0.537619	0.32758	0.416241	0.873158	0.700594	0.922521	0.542511	0.885563	0.831105	1.58118	1.13859
CD630_11061		putative conjugative transposon protein Tn1549-like, CTn4-Orf14	CDS	-0.615794	0.482992	0.570257	0.0459557	0.269459	0.108532	0.217005	0.139826	0.188888	0.081086	0
CD630_11070		putative cell surface protein Tn1549-like,CTn4-Orf13	CDS	1.41309	0.070255	0.112711	0.183823	0.161676	0.162798	0.108502	0.65252	0.528885	0.202715	0.357843
CD630_11071		putative conjugative transposon protein Tn1549-like, CTn4-Orf12	CDS	3.53675	0.0373526	0.0655877	0	0	0	0	0.279652	0.0377775	0.121629	0.0650624
CD630_11080		putative conjugative transposon protein Tn1549-like, CTn4-Orf11	CDS	2.12805	0.00706011	0.0154353	0.551468	0.107784	0	0.434009	1.81774	1.47332	1.25683	0.55303
CD630_11090		DNA-methyltransferase, cytosine-N4-specific; Tn1549-like, CTn4-Orf10	CDS	-0.101064	0.898792	0.926044	0.413601	0.377243	0.0542659	0.108502	0.279652	0.188888	0.283801	0.162656
CD630_11100		putative hydrolase Tn1549-like, CTn4-Orf9	CDS	1.56001	0.0251371	0.0464711	0.229779	0.161676	0.488393	0.271256	0.838955	1.09555	0.851403	0.683155
CD630_11110		putative conjugative transposon protein Tn1549-like, CTn4-Orf8	CDS	-0.037997	0.966168	0.976292	0.183823	0	0.108532	0.108502	0.186434	0.075555	0.162172	0
CD630_11120		putative membrane protein Tn1549-like,CTn4-Orf7	CDS	0.660933	0.286507	0.37119	0.275734	0.215567	0.705457	0.217005	0.65252	0.415553	1.05412	0.162656
CD630_11140		putative conjugative transposon protein Tn1549-like, CTn4-Orf5	CDS	1.88735	0.0994353	0.152859	0.0459557	0	0	0.0542511	0.139826	0.113333	0.121629	0.130125
CD630_11150		putative conjugative transfer protein Tn1549-like, CTn4-Orf4	CDS	0.72158	0.212448	0.28954	0.413601	0.431135	0.705457	0.217005	1.02539	0.45333	0.973032	0.520499
CD630_11160		putative conjugative transposon protein Tn1549-like, CTn4-Orf3	CDS	-0.080212	0.927706	0.950073	0	0.0538919	0.0542659	0.108502	0.0466086	0.113333	0.040543	0
CD630_11180		putative conjugative transposon protein Tn1549-like, CTn4-Orf1	CDS	0.27863	0.473172	0.562197	0.689336	0.431135	0.651191	1.24778	0.885563	1.01999	0.608145	1.13859
CD630_11190		putative lipoprotein	CDS	0.724286	0.236589	0.317349	0.64338	0.646702	0.325596	0.759516	1.30504	1.28444	0.364887	1.00847
CD630_11200	pflD	Formate acetyltransferase (Pyruvate formate-lyase)	CDS	1.0433	0.0192217	0.0368133	18.704	191.478	152.867	160.855	321.972	255.565	267.462	234.582
CD630_11210	pflC	Pyruvate formate-lyase 2-activating enzyme	CDS	0.738735	0.0537878	0.0895961	13.511	73.5624	76.5692	69.9297	109.81	100.148	92.2758	87.4113
CD630_11220		Transcriptional regulator, RmlC-type	CDS	-0.711042	0.0463664	0.0789668	56.5255	132.251	125.843	149.136	76.6245	59.6507	77.3966	69.5842
CD630_11230		putative phosphoesterase	CDS	0.294314	0.570524	0.651611	48.2994	17.9999	25.1251	8.19192	26.9398	39.2886	30.4072	25.6346
CD630_11240		uncharacterised protein	CDS	-0.642683	0.0417451	0.0721291	50.4134	39.4488	54.1574	54.1969	24.5161	36.1909	32.6371	33.5722
CD630_11241		conserved hypothetical protein	CDS	-1.17596	0.000252569	0.000831334	148.851	176.55	159.759	156.677	64.5063	72.6839	77.1939	69.6493
CD630_11250		Nitroreductase-family protein	CDS	-0.595547	0.00219405	0.00549746	2027.06	2633.37	2357.91	2709.74	1733.75	1668.14	1779.03	1257.07
CD630_11260		Transcriptional regulator, AraC family	CDS	-0.667336	0.0279056	0.0508514	56.1119	74.5863	57.7389	64.9929	38.7317	37.5886	44.7189	38.5169
CD630_11261		Transcriptional regulator, HTH-type	CDS	-1.12695	0.00247802	0.00613147	7.72056	8.56881	8.24842	7.37816	2.51686	4.15553	4.41919	3.48084
CD630_11270		putative membrane protein	CDS	-1.20195	6.16e-06	3.35e-05	46.4612	42.6285	37.7148	32.0082	15.1012	19.1154	14.4333	20.332
CD630_11280	polA	DNA polymerase I (POLI)	CDS	-0.162149	0.281742	0.366004	71.2773	77.4426	90.19	90.2739	83.7091	72.9484	66.7743	70.7553
CD630_11290	coaE	Dephospho-CoA kinase (Dephosphocoenzyme A kinase)	CDS	0.123963	0.656643	0.728968	4.73344	5.01194	4.50407	6.13038	5.68625	5.25107	5.67602	5.59536
CD630_11300		putative lytic transglycosylase-like protein	CDS	0.528918	0.0267199	0.0489407	8.91541	11.4251	8.13989	9.98221	17.152	11.371	13.5414	13.4679
CD630_11310		putative solute-binding lipoprotein	CDS	-0.118199	0.440838	0.531209	98.2533	78.5204	76.4607	80.0747	73.5018	77.5572	75.3289	80.7099
CD630_11320		putative heavy-metal transport/detoxification protein	CDS	-1.40082	9.78e-06	4.91e-05	53.5384	59.8739	57.0878	104.813	23.7238	24.2909	28.745	27.4563
CD630_11330		uncharacterised protein	CDS	-0.523241	0.0291137	0.052837	89.5677	88.0593	113.579	90.7079	67.4893	74.7239	56.1926	67.307
CD630_11340	gloA	Lactoylglutathione lyase	CDS	-1.47765	1.45e-05	6.81e-05	31.6175	26.407	40.808	39.2778	13.2368	11.4466	12.3251	12.557
CD630_11350		putative SH3-domain protein	CDS	-0.30021	0.0432777	0.0745311	729.363	691.001	656.184	783.332	606.471	554.461	619.943	541.742
CD630_11360		conserved hypothetical protein	CDS	0.128095	0.415146	0.507275	86.5806	63.6463	62.9485	71.937	86.5056	71.3617	85.6673	68.1203
CD630_11370	rnfC	Electron transport complex protein	CDS	1.42993	1.57e-08	2.25e-07	1050.13	1220.76	1301.19	1327.04	3930.83	2903.32	3486.66	2879.14
CD630_11380	rnfD	Electron transport complex protein	CDS	1.50369	1.96e-08	2.69e-07	478.445	555.356	582.436	596.546	1837.78	1422.32	1606.19	1408.5
CD630_11390	rnfG	Electron transport complex protein	CDS	1.63391	1.36e-10	5.45e-09	288.418	339.627	371.884	424.786	1284.11	962.684	1187.91	986.996
CD630_11400	rnfE	Electron transport complex protein	CDS	1.72649	1.13e-10	4.82e-09	391.129	405.213	397.878	376.611	1507.74	1074.73	1436.44	1179.45
CD630_11410	rnfA	Electron transport complex protein	CDS	1.70285	3.18e-08	4.04e-07	240.486	217.238	221.514	220.043	856.48	594.543	797.44	679.251
CD630_11420	rnfB	Electron transport complex protein	CDS	1.26753	2.61e-06	1.59e-05	597.47	671.87	650.811	758.214	1885.13	1371.7	1762.08	1429.29
CD630_11430		putative Maf-like protein	CDS	-0.939463	4.5e-06	2.56e-05	435.844	587.367	582.599	647.704	292.609	294.514	248.366	339.495
CD630_11440	radC	DNA repair protein RadC homolog	CDS	-0.534261	0.00129006	0.00343246	420.127	556.865	501.092	551.246	355.53	353.446	302.37	389.886
CD630_11450	mreB2	Rod shape-determining protein MreB	CDS	-0.484285	0.00193469	0.00491664	521.551	662.87	636.214	794.454	460.586	499.985	399.308	509.471
CD630_11460	mreC	Rod shape-determining protein MreC	CDS	0.0771008	0.59166	0.670811	119.944	158.442	125.409	144.851	133.207	147.483	130.589	167.438
CD630_11470		putative permease	CDS	0.435027	0.00716826	0.0156526	72.8398	77.9815	60.0181	54.6309	85.7598	90.8927	76.9506	105.303
CD630_11480		putative penicillin-binding protein with a N-terminal TonB-box	CDS	0.733705	0.000925622	0.00255819	482.121	537.841	392.071	419.633	732.408	758.308	713.516	841.679
CD630_11490	minC	Cell division regulator (septum placement)	CDS	0.95704	1.9e-05	8.63e-05	134.972	146.155	126.44	135.248	324.489	244.345	240.258	244.765
CD630_11500	minD	Septum site-determining protein MinD (Cell division inhibitor MinD)	CDS	0.496003	0.0101901	0.021176	367.416	412.596	394.568	416.703	692.138	492.883	569.426	489.789
CD630_11510	minE	Cell division topological specificity factor	CDS	-0.0851706	0.658632	0.730721	286.396	358.219	324.619	346.122	370.771	269.089	314.451	285.656
CD630_11520	mrdB	Rod shape-determining protein MrdB	CDS	0.0926902	0.554334	0.63587	368.427	355.848	318.921	292.956	386.991	320.391	363.103	354.362
CD630_11530	mgsA	Methylglyoxal synthase (MGS)	CDS	-0.431024	0.0204679	0.0388248	306.525	328.848	298.842	270.713	226.564	207.399	239.569	220.204
CD630_11540		Transcriptional regulator, PadR family	CDS	-0.943838	0.169289	0.239788	0.229779	0.107784	0.325596	0.434009	0.186434	0.075555	0.162172	0.130125
CD630_11550		conserved hypothetical protein	CDS	-0.113104	0.794522	0.846984	4.96322	2.69459	3.96141	3.47207	2.61008	4.49552	2.27041	4.55437
CD630_11560		conserved hypothetical protein	CDS	-0.831811	0.000245054	0.00080809	2609.78	2681.34	2684.92	2576.66	1358.59	1505.28	1626.87	1437.98
CD630_11570	norV	Anaerobic nitric oxide reductase flavorubredoxin (FlRd) (FlavoRb)	CDS	-0.0445956	0.772787	0.830319	2728.44	3222.36	2967.8	2981.32	3086.24	2572.5	3431.6	2447.39
CD630_11580		putative radical SAM-superfamily protein	CDS	0.745689	6.77e-05	0.000262131	117.417	122.065	114.772	152.337	246.047	207.512	210.013	185.916
CD630_11590		conserved hypothetical protein	CDS	1.36375	1.38e-06	9.27e-06	27.8032	25.0597	22.6832	18.3911	69.54	56.704	59.5171	56.1488
CD630_11600	rng	Ribonuclease G (RNase G) (Cytoplasmic axial filament protein)	CDS	1.52777	2.98e-07	2.51e-06	43.5201	35.2992	33.4821	42.8584	134.14	107.439	104.155	101.823
CD630_11610	rplU	50S ribosomal protein L21	CDS	-1.76445	5.34e-09	9.43e-08	4621.4	5681.87	5229.5	5822.99	878.526	1884.3	1582.35	1940.52
CD630_11620		putative ribosome-associated protein	CDS	-1.69791	7.43e-09	1.24e-07	2280.18	2793.16	2433.94	3026.78	461.332	936.656	835.591	1013.25
CD630_11630	rpmA	50S ribosomal protein L27	CDS	-2.51386	2.51e-09	5e-08	845.631	1036.72	1180.12	1802.17	126.03	326.02	126.21	273.327
CD630_11640	obgE	Spo0B-associated GTP-binding protein	CDS	-0.843805	0.00040515	0.00125266	42.0495	51.3051	43.5755	57.2892	19.529	34.1131	20.5148	33.9626
CD630_11650		rna-binding protein, yhby family	CDS	-1.37928	4.97e-07	3.8e-06	138.924	187.705	160.898	165.195	32.1133	78.6906	63.4092	76.5784
CD630_11660	hom1	Homoserine dehydrogenase	CDS	-2.26268	9.54e-09	1.53e-07	113.557	94.688	87.6395	68.0852	14.0292	22.7043	14.9198	24.1056
CD630_11670		putative integrase/recombinase	CDS	-0.51154	0.120169	0.179323	57.1229	58.8499	46.6144	41.8276	45.0705	31.4309	42.408	24.5285
CD630_11680		putative membrane protein	CDS	2.37688	2.11e-07	1.87e-06	10.1562	7.70654	6.45765	6.07613	50.6636	32.8287	48.8948	25.8948
CD630_11690		Transcriptional regulator, GntR family	CDS	-1.53234	6.27e-05	0.000243966	17.2793	22.0418	22.7917	22.3515	6.89807	8.38661	6.32471	7.54723
CD630_11700		conserved hypothetical protein	CDS	1.05545	0.00704549	0.0154128	0.873158	1.07784	1.35665	1.03077	2.79652	1.8511	2.63529	1.78921
CD630_11710	etfB4	Electron transfer flavoprotein subunit alpha	CDS	1.51116	0.000159523	0.000549399	1.33272	1.23951	1.41091	0.325507	3.44904	3.21109	3.68941	2.082
CD630_11720	etfA4	Electron transfer flavoprotein subunit alpha	CDS	1.25505	0.000260558	0.00085291	7.90438	10.455	9.49654	8.24617	26.7533	17.3021	21.65	20.5272
CD630_11730		putative FAD-linked oxidase	CDS	1.16989	0.00140917	0.00371612	29.1819	16.7065	18.6132	12.6405	50.2441	40.0442	45.2054	38.3217
CD630_11740		conserved hypothetical protein, DUF795 family,UPF0348 family	CDS	-0.903988	0.000180169	0.000615162	109.421	129.448	130.184	100.961	44.4646	66.1862	63.9363	76.5133
CD630_11750	ackA	Acetate kinase (Acetokinase)	CDS	0.0272736	0.845958	0.886455	998.618	909.802	866.952	961.385	949.837	983.5	922.718	952.025
CD630_11760		conserved hypothetical protein, DUF177 family	CDS	-1.8569	4.62e-09	8.32e-08	1077.8	1422.37	1448.74	1464.4	255.415	492.694	285.22	460.999
CD630_11761	rpmF	50S ribosomal protein L32	CDS	-2.56211	4.06e-11	2.3e-09	216.222	309.824	336.991	516.851	34.5836	69.7373	54.8952	74.3012
CD630_11770	fapR	Transcriptional regulator, DeoR family (Fatty acid and phospholipid biosynthesis regulator)	CDS	-0.437273	0.0457321	0.0779981	359.603	516.23	483.998	524.337	228.569	392.735	285.301	484.78
CD630_11780	plsX	Fatty acid/phospholipid synthesis protein PlsX	CDS	0.485042	0.0124224	0.0250271	321.874	360.375	304.812	330.172	333.438	490.465	396.956	622.712
CD630_11790	fabH	3-oxoacyl-[acyl-carrier-protein] synthase 3	CDS	0.378625	0.0409757	0.071006	181.617	197.891	170.395	188.251	161.033	257.529	209.445	331.59
CD630_11800	fabK	Enoyl-(Acyl-carrier-protein) reductase II	CDS	0.490377	0.0129313	0.0258432	192.508	214.651	175.387	197.04	168.304	317.218	254.569	355.013
CD630_11810	fabD	Malonyl CoA-acyl carrier protein transacylase (MCT)	CDS	0.445694	0.0127884	0.0256631	153.033	176.226	141.417	168.179	139.919	245.252	194.282	290.569
CD630_11820	fabG	3-oxoacyl-[acyl-carrier protein] reductase (3-ketoacyl-acyl carrier protein reductase)	CDS	0.721919	0.000534136	0.00159748	213.832	234.483	195.249	203.388	231.272	390.355	341.21	434.064
CD630_11830	acpP1	Acyl carrier protein (ACP)	CDS	-0.270605	0.190641	0.264364	78.3085	81.9156	79.3368	111.486	44.7909	86.0572	67.5446	92.5187
CD630_11840	fabF	3-oxoacyl-[acyl-carrier-protein] synthase 2	CDS	-0.124448	0.491171	0.578001	813.324	861.408	808.128	874.583	466.645	808.477	873.985	930.782
CD630_11850		putative diguanylate kinase signaling protein	CDS	0.276182	0.198477	0.273634	49.77	47.5326	46.126	41.6649	49.5916	57.4974	56.6791	60.3779
CD630_11860		Transcriptional regulator, sigma-54-dependent	CDS	0.241707	0.104907	0.159968	82.4445	68.8738	79.4453	81.214	87.997	98.9015	83.8024	98.1791
CD630_11870		conserved hypothetical protein	CDS	-2.22724	0.0893426	0.139118	0	0.0538919	0.217064	0.271256	0	0	0.040543	0.0325312
CD630_11880		putative gamma-glutamyl-gamma-aminobutyrate hydrolase	CDS	-0.428219	0.583844	0.664059	0.0459557	0.0538919	0.434127	0.217005	0.0466086	0.264443	0.081086	0.130125
CD630_11890		putative amino acid/polyamine transporter I	CDS	-1.38464	0.00119705	0.00320892	15.4871	14.7664	12.047	13.3458	3.30921	6.19551	5.79765	5.95321
CD630_11900		putative acetyltransferase	CDS	-0.281036	0.238038	0.319173	40.2112	64.0774	54.5915	63.9078	51.5491	40.8753	43.8675	47.0401
CD630_11910	fbp	Fructose-1,6-bisphosphatase	CDS	0.421038	0.00733366	0.0159357	382.214	385.219	335.201	336.845	552.638	439.277	502.165	433.283
CD630_11920	spoIIIAA	Stage III sporulation protein AA	CDS	5.35731	1.35e-09	3.03e-08	0.0459557	0.269459	0.108532	0.108502	9.55476	4.11775	6.24362	3.35071
CD630_11930	spoIIIAB	Stage III sporulation protein AB	CDS	3.61414	3.62e-05	0.000149802	0.183823	0.215567	0	0.108502	2.37704	1.24666	2.75692	0.487968
CD630_11940	spoIIIAC	Stage III sporulation protein AC	CDS	4.27812	4.48e-06	2.55e-05	0.137867	0.0538919	0	0	1.6313	0.944438	1.54063	0.715686
CD630_11950	spoIIIAD	Stage III sporulation protein AD	CDS	3.566	3.86e-07	3.07e-06	0.505513	0.59281	0.27133	0.434009	8.80903	4.15553	5.83819	3.15552
CD630_11960	spoIIIAE	Stage III sporulation protein AE	CDS	3.07322	5.59e-09	9.76e-08	1.47058	1.2934	1.03105	0.705265	14.4953	5.81774	11.7169	6.37611
CD630_11970	spoiIIIAF	Stage III sporulation protein AF	CDS	2.37832	7.52e-05	0.000288332	1.05698	0.161676	0.325596	0.48826	4.42782	2.11554	2.43258	2.01693
CD630_11980	spoIIIAG	Stage III sporulation protein AG	CDS	4.09159	1.84e-06	1.18e-05	0.64338	0.323351	0	0.108502	7.22433	5.51552	3.4867	3.48084
CD630_11990	spoIIIAH	Stage III sporulation protein AH	CDS	4.936	1.25e-09	2.85e-08	0.505513	1.07784	0.705457	1.24778	41.2486	22.2887	30.3667	15.0619
CD630_12000		conserved hypothetical protein, DUF322 familly	CDS	-3.03056	1.84e-07	1.66e-06	45.5421	58.9577	100.338	184.237	9.50815	16.9621	6.93285	14.1185
CD630_12010	nusB	N utilization substance protein B homolog (Protein NusB)	CDS	-1.68193	1.19e-07	1.17e-06	98.8507	103.257	102.346	91.7387	24.0034	34.8686	22.5824	41.9327
CD630_12020	gcp1	O-sialoglycoprotein endopeptidase, peptidase M22 family	CDS	-0.118109	0.662284	0.733404	26.5624	30.395	28.2183	25.281	22.1391	22.5154	21.9338	35.1337
CD630_12030	xseA	Exodeoxyribonuclease 7 large subunit	CDS	0.35812	0.114654	0.17261	45.7719	43.4368	41.1336	38.4098	53.6465	53.5685	49.9895	59.1092
CD630_12040	xseB	Exodeoxyribonuclease VII small subunit	CDS	-0.295977	0.440572	0.531068	6.4338	4.74248	4.82967	4.44859	4.19477	4.68441	2.95964	4.81461
CD630_12050	ispA	Geranyltranstransferase	CDS	-0.269033	0.241338	0.322386	29.4576	43.1135	38.1489	51.2673	37.7064	38.7597	24.0015	33.93
CD630_12060		putative membrane protein	CDS	0.197094	0.150117	0.216324	45.4502	53.8919	49.5991	46.439	62.6886	58.1774	48.5705	54.5548
CD630_12070	dxs	1-deoxy-D-xylulose-5-phosphate synthase	CDS	0.447442	0.00211749	0.00533184	138.097	149.981	124.54	128.792	187.972	177.177	171.416	201.726
CD630_12080		putative RNA-binding S4-domain protein	CDS	0.396415	0.147931	0.213772	5.56064	5.71254	6.40338	7.97492	5.73286	9.78438	7.66263	10.5401
CD630_12090	recN	DNA repair protein RecN (Recombination protein N)	CDS	-0.458749	0.00230678	0.00574762	188.326	218.208	201.327	222.375	130.271	167.203	137.4	169.162
CD630_12100		conserved hypothetical protein	CDS	-0.873425	0.00127751	0.00340414	106.985	90.4844	84.9804	78.9897	40.0368	53.6441	49.3408	54.2295
CD630_12110		putative N-acetyltransferase	CDS	-0.41883	0.066443	0.107709	118.796	145.777	158.565	141.758	94.3358	106.684	113.399	108.101
CD630_12120	bltD	Diamine N-acetyltransferase	CDS	-0.501521	0.0482011	0.0817014	106.847	123.79	137.673	123.53	84.9675	84.6594	89.1135	88.6475
CD630_12130	spoIVB	Stage IV sporulation protein B, peptidase S55 family	CDS	1.28818	0.00386674	0.0091247	1.42463	2.15567	1.57371	1.89879	6.15234	3.24887	4.41919	3.48084
CD630_12140	spo0A	Stage 0 sporulation protein A	CDS	0.0266774	0.926414	0.949023	1481.43	2081.03	2252.74	2525.23	2489.09	1995.18	2165.16	1846.67
CD630_12150		putative thiamine diphosphokinase	CDS	-0.349888	0.0942951	0.145845	112.132	142.813	149.991	181.958	110.276	127.424	94.1814	128.563
CD630_12160		conserved hypothetical protein	CDS	0.512272	0.0528559	0.0882085	98.8967	101.91	108.206	103.294	158.749	150.657	129.819	148.863
CD630_12170		putative glycosyl transferase, family 2	CDS	0.749056	0.000804666	0.00227861	50.6432	50.6045	52.3666	55.7159	92.3316	93.6882	73.6261	92.1934
CD630_12180		putative glycosyl transferase	CDS	0.75118	0.000383107	0.00119382	74.1725	77.3887	70.7628	70.5265	129.712	122.852	118.467	121.927
CD630_12190		conserved hypothetical protein	CDS	0.769038	0.000388414	0.00120615	90.3489	101.532	87.5309	99.3881	162.478	160.214	150.171	172.676
CD630_12200	nudF	putative hydrolase, NUDIX family	CDS	0.104829	0.559138	0.640451	98.529	128.37	118.083	129.335	127.148	122.512	127.913	132.467
CD630_12210		putative membrane protein	CDS	0.239787	0.362818	0.453904	56.3417	73.6702	73.3133	51.8098	68.1418	70.8328	76.7073	85.557
CD630_12220		putative phage integrase site-specific recombinase XerD-like	CDS	0.544211	0.0206031	0.0390191	74.8159	72.4846	72.0652	60.0018	97.8315	103.246	99.1682	107.158
CD630_12230	drm	Phosphopentomutase (Phosphodeoxyribomutase)	CDS	0.491026	0.00685822	0.0150493	84.6504	91.6162	87.6395	101.233	118.712	135.092	114.656	144.699
CD630_12240	pupG	Purine nucleoside phosphorylase	CDS	-0.326509	0.0433206	0.0745624	165.395	182.37	178.155	196.877	126.216	145.783	147.658	156.703
CD630_12250	pdp	Pyrimidine-nucleoside phosphorylase	CDS	-0.270239	0.241433	0.322392	26.5624	20.8562	24.7995	24.7928	19.8087	20.2865	19.2579	21.0802
CD630_12260		putative aminodeoxychorismate lyase	CDS	-0.520665	0.0121121	0.0244849	196.277	181.939	182.876	162.102	110.369	135.244	129.089	129.377
CD630_12270		putative O-methyltransferase	CDS	-0.719779	0.02192	0.0410985	47.2884	38.371	45.4748	43.9977	22.2323	34.1509	16.2577	33.6372
CD630_12280		putative peptidase, U32 family	CDS	-1.0636	3.56e-07	2.9e-06	256.111	296.351	277.245	307.984	105.615	151.072	129.575	157.971
CD630_12290		putative peptidoglycan glycosyltransferase	CDS	1.09512	2.32e-06	1.43e-05	23.3915	27.2693	20.1869	17.3061	46.6086	44.7286	49.4625	47.5931
CD630_12300	sigK	Sigma K	CDS	0.275207	0.194284	0.26858	311.304	387.752	352.023	298.219	458.069	396.173	433.445	345.221
CD630_12420		conserved hypothetical protein	CDS	-0.0255044	0.969338	0.978034	0.735291	0.485027	0.976787	0.976521	1.02539	0.642218	0.608145	0.845811
CD630_12430		conserved hypothetical protein	CDS	-0.182093	0.667987	0.737888	1.56249	1.13173	0.651191	0.922269	1.11861	1.35999	0.486516	0.81328
CD630_12440		conserved hypothetical protein	CDS	0.0218594	0.960764	0.974243	0.873158	0.970054	1.03105	1.62753	0.745738	1.58666	1.17575	1.041
CD630_12450		conserved hypothetical protein	CDS	-0.202625	0.688807	0.756903	1.93014	1.13173	0.27133	2.38705	1.11861	0.982215	1.33792	1.52897
CD630_12460	efp	Elongation factor P (EF-P)	CDS	-1.70816	6.12e-09	1.05e-07	1531.52	2079.53	2236.68	2876.94	600.505	769.83	594.928	704.853
CD630_12470		uncharacterised protein	CDS	-1.57427	1.5e-07	1.39e-06	86.075	153.376	137.89	238	56.5828	55.7218	46.3812	47.9184
CD630_12480	rnc	ribonuclease III	CDS	-0.230545	0.312947	0.40007	13.7408	13.0418	13.1324	16.1668	11.5123	12.7688	10.4195	13.0775
CD630_12490		putative radical SAM-superfamily protein	CDS	0.950922	1.12e-06	7.69e-06	51.5163	64.293	58.2816	54.9022	138.195	100.979	98.2762	105.271
CD630_12500	smc	Structural maintenance chromosome protein SMC	CDS	1.51575	1.27e-10	5.19e-09	56.5255	55.5625	54.3745	48.9888	192.167	152.054	124.791	147.204
CD630_12510	ftsY	signal recognition particle receptor	CDS	1.48307	8.8e-08	9e-07	20.9098	28.401	19.5357	24.3588	79.188	57.5352	63.693	60.2152
CD630_12511		putative DNA-binding regulator	CDS	-0.989963	5.86e-06	3.21e-05	143.06	153.538	141.091	135.899	66.93	81.4105	54.2871	86.11
CD630_12520	ffh	Signal recognition particle protein	CDS	-0.673661	0.000598136	0.00175865	253.813	264.232	248.701	276.138	142.762	178.65	123.494	208.818
CD630_12530	rpsP	30S ribosomal protein S16	CDS	-1.83162	9.1e-10	2.26e-08	987.358	1354.25	1247.68	1640.55	246.513	456.201	376.036	390.472
CD630_12540		putative RNA-binding protein	CDS	-2.06158	1.22e-10	5.05e-09	461.487	631.397	596.491	812.411	98.6704	184.959	144.82	170.756
CD630_12550	rimM	16S rRNA processing protein RimM	CDS	-0.46376	0.0885054	0.138019	23.0238	22.8501	22.3033	25.9863	10.8598	20.7776	16.5415	20.0392
CD630_12560	trmD	transfer RNA (guanine-N(1)-)-methyltransferase (M1G-methyltransferase) (tRNA [GM37] methyltransferase )	CDS	-0.727839	0.0113785	0.023186	44.1175	42.0357	42.2189	38.3556	17.6181	30.222	26.434	26.3503
CD630_12570	rplS	50S ribosomal protein L19	CDS	-2.34185	1.86e-11	1.35e-09	1606.2	2417.43	2437.25	2861.96	299.647	664.998	374.333	499.907
CD630_12580		putative GTPase, MG442 type	CDS	-1.79606	4.04e-08	4.76e-07	140.257	170.137	168.767	199.481	31.2744	60.7085	39.0024	64.3141
CD630_12590	brnQ-1	Branched chain amino acid transport system carrier protein	CDS	4.59824	4.83e-10	1.4e-08	10.2481	12.0718	10.6361	13.8883	519.826	161.763	332.209	121.699
CD630_12600	brnQ-2	Branched chain amino acid transport system carrier protein	CDS	1.68836	1.37e-05	6.51e-05	2235.33	1950.29	1893.34	2006.04	12031.2	3256.61	8027.27	2742.38
CD630_12610		putative ribonucleotide-diphosphate reductase	CDS	0.147245	0.391094	0.48318	78.4923	94.9575	91.1125	112.029	108.179	105.097	101.357	102.408
CD630_12620	rnhB	Ribonuclease HII (RNase HII)	CDS	0.899022	1.26e-05	6.1e-05	25.8731	34.1674	26.9159	30.9232	53.6931	49.5263	60.6929	55.9211
CD630_12630		putative FMN-dependent dehydrogenase	CDS	-0.0893247	0.540939	0.623674	158.961	147.394	141.526	183.911	139.826	154.359	148.914	150.749
CD630_12640		uncharacterised protein	CDS	-0.307619	0.258499	0.340467	9.88048	8.02989	10.0392	12.098	6.75825	8.19772	8.91946	8.45811
CD630_12650		Transcriptional regulator, CarD family	CDS	-0.396623	0.204477	0.280606	43.3822	64.1852	70.6542	63.7993	43.9985	47.2597	45.7325	46.8124
CD630_12660		ABC-type transport system, multidrug-family permease	CDS	0.0781057	0.841955	0.884338	14.7518	7.38319	11.7214	4.6656	8.52937	11.7488	9.28435	11.1257
CD630_12670		ABC-type transport system, multidrug-family permease	CDS	-0.0589112	0.864596	0.899644	8.31798	5.76643	5.96925	4.6656	4.24138	7.51773	5.91928	6.0508
CD630_12680		ABC-type transport system, multidrug-family ATP-binding protein	CDS	-0.29371	0.374022	0.465636	5.88233	4.20357	6.07778	4.44859	4.24138	4.15553	4.41919	4.00134
CD630_12690		Two-component response regulator	CDS	-1.99983	5.4e-06	2.99e-05	40.3951	37.7782	35.0558	22.7312	5.68625	7.32884	10.0141	10.8979
CD630_12700		Two-component sensor histidine kinase	CDS	-1.89072	4.22e-06	2.42e-05	26.5164	26.9998	25.5593	15.6243	4.8939	6.57329	6.73014	7.28698
CD630_12710		putative restriction endonuclease	CDS	0.0762603	0.892339	0.919927	0.275734	0.485027	0.325596	0.271256	0.699129	0.188888	0.243258	0.325312
CD630_12720		putative magnesium chelatase	CDS	0.765704	0.0270581	0.0494841	1.56249	0.754486	1.46518	2.00729	2.88973	1.96443	2.79747	2.24465
CD630_12730		putative DNA processing Smf single strand binding protein	CDS	-1.17076	0.000158766	0.000547322	61.9942	105.682	75.8095	76.2771	31.2744	37.1353	25.9475	47.5931
CD630_12740	topA	DNA topoisomerase I	CDS	0.281242	0.0546598	0.090879	106.571	140.604	122.75	139.968	164.155	169.017	116.075	170.366
CD630_12750	codY	Transcriptional regulator, GTP-sensing pleiotropic repressor codY	CDS	-1.4205	2.23e-07	1.97e-06	908.36	1211.65	1224.19	1376.3	358.047	499.985	422.134	483.251
CD630_12760		putative replication-associated recombination protein a rara	CDS	1.28355	1.86e-06	1.19e-05	10.9375	13.9041	9.98493	9.92796	27.7787	25.802	24.4474	30.9697
CD630_12770		putative acetyltransferase	CDS	1.1285	4.58e-06	2.6e-05	4.27388	3.44908	4.39554	3.52632	7.5972	8.38661	8.6762	9.5967
CD630_12780	iscR	Transcriptional regulator, Rrf2 family (Transcriptional regulator of cysteine biosynthesis)	CDS	-0.933627	0.000163096	0.000560622	145.863	77.8198	73.3133	88.8091	61.8962	53.3041	41.0295	45.8039
CD630_12790	iscS2	Cysteine desulfurase	CDS	0.0909815	0.593878	0.673009	765.117	547.218	458.656	540.07	706.68	573.614	661.702	519.588
CD630_12800		fe-s iron-sulfur cluster assembly protein, nifu family	CDS	-0.779396	2.53e-05	0.000108986	426.791	318.716	280.989	327.351	217.942	200.825	191.849	178.173
CD630_12810	mnmA	transfer RNA-specific 2-thiouridylase MnmA	CDS	-1.24895	2.1e-08	2.84e-07	280.054	298.615	297.54	341.565	104.403	135.772	114.25	157.874
CD630_12820	alaS	Alanyl-tRNA synthetase	CDS	0.4584	0.00157822	0.00409833	188.281	226.669	195.249	257.584	366.297	275.7	267.746	282.631
CD630_12830		uncharacterised protein, UPF0297 family	CDS	1.0843	2.45e-05	0.000106612	20.1286	24.3052	19.2101	22.7312	48.4729	43.8975	47.5569	43.2665
CD630_12840		putative membrane protein	CDS	0.639825	0.00084303	0.00236101	517.507	545.116	500.766	479.255	876.521	715.922	832.55	757.781
CD630_12850		putative Holliday junction resolvase	CDS	0.275165	0.406194	0.498384	14.1544	16.2215	12.4269	14.2681	19.4824	16.6599	15.7307	17.209
CD630_12860		conserved hypothetical protein	CDS	-2.37049	3.82e-05	0.000156823	10.7077	15.467	11.0702	23.0567	3.16938	1.88888	3.08127	3.48084
CD630_12870	fur	Transcriptional regulator, Fur family	CDS	-1.0695	0.000633135	0.0018441	694.621	1028.15	883.015	966.43	457.51	439.881	401.173	403.517
CD630_12880		putative membrane protein	CDS	-0.45853	0.0838169	0.13157	92.0033	95.8197	95.9422	58.0487	46.8416	64.2218	59.0306	78.5953
CD630_12890		Ribonuclease J family protein	CDS	-0.557771	0.00568478	0.0127568	668.012	772.432	753.7	806.986	446.79	510.79	543.357	537.838
CD630_12900		putative small acid-soluble spore protein SASP	CDS	3.26196	3.27e-07	2.71e-06	0.597424	0.377243	0.488393	0.162753	8.01668	3.89108	2.10824	2.17959
CD630_12910	dacF	D-alanyl-D-alanine carboxypeptidase (penicillin-binding protein)	CDS	4.61923	9.93e-12	8.06e-10	1.10294	3.07184	2.2249	2.00729	82.6837	40.6864	53.1924	30.3516
CD630_12920		conserved hypothetical protein	CDS	-1.39542	1.15e-05	5.7e-05	32.9043	37.6704	32.3968	34.5037	11.1861	11.6355	15.2442	14.1511
CD630_12930		Transcriptional regulator, AraC family	CDS	-1.45188	3.67e-05	0.000151252	50.3675	52.2212	49.7619	42.8584	17.6181	16.0554	20.0282	17.6319
CD630_12940		putative membrane-associated peptidase, M25 family	CDS	-1.34409	0.000253343	0.000832132	252.619	240.789	227.32	220.205	84.2684	95.8793	77.1533	113.274
CD630_12950	scpA	Segregation and condensation protein A	CDS	-0.653027	0.0851417	0.133324	141.957	66.2331	81.2904	48.5005	45.49	63.8062	46.9893	58.6537
CD630_12960	scpB	Segregation and condensation protein B	CDS	-1.27979	3.85e-06	2.24e-05	131.02	99.5922	102.563	99.0083	43.0197	50.9241	32.8398	51.1715
CD630_12970		conserved hypothetical protein	CDS	1.57287	0.00539357	0.0122186	0.32169	0.646702	0.434127	0.162753	1.11861	1.05777	1.419	1.13859
CD630_12980		putative sporulation protein	CDS	-0.84392	0.175611	0.246394	1.56249	1.45508	1.13958	0.651014	0.932172	0.566663	0.770317	0.422905
CD630_12990		Transcriptional regulator, MarR family	CDS	-0.858719	0.00264415	0.00647516	21.5073	22.2573	25.2879	25.3353	14.8681	12.6555	12.2845	12.2317
CD630_13000	pepA	Leucine aminopeptidase	CDS	-0.365569	0.0577536	0.0956217	62.4998	43.4368	45.1493	54.7937	43.8587	43.293	35.1913	37.4759
CD630_13010		putative membrane protein	CDS	0.732805	0.0482531	0.0817508	4.8713	2.10178	2.44197	0.813767	4.05495	5.77996	3.40561	3.87121
CD630_13011		conserved hypothetical protein	CDS	-0.193463	0.61302	0.689551	4.77939	5.60475	4.66687	5.09961	4.14817	3.43775	4.94625	5.07486
CD630_13020		putative MazG-like pyrophosphohydrolase	CDS	-1.22726	2.89e-06	1.74e-05	96.8287	132.089	126.928	142.898	49.1721	52.3596	60.7739	50.6836
CD630_13030	npdA	NAD-dependent deacetylase, Sir2 family	CDS	-0.787457	0.00149405	0.00390836	193.474	225.645	210.552	218.686	111.861	112.955	149.523	117.145
CD630_13040	acd	Mannosyl-glycoprotein endo-beta-N-acetylglucosamidase	CDS	-0.794094	3.25e-06	1.92e-05	495.954	449.35	462.78	508.17	248.284	281.669	300.18	274.954
CD630_13050	polC	PolIII (PolC) alpha subunit	CDS	0.369046	0.109326	0.165554	110.432	105.305	98.2213	96.133	124.678	131.73	133.549	139.689
CD630_13060	rimP	ribosome maturation factor rimp	CDS	-1.28521	0.00250816	0.00618888	12.5	20.8023	17.9078	28.0478	6.24555	10.7666	6.16253	9.27139
CD630_13070	nusA	Transcription elongation protein	CDS	0.430013	0.00843226	0.0180374	76.7001	103.85	86.0658	109.425	121.975	130.861	113.926	139.819
CD630_13071		uncharacterised protein	CDS	1.24119	1.54e-08	2.22e-07	13.1893	14.5508	10.9617	13.0745	28.9906	32.8287	30.1234	30.5142
CD630_13080		Ribosomal protein L7Ae/L30e/S12e/Gadd45	CDS	1.19098	2.1e-06	1.31e-05	13.1893	13.1496	8.95388	11.7182	30.6219	27.7665	19.2985	29.7335
CD630_13090	infB	Translation initiation factor IF-2	CDS	1.10362	2.01e-06	1.26e-05	102.803	129.933	89.9186	109.425	211.556	243.061	219.581	254.329
CD630_13100	rbfA	Ribosome-binding factor A	CDS	0.998768	0.000157596	0.000544341	9.09923	10.1317	7.0003	10.4705	15.6139	20.7399	16.5415	20.4621
CD630_13110		putative rna-binding protein	CDS	-0.185778	0.500313	0.585669	320.863	405.752	350.015	403.195	305.706	321.411	339.912	333.965
CD630_13140	truB	transfer RNA pseudouridine synthase B	CDS	0.1903	0.149693	0.2158	140.579	150.089	141.146	134.597	137.449	159.421	174.659	174.725
CD630_13150	ribC	Riboflavin biosynthesis protein	CDS	-0.896608	0.000495753	0.00149775	694.299	746.241	781.484	855.975	391.233	418.348	431.459	412.268
CD630_13151		conserved hypothetical protein	CDS	-2.05882	2.63e-06	1.6e-05	10.9375	19.3472	22.249	41.1224	4.70747	6.7244	5.23005	5.75802
CD630_13160	rpsO	30S ribosomal protein S15	CDS	-3.35648	2.37e-08	3.15e-07	116.176	167.981	260.097	550.269	17.6647	39.7797	17.8389	31.4577
CD630_13170		uncharacterised protein DegV family	CDS	-0.111819	0.666899	0.737142	23.2536	26.892	23.0088	21.9717	28.1982	20.3999	19.2579	20.2019
CD630_13180	pnp	Polyribonucleotide nucleotidyltransferase	CDS	0.292062	0.0739812	0.117789	525.274	575.888	497.13	664.848	790.762	659.595	639.16	681.463
CD630_13190		putative polysaccharide deacetylase	CDS	1.5232	0.000776112	0.00220475	1.2408	1.994	1.13958	2.92956	7.69042	4.72219	5.83819	2.83021
CD630_13200		putative peptidase, M16 family	CDS	-0.305567	0.0406651	0.0705705	149.08	158.712	132.192	139.1	119.085	120.699	105.169	123.586
CD630_13210		putative sporulation protein	CDS	0.278349	0.174296	0.244837	13.4191	12.7724	10.9617	14.5393	17.7579	14.9221	12.8521	17.1765
CD630_13220	dapG	Aspartokinase 1 (Aspartokinase I) (1spartate kinase I)	CDS	-0.0362449	0.82283	0.869793	142.095	137.963	130.238	134.977	126.496	139.097	124.305	141.836
CD630_13230	tepA	Protein export-enhancing factor	CDS	-0.52102	0.0183607	0.0353159	83.4556	84.6641	81.2361	74.9208	50.1975	53.8707	63.8552	58.0356
CD630_13240	ftsK	DNA FtsK/SpoIIIE translocase	CDS	-0.449737	0.0335676	0.0596164	233.179	219.555	215.11	196.443	127.055	167.166	134.522	204.003
CD630_13250		putative tRNA 2-selenouridine synthase,selenophosphate-dependent; Rhodanese-like domain protein	CDS	-0.15172	0.526987	0.60989	38.0054	31.419	28.6524	28.0478	21.906	33.6975	21.65	36.2397
CD630_13260	rimO	Ribosomal protein S12 methylthiotransferase	CDS	-0.507054	0.00470258	0.010825	245.587	209.855	200.458	202.411	108.365	181.597	132.049	181.882
CD630_13270	pgsA	CDP-diacylglycerol--glycerol-3-phosphate 3-phosphatidyltransferase	CDS	-1.1047	2.15e-06	1.33e-05	160.431	149.658	138.541	131.396	47.9603	74.0817	67.1797	80.4171
CD630_13280	recA	Protein RecA (Recombinase A)	CDS	0.977827	4.11e-06	2.36e-05	50.1377	57.287	53.9946	57.1265	130.551	91.9505	109.709	98.2767
CD630_13290		RNase Y	CDS	0.677091	0.0127517	0.0256039	949.95	892.234	822.509	929.81	1554.44	1419.87	1380.25	1392.79
CD630_13300		putative DNA helicase, UvrD/REP type	CDS	-0.474189	0.00168883	0.00433819	218.519	223.005	241.755	231.056	198.599	159.497	162.821	137.314
CD630_13310	sip3	Signal peptidase I, S26A family	CDS	-1.34281	2.41e-08	3.17e-07	719.85	828.857	831.842	794.02	239.242	354.882	320.979	336.405
CD630_13320	uppP1	Undecaprenyl-diphosphatase 1 (Undecaprenyl pyrophosphate phosphatase 1) (Bacitracin resistance protein 1)	CDS	-1.4967	1.46e-05	6.85e-05	893.425	1050.57	981.996	907.622	228.522	373.469	352.075	404.33
CD630_13330		putative phage tyrosine recombinase	CDS	1.10153	0.000172255	0.000590399	40.6248	35.6764	39.7769	44.3774	119.598	72.3439	88.0188	64.4768
CD630_13340	purB	Adenylosuccinate lyase	CDS	-0.00541396	0.977657	0.983168	233.593	240.088	230.522	278.905	309.901	222.887	238.352	208.33
CD630_13350		Transcriptional regulator, MarR family	CDS	-0.976176	0.000237729	0.000786113	80.7442	45.5925	59.9096	47.6325	25.4483	34.5664	32.8398	26.0249
CD630_13360		PTS system, glucose-like IIBC component	CDS	0.513261	0.0663938	0.107679	42.1414	46.5087	46.5602	42.3159	63.6207	59.8396	77.3155	52.6355
CD630_13370		Transcriptional regulator, RpiR family	CDS	0.34798	0.0955185	0.147537	30.7903	29.3172	32.0712	21.7547	33.8378	37.5886	36.286	37.3133
CD630_13380		putative 6-phospho-beta-glucosidase	CDS	0.0727222	0.680694	0.748679	75.5052	82.8318	73.5303	76.1686	74.5738	76.575	85.0592	87.7366
CD630_13390	aspB	Aspartate aminotransferase (AspAT) (Transaminase A)	CDS	0.359569	0.025803	0.0474807	2540.98	2833.74	2922.17	3210.53	4293.96	3418.9	3927.64	3124.03
CD630_13400		putative galactose-1-phosphate uridylyltransferase	CDS	0.10507	0.608597	0.685656	105.744	116.406	119.602	129.009	128.78	116.619	134.603	126.319
CD630_13410	exoA	Exodeoxyribonuclease	CDS	0.249962	0.197729	0.272814	72.3802	81.7001	78.8484	92.7152	104.776	97.5793	93.1273	91.7705
CD630_13420		putative ribonuclease	CDS	0.0258809	0.90466	0.93021	76.4243	85.3108	84.5463	68.9532	75.6924	77.255	90.046	77.9447
CD630_13430	glnA	Glutamine synthetase	CDS	-0.35061	0.0571602	0.0947272	166.865	186.358	150.588	163.133	138.008	132.41	115.993	136.631
CD630_13440		putative cell wall biosynthesis protein	CDS	-1.74974	2.58e-07	2.26e-06	164.797	160.921	151.239	139.263	38.3589	48.9974	44.1919	51.627
CD630_13450		Transcriptional regulator, PadR family	CDS	0.239906	0.483321	0.570456	3.35477	3.44908	2.5505	4.23159	4.75408	5.43996	2.35149	3.51337
CD630_13460		conserved hypothetical protein, DUF1700	CDS	1.00241	0.000183534	0.000625454	9.69665	6.25146	5.91499	9.16844	16.9655	15.2999	16.3388	13.6631
CD630_13470		conserved hypothetical protein	CDS	0.855938	7.19e-05	0.000277487	34.8344	29.3172	26.4275	26.9086	55.4176	45.7863	57.49	54.0343
CD630_13480		putative lipoprotein	CDS	-1.42209	1.24e-07	1.2e-06	87.0861	92.9096	97.3531	117.725	32.6726	40.7619	36.732	37.2157
CD630_13490	cprA	ABC-type transport system,lantibiotic/multidrug-family ATP-binding protein	CDS	0.663815	0.0581005	0.0961069	3.35477	2.80238	3.25596	2.4413	5.17355	4.00442	4.86516	4.78208
CD630_13500	cprB	ABC-type transport system,lantibiotic/multidrug-family permease	CDS	0.308985	0.386816	0.479222	4.64153	3.88021	2.65903	4.01458	5.26677	3.66442	6.20308	3.74109
CD630_13510	cprC	ABC-type transport system,lantibiotic/multidrug-family permease	CDS	-0.128857	0.646871	0.720136	11.2591	10.5089	10.6904	6.56439	9.04207	8.83994	9.16272	8.65329
CD630_13520	cprK	Two-component sensor histidine kinase	CDS	-0.822376	0.000296823	0.00095839	69.3931	67.9037	75.701	57.3435	32.5794	42.6508	33.6507	43.9496
CD630_13530		putative phosphomethylpyrimidine kinase	CDS	-1.26649	4.52e-09	8.19e-08	332.627	382.093	379.753	361.475	116.988	160.063	161.969	166.104
CD630_13540		putative exported protein	CDS	2.03834	0.00039921	0.00123644	0.551468	1.994	2.00784	1.35628	8.99546	5.59107	6.68959	3.05793
CD630_13550	cspB	Cold shock protein CspB	CDS	-2.95721	4.26e-11	2.34e-09	1425.5	2127.49	2444.95	4005.47	227.403	354.051	299.694	406.802
CD630_13560		putative CBS domain-containing protein	CDS	-1.52299	7.26e-07	5.26e-06	180.698	239.765	255.647	317.586	83.3362	96.0682	88.5459	77.7821
CD630_13570		putative peptidyl-prolyl isomerase	CDS	-0.998554	1.71e-05	7.87e-05	1624.35	1950.78	2020.1	2026.44	843.336	1010.93	1007.41	952.936
CD630_13580		putative membrane protein	CDS	-0.164599	0.720243	0.78492	95.9555	19.5627	24.8538	11.6097	30.0625	41.7819	28.4206	35.4265
CD630_13590		putative phage protein	CDS	-0.768203	0.00436844	0.0101382	69.3012	73.2929	63.7082	54.3054	32.2065	36.2664	38.7591	45.7388
CD630_13600		Transcriptional regulator, Phage-type	CDS	-2.10959	6.99e-07	5.12e-06	55.5145	56.7481	61.1034	81.5395	9.41494	16.6221	18.6498	14.3137
CD630_13610		putative phage protein	CDS	-0.490677	0.512753	0.596317	0.689336	0.646702	0.162798	0.379758	0.0466086	0.528885	0.162172	0.55303
CD630_13620		conserved hypothetical protein	CDS	1.09035	0.0489628	0.0827174	0.689336	0.916162	0.596925	0.379758	1.6313	1.32221	1.37846	1.23618
CD630_13630		putative phage XkdK-like protein	CDS	1.53605	0.0015764	0.00409658	0.551468	1.07784	0.759723	0.434009	4.10156	1.5111	1.33792	1.36631
CD630_13640		putative phage XkdM-like protein	CDS	1.14169	0.218598	0.296675	0.0459557	0	0.217064	0.108502	0.32626	0.226665	0.121629	0.195187
CD630_13650		putative phage XkdN-like protein	CDS	-0.258791	0.589224	0.668262	0.275734	0.700594	0.434127	0.271256	0.512695	0.415553	0.324344	0.162656
CD630_13660		putative phage tail protein	CDS	1.0908	0.00400669	0.00939282	2.52756	2.31735	0.922521	1.73604	5.22016	3.47553	3.44615	3.9688
CD630_13670		putative phage XkdP-like protein	CDS	1.03919	0.0265285	0.0486402	0.735291	0.59281	0.217064	0.325507	1.25843	0.982215	0.689231	1.00847
CD630_13680		putative phage cell wall XkdQ-like hydrolase	CDS	0.675182	0.0374015	0.0656412	1.47058	0.808378	1.08532	1.62753	2.74991	1.8511	2.39204	1.07353
CD630_13690		putative phage protein	CDS	0.49024	0.497943	0.584068	0.137867	0.215567	0.162798	0	0	0.188888	0.162172	0.357843
CD630_13700		putative phage XkdS-like protein	CDS	1.07875	0.139676	0.203608	0	0	0.217064	0.651014	0.419477	0.642218	0.486516	0.292781
CD630_13710		putative baseplate assembly predicted J-like	CDS	0.27891	0.582838	0.663338	0.183823	0.269459	0.705457	0.162753	0.512695	0.491108	0.243258	0.357843
CD630_13720		putative phage XkdT-like protein	CDS	0.365915	0.595805	0.674653	0.137867	0.485027	0.217064	0	0.279652	0.113333	0.40543	0.292781
CD630_13730		putative phage tail fiber protein	CDS	0.294242	0.520385	0.604012	0.873158	1.07784	0.759723	0.976521	1.53808	1.58666	1.05412	0.390374
CD630_13740		putative beta-lactamase-inhibitor protein II	CDS	0.845598	0.000281883	0.000917662	14.9816	13.2574	11.83	10.9045	26.6601	18.7376	25.0961	21.2103
CD630_13750		putative phage protein	CDS	2.41807	0.0206369	0.0390209	0.0459557	0	0	0	0.0932172	0.0377775	0.283801	0.0650624
CD630_13760		putative phage protein	CDS	-0.606107	0.312845	0.40007	0.32169	0.538919	0.488393	0.379758	0.233043	0.226665	0.324344	0.325312
CD630_13770		putative membrane protein	CDS	-1.94259	1.84e-07	1.66e-06	920.769	1224.15	1202.7	1203.07	188.159	360.209	260.773	374.597
CD630_13780		Transcriptional regulator, Phage-type	CDS	-0.893539	4.52e-05	0.000181948	625.411	854.24	821.64	732.228	404.19	373.242	461.379	394.083
CD630_13781		Transcriptional regulator, Phage-type	CDS	0.0364592	0.937651	0.958607	5.65255	3.50297	4.50407	4.8826	4.24138	5.28885	5.27059	4.22905
CD630_13782		conserved hypothetical protein	CDS	1.36778	0.00479559	0.0110036	8.54776	3.2874	4.39554	2.76681	10.2539	13.5244	13.0143	12.4269
CD630_13790		Transcriptional regulator, Phage-type	CDS	0.0751515	0.800348	0.851047	111.075	138.017	129.424	110.672	123.839	130.219	145.509	115.778
CD630_13800		Transporter, Major Facilitator Superfamily (MFS)	CDS	0.962338	0.00954764	0.020027	23.8051	26.4609	23.6057	20.2357	53.3669	40.4219	49.4219	40.2411
CD630_13810		Transcriptional regulator, TetR family	CDS	0.483482	0.226445	0.306044	6.89336	3.44908	4.12421	3.30932	6.57181	6.49773	6.04091	5.82308
CD630_13820	glpK2	Glycerol kinase 1 (ATP:glycerol 3-phosphotransferase 1) (Glycerokinase 1) (GK 1)	CDS	-0.416783	0.0503819	0.0846339	25.4595	24.5747	27.2415	36.1855	21.9527	19.9843	22.5824	20.4621
CD630_13830		Transcriptional regulator, GntR family	CDS	-0.993546	2.42e-05	0.000105742	250.413	378.051	374.543	398.42	141.69	178.99	209.364	173.749
CD630_13840		putative lamB-like protein, UPF0271 family	CDS	-1.42074	7.53e-05	0.000288597	32.169	58.2571	44.2267	58.971	10.3005	22.8554	20.5148	18.5753
CD630_13850		probable transporter	CDS	-0.701086	0.0252009	0.0465649	107.49	137.101	105.113	106.821	40.5495	81.7128	85.3835	73.0976
CD630_13860		putative allophanate hydrolase subunit 1	CDS	-0.673812	0.00725741	0.0158015	74.8618	96.197	82.7555	71.8828	29.0838	60.444	60.6929	53.8716
CD630_13870		putative allophanate hydrolase subunit 2	CDS	-1.0631	0.00157439	0.00409435	42.4171	48.3949	47.6455	53.8714	16.1732	25.5754	23.5555	26.6756
CD630_13880		putative trancriptional regulator	CDS	-1.49153	1.76e-08	2.43e-07	204.503	236.046	243.22	241.852	60.4047	84.2816	72.2882	112.102
CD630_13890		putative chloromuconate cycloisomerase	CDS	0.256763	0.499637	0.585261	3.49263	3.66465	3.36449	1.24778	4.14817	2.53109	3.44615	3.9688
CD630_13900		conserved hypothetical protein, DUF819 family	CDS	0.0639742	0.867173	0.901537	3.99815	6.08978	6.56618	5.09961	7.22433	4.34441	5.51385	5.66043
CD630_13910		putative hydrolase, CocE/NonD family	CDS	-0.177886	0.50367	0.588247	20.6801	20.2633	19.5357	14.5393	16.5927	14.8088	15.8118	19.0958
CD630_13920		putative endoribonuclease	CDS	-1.51602	1.75e-05	8.03e-05	80.7442	100.616	99.4694	126.676	28.3846	35.5486	36.9347	41.5423
CD630_13930		putative membrane protein	CDS	-0.85452	0.00272164	0.00664214	197.012	210.556	197.637	179.409	81.0524	114.164	99.3303	139.299
CD630_13940		putative NAD(P)-binding oxidoreductase,GFO/IDH/MOCA family	CDS	-1.19665	1.34e-05	6.4e-05	106.02	111.017	124.812	148.919	42.4138	63.6929	46.0568	61.8743
CD630_13950		putative membrane protein	CDS	-0.52365	0.122562	0.182208	23.2076	25.3292	20.3497	14.4851	15.7071	14.2799	13.9873	14.0209
CD630_13960		putative amino acid amidase	CDS	-0.885971	0.000291235	0.000942946	338.418	396.86	403.304	347.262	184.71	198.596	219.054	201.628
CD630_13970		conserved hypothetical protein	CDS	0.408386	0.142919	0.207882	11.9944	15.8981	13.4037	13.5085	19.296	17.151	21.7716	14.5414
CD630_13980		putative peptidase, M20D family	CDS	2.03344	3.08e-07	2.58e-06	13.0055	10.5628	9.65934	7.54091	53.227	33.4709	50.4355	30.0588
CD630_13990		putative muramoyltetrapeptide carboxypeptidase,S66 family	CDS	0.203676	0.501686	0.58689	12.2242	10.1317	11.9385	11.9895	14.9614	12.4666	13.8657	12.0365
CD630_14000		conserved hypothetical protein	CDS	-1.49798	1.02e-09	2.43e-08	314.751	322.112	329.666	319.702	118.526	123.948	100.101	112.786
CD630_14010		putative isochorismatase	CDS	-1.09625	4.29e-06	2.45e-05	181.847	175.418	183.473	121.685	71.684	78.5772	80.2346	79.311
CD630_14020	glpQ	Glycerophosphoryl diester phosphodiesterase	CDS	-0.0320891	0.885307	0.914262	17.9687	20.8562	21.9234	13.617	17.0587	15.9043	21.4472	18.3151
CD630_14030		putative synthetase	CDS	0.546032	0.0128814	0.0257917	59.6965	57.5565	44.9322	55.1734	102.772	75.2906	74.1937	65.1925
CD630_14040		putative oligopeptide transporter	CDS	-0.0138575	0.957811	0.973113	6613.95	5623.89	5626.29	4952.97	5257.36	5332.11	6540.68	5468.85
CD630_14041		conserved hypothetical protein	CDS	-0.046787	0.834562	0.878504	1472.1	1296.37	1277.47	1136.07	1231.03	1146.06	1427.68	1211.92
CD630_14050		ABC-type transport system, ATP-binding protein	CDS	-0.307289	0.0560697	0.0930496	198.069	179.675	180.434	170.674	144.207	148.806	133.67	162.331
CD630_14060		conserved hypothetical protein	CDS	-0.24749	0.310832	0.397936	63.9244	62.5146	75.3211	65.5354	57.7481	51.8685	54.5303	60.996
CD630_14070		Transcriptional regulator, GntR family	CDS	0.00589209	0.979548	0.984238	39.5679	46.9937	52.855	51.7556	34.1175	50.3952	51.4896	55.8886
CD630_14080	ddl	D-alanine--D-alanine ligase (D-alanylalanine synthetase) (D-Ala-D-Ala ligase)	CDS	-1.23232	0.000275499	0.000898521	60.202	124.49	125.626	134.923	21.906	50.433	45.6109	71.4059
CD630_14090		putative competence-damage inducible protein,CinA family	CDS	0.323112	0.0442765	0.0758761	173.713	162.268	167.682	182.067	218.175	217.598	214.432	207.679
CD630_14100		putative hydrolase, HAD superfamily, subfamily IIB	CDS	0.27764	0.121927	0.181492	64.6137	61.7062	64.3051	66.7832	78.955	75.3661	81.7347	75.9928
CD630_14110		conserved hypothetical protein	CDS	-1.15344	0.0137385	0.0272934	257.26	418.955	382.412	365.327	161.592	151.337	136.549	190.6
CD630_14120		Transcriptional regulator, sigma-54-dependent	CDS	0.124494	0.540303	0.62348	33.5477	27.1615	26.1019	19.3677	29.3634	28.182	31.8668	26.3828
CD630_14130		putative membrane protein	CDS	-2.06235	9.31e-07	6.54e-06	88.143	120.933	112.927	93.963	16.4994	26.7465	23.1906	33.0517
CD630_14140		putative oxidoreductase, Fe-S subunit	CDS	-1.52627	7.06e-07	5.14e-06	267.232	386.459	362.985	368.311	101.374	124.326	113.601	141.446
CD630_14150		putative membrane protein	CDS	-1.48075	0.00291371	0.00704821	2.61948	5.06583	3.96141	3.03806	1.11861	1.1711	1.09466	1.82175
CD630_14160		putative membrane protein	CDS	0.659551	0.170292	0.240825	0.505513	0.86227	1.35665	0.48826	1.39826	0.831105	1.82443	1.041
CD630_14170		putative ATP-binding protein	CDS	-0.787418	0.00469567	0.0108161	12.1783	12.6646	15.0859	24.9013	10.6734	10.351	9.08163	7.44964
CD630_14180		putative drug/sodium antiporter, MATE family	CDS	-0.273052	0.274723	0.358264	56.5715	57.287	56.8707	40.5256	35.609	42.8775	50.6787	45.6412
CD630_14181		Fragment of putative phage protein	CDS	0.742607	0.0324445	0.057881	17.7849	18.8083	19.59	13.4	21.5798	33.8109	27.5287	33.5071
CD630_14182		putative phage protein	CDS	-0.100438	0.78439	0.838437	34.6506	30.6106	34.1333	18.8251	20.3214	28.182	31.137	30.6118
CD630_14190		putative diguanylate kinase signaling protein	CDS	0.401066	0.182535	0.255106	106.801	112.634	131.758	122.445	171.986	136.566	195.255	121.667
CD630_14200	dccA	diguanylate kinase signaling protein	CDS	-0.378029	0.147061	0.212693	63.5567	52.4368	50.6301	37.813	34.8632	45.4086	39.2051	37.8338
CD630_14210		putative diguanylate kinase signaling protein	CDS	-0.389972	0.0694986	0.111699	185.247	153.861	145.704	99.9849	107.153	110.121	106.466	122.545
CD630_14220		Transcriptional regulator, MerR family	CDS	-0.585256	0.0182662	0.0351786	20.5422	23.3352	24.0941	17.8486	11.9318	16.131	15.2847	13.8258
CD630_14230		conserved hypothetical protein	CDS	0.171893	0.540962	0.623674	6.75549	7.59875	5.04673	4.17734	5.54642	7.40439	8.23023	5.40018
CD630_14240		conserved hypothetical protein	CDS	-0.0391491	0.853783	0.892557	24.862	19.9939	23.3886	17.1434	18.0841	20.551	24.7312	19.7464
CD630_14250		putative magnesium transporter	CDS	-0.703184	0.00454457	0.0105088	101.746	99.4844	86.4456	89.7856	48.8924	57.1574	66.004	59.7598
CD630_14260		Fragment of isochorismatase	CDS	-1.87513	1.1e-07	1.1e-06	166.406	180.376	182.822	153.693	39.6639	55.4952	45.6109	45.4461
CD630_14280		Transcriptional regulator, hxlR family	CDS	-1.93728	1.47e-05	6.88e-05	56.2038	53.4068	47.537	37.379	8.76242	13.4866	14.7576	13.7282
CD630_14290		putative acyl-CoA N-acyltransferase	CDS	-0.739857	0.0120335	0.0243674	8.73158	8.08378	6.72898	9.22269	5.35999	5.02441	4.37864	4.84715
CD630_14300		putative delta-lactam-biosynthetic de-N-acteylase	CDS	3.26301	3.34e-07	2.75e-06	2.25183	1.40119	2.60476	1.41053	24.1899	16.5088	21.2445	12.1992
CD630_14310		putative helicase, DinG family	CDS	0.183478	0.252888	0.334928	29.1819	25.7064	31.7998	29.4041	30.1558	33.6598	30.691	37.3133
CD630_14320		putative ribonuclease	CDS	-1.18651	0.000526337	0.00158078	10.4319	11.3712	11.7757	16.4381	2.88973	6.64884	6.64905	5.72549
CD630_14330	cotE	spore coat protein: peroxiredoxin/chitinase	CDS	4.66256	7.37e-11	3.54e-09	5.46873	4.95805	5.69792	3.96033	205.824	92.2527	134.846	77.2616
CD630_14340		conserved hypothetical protein	CDS	-1.45434	0.00244945	0.00606674	130.009	148.903	165.023	205.829	47.1213	81.8261	52.5032	55.5958
CD630_14350		conserved hypothetical protein	CDS	-0.604818	0.0341551	0.0603295	66.8656	63.6463	57.3048	54.9564	30.9947	48.2419	33.0425	47.3003
CD630_14360		putative hydrolase	CDS	-0.0856543	0.620986	0.69566	104.365	123.951	109.78	120.383	101.42	118.093	97.1816	115.323
CD630_14370		Fragment of transcriptional regulator,sigma-54-dependent	CDS	-0.385988	0.0499125	0.0840218	95.0364	106.49	101.749	113.114	73.6882	89.9483	66.7338	88.2246
CD630_14380		putative TPR repeat-containing protein	CDS	-0.764697	0.000319306	0.00101631	118.014	98.1371	107.501	97.001	52.3881	68.944	59.0711	67.1444
CD630_14390		putative transporter, LrgA family	CDS	-0.328532	0.133915	0.19663	72.0126	82.0773	75.8638	73.0763	48.5662	59.8018	67.2608	65.6479
CD630_14400		putative transporter, LrgB family	CDS	-0.105354	0.512582	0.596313	353.399	308.693	308.068	241.363	222.882	269.807	316.154	317.342
CD630_14410		putative membrane protein	CDS	-0.275574	0.266343	0.348482	276.515	259.435	277.19	277.061	199.485	219.525	239.082	242.52
CD630_14420		putative MORN repeat-containing protein	CDS	-1.31111	7.61e-05	0.000291078	19.761	19.1855	23.7142	32.8762	11.5123	9.7466	7.29774	9.92201
CD630_14430		putative Ca++-chelating serine protease,SCP-like extracellular domain protein	CDS	0.383874	0.210925	0.287903	7.95034	8.02989	5.58939	13.6713	10.953	12.6932	10.0952	12.2317
CD630_14440		putative exported polysaccharide deacetylase	CDS	1.32624	4.46e-07	3.48e-06	14.0624	12.7185	12.8068	14.7021	43.0663	30.902	29.6775	32.5962
CD630_14450	pabA	Para-aminobenzoate/anthranilate synthase glutamine amidotransferase component II [Includes: Para-aminobenzoate synthase glutamine amidotransferase component II; Anthranilate synthase component II]	CDS	1.03889	9.6e-06	4.84e-05	31.7554	35.1914	32.451	42.5329	81.2854	60.3685	73.3828	76.6109
CD630_14460	pabB	Para-aminobenzoate synthase component I	CDS	0.316349	0.113286	0.170767	33.4558	57.6643	54.9171	65.5354	69.4002	63.0507	63.2471	67.6974
CD630_14470	pabC	Aminodeoxychorismate lyase (4-amino-4-deoxychorismate lyase) (ADC lyase) (ADCL)	CDS	0.329646	0.167424	0.238277	16.7738	27.431	28.4896	34.775	36.2615	36.002	29.3126	33.4421
CD630_14480		conserved hypothetical protein	CDS	0.755913	0.000643862	0.00187076	16.9117	25.1675	23.8227	24.6843	43.346	39.4397	33.4885	36.6952
CD630_14490	folE	GTP cyclohydrolase 1 (GTP cyclohydrolase I) (GTP-CH-I)	CDS	0.568024	0.00036291	0.00113485	75.3214	83.8018	74.3443	83.8723	124.911	112.275	115.102	118.186
CD630_14500	folP	Dihydropteroate synthase	CDS	0.907242	7.14e-06	3.79e-05	70.0365	73.7241	76.1894	75.3006	156.558	140.495	120.575	136.143
CD630_14510	folB	Dihydroneopterin aldolase	CDS	1.05276	1.22e-05	5.99e-05	29.1819	27.431	25.7221	26.2576	67.5359	56.7418	42.3269	58.7513
CD630_14520	folK	2-amino-4-hydroxy-6-hydroxymethyldihydropteridinepyrophosphokinase	CDS	0.594737	0.00333228	0.0079903	20.0826	18.0538	18.5047	32.6049	34.5836	35.0953	30.6505	34.4505
CD630_14530	aroF	Phospho-2-dehydro-3-deoxyheptonate aldolase	CDS	0.336565	0.0220623	0.0413003	80.3765	94.688	97.5159	107.472	126.915	127.084	103.871	122.024
CD630_14540	dnaG	DNA primase	CDS	0.263788	0.260109	0.341831	292.83	398.423	360.272	394.243	520.338	399.346	408.308	407.843
CD630_14550	sigA1	RNA polymerase sigma factor SigA1 (sigma-43)	CDS	-0.1241	0.413954	0.505992	231.341	243.376	227.374	274.728	264.457	216.163	180.943	234.745
CD630_14560		putative SAM-dependent methyltransferase	CDS	0.955582	0.000470597	0.00143145	4.54961	4.25746	3.52729	5.53362	9.18189	8.46216	8.1086	8.94607
CD630_14570		conserved hypothetical protein	CDS	0.35294	0.137613	0.201231	38.0513	33.5746	29.7377	36.0228	44.3714	46.1263	35.4346	49.545
CD630_14580	wrbA	putative flavodoxin protein	CDS	-0.336067	0.0562593	0.0933209	50.0917	66.9876	62.6771	75.5718	49.2653	49.1108	51.2869	52.5704
CD630_14590		putative 5-nitroimidazole antibiotic resistance protein	CDS	-0.751014	0.00147707	0.00387515	379.87	384.249	423.111	316.393	223.815	205.472	259.881	204.263
CD630_14600		putative phosphohydrolase, HD superfamily	CDS	-0.32452	0.279127	0.363476	158.961	210.394	214.296	226.499	156.372	131.768	223.514	135.297
CD630_14610		putative membrane protein	CDS	0.0527482	0.883665	0.913338	131.112	103.688	121.501	97.2723	120.343	100.186	153.861	96.1296
CD630_14620		Transcriptional regulator, GntR family	CDS	0.155739	0.734302	0.797319	78.3085	75.5564	82.2129	73.3475	82.171	84.395	108.574	69.5842
CD630_14630		uncharacterised protein	CDS	1.39349	2e-06	1.26e-05	13.8327	12.8263	12.1556	10.796	39.3377	30.7509	38.9213	21.4706
CD630_14640		Two-component response regulator	CDS	-0.0287303	0.918761	0.941723	7.90438	9.70054	9.00814	7.3239	8.24972	8.08439	8.1086	8.81595
CD630_14650		Two-component sensor histidine kinase	CDS	0.820901	0.00391858	0.00921654	3.95219	5.71254	7.92283	6.67289	12.9106	9.89771	9.60869	10.4425
CD630_14660		ABC-type transport system, ATP-binding protein	CDS	1.25298	0.000178063	0.000608552	4.77939	4.79638	3.14742	2.98381	9.92763	8.15994	10.2168	9.23886
CD630_14670		ABC-type transport system, permease protein	CDS	0.813925	0.000850828	0.0023754	36.1212	26.407	29.7377	21.2664	53.6465	45.7486	54.206	46.0967
CD630_14680		putative iron-sulfur protein	CDS	-0.0615459	0.715772	0.780524	264.429	296.136	312.138	370.101	335.815	282.954	296.694	275.442
CD630_14690	cwp20	putative cell surface protein ; putative penicillin-binding protein cwp20	CDS	0.79976	4.16e-05	0.000168903	1131.34	1412.24	1137.58	1088.6	2528.28	1759.6	2130.21	1885.21
CD630_14700		putative rhodanese-like domain-containing protein	CDS	-0.80598	0.0751713	0.119524	18.0606	38.1015	30.1719	26.6916	15.008	17.1888	13.9873	18.4126
CD630_14710		putative membrane protein	CDS	-1.11176	8.11e-06	4.18e-05	884.877	750.929	722.551	538.497	224.514	359.642	305.978	450.232
CD630_14720		ABC-type transport system, multidrug-family ATP-binding protein/permease	CDS	-0.0272851	0.903094	0.929402	23.3915	16.6526	20.5125	16.3296	19.3892	19.7576	19.5417	16.7861
CD630_14730		ABC-type transport system, multidrug-family ATP-binding/permease	CDS	0.89012	0.00154145	0.00401746	28.6764	23.3891	27.4043	19.6389	47.4009	40.6486	51.5707	44.1448
CD630_14740		putative rubrerythrin (Rr)	CDS	-0.916974	0.000701212	0.00201443	1336.99	2102.59	2096.73	2702.68	1051.58	1035.78	1296.12	980.002
CD630_14750		putative hydrolase	CDS	-1.4569	8.79e-06	4.48e-05	167.417	195.358	183.039	128.901	60.0785	53.153	67.2608	65.2576
CD630_14760		putative signaling protein	CDS	-0.0101107	0.975714	0.981768	206.571	165.61	198.939	176.425	202.654	178.914	180.984	179.8
CD630_14770	feoA	Ferrous iron transport protein	CDS	-1.40139	0.118473	0.177281	0.32169	1.02395	0.162798	0.705265	0.0466086	0.264443	0.162172	0.292781
CD630_14780	feoA1	Ferrous iron transport protein	CDS	0.0104564	0.995979	0.996817	0.0919114	0	0.27133	0.108502	0.186434	0	0.283801	0.0325312
CD630_14790	feoB1	Ferrous iron transport protein B	CDS	0.158671	0.631176	0.705876	20.2665	18.9699	16.7682	14.4851	23.5373	20.891	18.4471	15.8752
CD630_14800		conserved hypothetical protein	CDS	-0.15691	0.699729	0.766544	2.71139	1.07784	2.49623	2.76681	2.51686	2.03999	1.54063	2.04946
CD630_14810		putative tryptophan RNA-binding attenuation protein	CDS	0.0660296	0.666311	0.736721	44.2094	50.9278	54.483	57.5605	57.3286	49.6774	57.6927	52.18
CD630_14820	ssuC	ABC-type transport system, sulfonates-family permease	CDS	0.599672	0.000598375	0.00175865	33.0881	38.0477	34.893	31.0317	53.227	49.6019	56.3953	48.504
CD630_14830	ssuB	ABC-type transport system, sulfonates-family ATP-binding protein	CDS	0.903336	1.32e-05	6.31e-05	45.634	38.3171	37.8234	33.5272	82.7769	70.1906	71.68	65.9407
CD630_14840	ssuA	ABC-type transport system,alkanesulfonates-family extracellular solute-binding protein	CDS	1.51636	1.43e-08	2.09e-07	177.389	196.544	238.119	288.128	847.251	570.327	651.242	506.38
CD630_14850		conserved hypothetical protein	CDS	2.65561	1.82e-06	1.17e-05	1.05698	1.13173	0.488393	0.596763	8.1099	3.51331	5.31113	4.09893
CD630_14860		putative lipoprotein	CDS	3.83092	2.01e-09	4.24e-08	0.597424	0.538919	0.868255	1.03077	15.1944	10.3133	11.5142	6.66889
CD630_14870		conserved hypothetical protein	CDS	-0.267682	0.526308	0.609817	2.48161	3.07184	2.17064	3.96033	2.37704	2.60665	2.79747	1.91934
CD630_14880		Transcriptional regulator, DeoR family	CDS	-1.74998	3.6e-05	0.000149634	23.0238	25.9759	25.0166	25.1183	4.10156	9.21771	6.40579	9.66176
CD630_14890	metN	ABC-type transport system, methionine-specific ATP-binding protein	CDS	-1.34231	0.000609337	0.00178619	18.6121	19.0777	14.4347	14.8106	4.61425	9.17994	4.70299	7.84001
CD630_14900	metI	ABC-type transport system, methionine-specific permease	CDS	-0.963612	0.0160002	0.0312301	36.2131	29.3172	24.3654	21.2122	9.50815	16.1688	9.85195	21.373
CD630_14910	metQ	ABC-type transport system, methionine-specific substrate-binding lipoprotein	CDS	-1.15516	1.17e-05	5.8e-05	145.634	124.005	114.338	102.535	42.041	65.9218	48.0029	62.4273
CD630_14920		Two-component sensor histidine kinase,sporulation-associated spo0A	CDS	1.50872	2.52e-05	0.000108524	63.281	81.3228	107.392	118.919	326.027	229.234	274.963	225.246
CD630_14930		putative 3-methyladenine DNA glycosylase	CDS	1.59409	0.000362781	0.00113485	2.71139	2.69459	4.39554	4.7741	11.6522	10.7288	13.4197	8.26292
CD630_14940		Transcriptional regulator, HTH-type	CDS	-1.63201	4.11e-07	3.24e-06	333.133	318.07	296.78	323.337	80.8193	125.27	84.1267	119.877
CD630_14950	proC	Pyrroline-5-carboxylate reductase	CDS	-1.50318	1.46e-07	1.38e-06	397.195	378.051	372.481	389.794	106.827	149.259	137.319	148.928
CD630_14960		uncharacterised protein	CDS	-0.696286	0.000242607	0.000800761	1089.33	1073.9	1149.3	1070.32	590.624	662.844	755.802	695.614
CD630_14970		uncharacterised protein	CDS	-1.65009	1.22e-05	6e-05	68.6119	84.1252	102.78	138.395	25.0754	40.7619	25.6637	33.93
CD630_14980	sigA2	RNA polymerase sigma factor SigA2 (sigma-43)	CDS	-0.0124265	0.967828	0.977139	339.245	436.039	485.354	528.894	359.073	499.079	446.541	469.425
CD630_14990		putative membrane protein (virulence factor (mvin) homologue)	CDS	-0.806949	0.000283716	0.000922787	343.519	359.944	352.023	325.073	153.063	203.659	205.877	226.45
CD630_15020	deoC	Deoxyribose-phosphate aldolase (Phosphodeoxyriboaldolase) (Deoxyriboaldolase) (DERA)	CDS	-1.27625	0.000134524	0.000472888	102.941	97.8137	105.33	105.735	31.6006	54.0218	37.0968	47.2353
CD630_15030		Transcriptional regulator, GntR family	CDS	-0.0575006	0.913964	0.937614	2.84925	0.538919	1.08532	3.74333	2.7033	2.64443	1.419	1.17112
CD630_15040		ABC-type transport system, multidrug-family ATP-binding protein	CDS	-0.0139428	0.959532	0.9737	20.4043	13.0957	12.5354	9.05994	12.5377	16.2443	13.9468	11.8739
CD630_15050		ABC-type transport system, multidrug-family permease	CDS	-0.00628841	0.984789	0.987834	25.0459	14.0658	12.4812	12.2065	14.169	16.6977	16.947	15.7451
CD630_15060		putative drug/sodium antiporter, MATE family	CDS	-1.07663	0.00163552	0.00421338	104.963	68.766	66.5843	45.0284	26.0542	34.5664	30.0829	44.5352
CD630_15070		putative thioredoxin	CDS	0.0424597	0.916389	0.939562	3.58455	3.3413	3.58155	4.28584	2.51686	4.04219	6.40579	2.27718
CD630_15071		conserved hypothetical protein	CDS	0.131997	0.797919	0.850351	0.64338	0.538919	0.868255	0.922269	0.512695	0.982215	1.37846	0.390374
CD630_15080		putative iron-sulfur binding protein	CDS	-0.0112376	0.964146	0.975354	10.2941	8.13767	7.86856	12.2065	8.99546	8.68883	13.9468	6.60383
CD630_15090		putative lipoprotein	CDS	-0.167179	0.598123	0.676634	7.261	5.06583	8.03136	8.57168	5.59303	6.11996	8.71674	5.33511
CD630_15100		conserved hypothetical protein	CDS	-0.663889	0.00071174	0.00203975	213.51	247.148	249.243	271.256	172.592	130.861	184.187	131.654
CD630_15110	cotB	spore coat protein	CDS	2.12341	7.84e-08	8.18e-07	15.533	15.5209	16.3883	16.9264	79.0948	63.8062	83.478	54.262
CD630_15111		conserved hypothetical protein	CDS	1.0223	0.0107099	0.0220756	5.65255	4.09578	3.90715	3.25507	6.99129	10.5777	7.05448	9.79189
CD630_15120	panC	Pantothenate synthetase	CDS	0.795453	0.000447457	0.00136923	29.3657	31.904	34.7845	28.6446	64.5063	45.0308	59.5577	47.3979
CD630_15130	panB	Ketopantoate hydroxymethyltransferase	CDS	1.32807	2.38e-08	3.15e-07	13.3272	10.2933	12.5354	9.22269	37.1937	23.0065	29.8396	24.0731
CD630_15140		uncharacterised protein	CDS	0.694442	0.000766295	0.0021824	27.0679	16.3292	18.6132	18.8251	34.3505	32.4131	37.1779	27.0009
CD630_15150	pdcA	diguanylate kinase signaling protein	CDS	1.1229	5.46e-08	6.07e-07	110.983	92.8557	100.338	98.6286	252.386	202.525	228.014	194.439
CD630_15152		conserved hypothetical protein	CDS	0.879992	0.0481391	0.0816351	1.74632	1.2934	1.51945	0.759516	3.12278	1.81332	2.39204	2.53743
CD630_15160		Transcriptional regulator, MerR family	CDS	1.10409	0.00903176	0.0191703	14.7518	16.8682	18.8303	13.4543	33.698	34.2264	37.8672	31.6203
CD630_15170	feoB	Ferrous iron transport protein B	CDS	0.631247	0.00194368	0.00493598	184.65	249.088	222.816	179.843	361.123	294.249	337.156	302.995
CD630_15180	feoA2	Ferrous iron transport protein	CDS	0.323182	0.242346	0.32337	14.8896	20.2633	22.3576	14.7563	26.5669	22.8176	20.8391	20.2019
CD630_15190		putative acyltransferase	CDS	-1.49319	1.1e-06	7.65e-06	182.122	196.598	191.016	131.451	55.9303	62.6351	65.6391	64.8346
CD630_15200		putative membrane protein	CDS	-0.695263	0.0016636	0.00427955	67.6468	84.2869	74.4529	67.7597	42.5537	45.2575	49.2597	44.5677
CD630_15210	tyrS	Tyrosyl-tRNA synthetase (Tyrosine--tRNA ligase) (TyrRS)	CDS	-1.62231	4.31e-10	1.31e-08	878.765	916.054	996.919	1496.3	343.459	404.824	312.546	331.948
CD630_15220		putative polysaccharide deacetylase	CDS	-0.541968	0.00275153	0.0066922	1255.83	1361.58	1379.49	1267.04	712.179	982.178	969.342	951.7
CD630_15230		putative transporter	CDS	-0.344227	0.42481	0.516079	245.266	222.789	212.94	177.944	111.162	184.279	153.698	227.393
CD630_15240		putative rubrerythrin	CDS	-0.875527	3.13e-05	0.000131555	2539.7	3655.86	3780.6	4616.77	1963.2	2107.87	2020.95	1861.89
CD630_15250		putative iron-sulfur protein	CDS	0.354657	0.0504909	0.0847373	43.4741	52.9218	43.0871	46.222	65.9046	61.0862	57.3683	53.1234
CD630_15260	pyrC	Dihydroorotase (DHOase)	CDS	-0.334011	0.0370763	0.0651667	113.924	155.855	164.806	193.08	135.165	136.415	114.858	111.484
CD630_15270		ABC-type transport system, permease	CDS	-0.340524	0.0324427	0.057881	1107.21	1021.09	1036.64	920.425	673.448	804.321	874.918	873.722
CD630_15280		ABC-type transport system, ATP-binding protein	CDS	0.0135485	0.945464	0.963833	321.138	248.118	270.733	251.563	224.281	283.029	286.72	307.81
CD630_15290		ABC-type transport system, permease	CDS	-0.123005	0.56348	0.644596	686.027	643.199	636.485	542.023	481.234	574.86	595.131	651.535
CD630_15300		Two-component sensor histidine kinase	CDS	-0.267629	0.235118	0.315613	45.4042	41.874	38.7459	34.5037	29.177	33.7353	32.3533	38.0615
CD630_15310		Two-component response regulator	CDS	-0.412292	0.123789	0.183805	29.9631	22.2034	20.8924	19.3677	15.1478	20.3621	16.6632	17.2741
CD630_15320		ABC-type transport system, ATP-binding protein	CDS	-0.263254	0.391252	0.483208	8.54776	3.88021	5.42659	7.43241	6.24555	4.60886	5.7571	4.4893
CD630_15330		ABC-type transport system, permease	CDS	0.180605	0.569357	0.650486	11.5349	6.03589	7.6515	4.06884	7.50399	6.76218	9.08163	9.88948
CD630_15340	ggt	Gamma-glutamyltranspeptidase	CDS	-0.207703	0.210655	0.28775	57.3527	62.1912	63.3826	74.2698	53.0872	56.5152	57.6521	55.4331
CD630_15350	sseA	3-mercaptopyruvate sulfurtransferase	CDS	-0.926598	3.76e-05	0.000154556	365.807	467.727	424.414	480.285	192.494	219.978	255.461	246.489
CD630_15360		Ferredoxin--NADP(+) reductase subunit alpha	CDS	1.02526	1.21e-05	5.94e-05	286.901	290.262	296.455	354.64	802.787	591.747	617.551	487.903
CD630_15370	aspB1	putative glutamate synthase	CDS	0.896462	7.14e-06	3.79e-05	422.287	445.74	462.563	576.201	1141.07	776.026	923.732	708.724
CD630_15380		putative signaling protein	CDS	0.879472	0.000619307	0.00180974	135.156	120.772	132.029	107.743	267.533	199.994	245.163	199.351
CD630_15390		ABC-type transport system, ATP-binding protein	CDS	0.147273	0.705417	0.771354	2.52756	2.74848	2.60476	2.82106	3.12278	2.79554	3.60833	2.34225
CD630_15400		ABC-type transport system, permease protein	CDS	-0.209425	0.604913	0.682799	5.56064	6.89816	6.78324	2.76681	4.42782	4.30664	5.14896	5.13993
CD630_15410		putative drug/sodium antiporter, MATE family	CDS	-0.415982	0.117909	0.176839	764.519	777.444	746.048	634.467	393.889	617.247	488.219	690.995
CD630_15420		fic family protein	CDS	-0.658779	0.0051782	0.0117906	682.856	667.612	676.153	608.806	308.735	503.461	348.548	508.495
CD630_15430		putative FMN-dependent NADH-azoreductase	CDS	1.36733	0.000291582	0.000943213	2.89521	4.58081	2.87609	2.38705	12.3513	7.17773	8.47349	4.97727
CD630_15431		conserved hypothetical protein	CDS	1.44856	8.88e-06	4.52e-05	44.9906	67.4187	73.3675	69.6585	253.085	142.195	172.186	129.767
CD630_15450		conserved hypothetical protein, DUF1836 family	CDS	0.496465	0.299263	0.385305	48.0237	34.6525	39.2343	22.894	44.651	56.4396	44.6784	58.5561
CD630_15460		putative channel-forming hemolysin	CDS	0.564428	0.100408	0.154006	122.977	163.454	161.116	120.383	210.811	163.728	256.637	208.688
CD630_15461		conserved hypothetical protein	CDS	-0.315898	0.567758	0.648867	14.1084	7.16762	10.6361	4.39434	5.4066	9.89771	5.91928	7.93761
CD630_15470	hisZ	ATP phosphoribosyltransferase regulatory subunit	CDS	-0.436048	0.242345	0.32337	7.35291	9.37718	9.27947	16.2211	9.41494	9.51993	6.48688	5.79055
CD630_15480	hisG	ATP phosphoribosyltransferase (ATP-PRTase) (ATP-PRT)	CDS	0.127561	0.704975	0.771107	8.96136	8.67659	8.46549	14.8648	13.7029	10.3133	11.0682	9.69429
CD630_15490	hisC	Histidinol-phosphate aminotransferase (Imidazole acetol-phosphate transaminase)	CDS	0.379273	0.244433	0.325592	9.2371	7.22151	7.59723	8.73443	10.953	12.1266	8.96	10.6377
CD630_15500	hisB	Imidazoleglycerol-phosphate dehydratase	CDS	0.271622	0.490416	0.577303	5.69851	10.0239	6.51191	8.02917	11.2327	7.97106	8.71674	8.62076
CD630_15510	hisH	Imidazole glycerol phosphate synthase subunit HisH	CDS	0.166327	0.614097	0.690465	5.79042	7.16762	7.38017	10.362	9.13529	8.72661	9.36543	7.22192
CD630_15520	hisA	1-(5-phosphoribosyl)-5-[(5-phosphoribosylamino)methylideneamino] imidazole-4-carboxamide isomerase	CDS	0.139967	0.723162	0.787198	5.37682	4.14967	5.69792	7.70366	5.91929	6.83773	5.91928	6.5713
CD630_15530	hisF	Imidazole glycerol phosphate synthase subunit HisF	CDS	0.197704	0.661189	0.732645	0.919114	0.59281	0.27133	0.596763	0.745738	0.717773	0.891946	0.422905
CD630_15540	hisI	Histidine biosynthesis bifunctional protein HisIE [Includes: Phosphoribosyl-AMP cyclohydrolase ; Phosphoribosyl-ATP pyrophosphatase]	CDS	-0.541423	0.125972	0.186656	15.6249	16.3292	15.7914	22.0802	11.8386	13.2221	12.0007	10.8979
CD630_15550		putative amino acid permease	CDS	-1.9174	1.05e-09	2.49e-08	659.464	542.422	540.543	529.437	86.4123	175.59	173.362	165.974
CD630_15560		putative polysaccharide deacetylase	CDS	-0.726952	0.0254071	0.0468974	65.1652	84.7719	87.0426	101.504	36.4945	56.5152	43.4621	67.9251
CD630_15570		putative peptidylprolyl isomerase	CDS	-0.190976	0.428108	0.519103	106.02	110.424	110.865	124.072	81.9845	100.866	90.0865	122.415
CD630_15580	csfV	Extracytoplasmic function (ECF) sigma factor csfV	CDS	0.229409	0.386137	0.478547	15.8547	20.8023	15.303	15.7328	16.2198	26.3309	14.7171	22.0561
CD630_15590	rsiV	extracytoplasmic function (ECF) anti-sigma factor rsiV	CDS	0.638884	0.0159207	0.031092	22.1966	19.7783	20.8381	15.5701	22.512	33.1687	30.8532	35.5241
CD630_15600		conserved hypothetical protein	CDS	0.511249	0.0397525	0.0692563	61.3968	64.7241	56.4908	45.7337	76.9042	87.2661	79.6264	81.6858
CD630_15610		putative xanthine dehydrogenase accessory factor	CDS	0.270982	0.211777	0.288846	61.4887	73.6163	63.5454	63.3653	80.3066	80.7305	73.9504	81.1653
CD630_15620		conserved hypothetical protein	CDS	1.18654	0.00364305	0.00865983	17.4632	12.1796	15.1945	8.24617	28.2448	33.1309	30.8127	28.7576
CD630_15640		conserved hypothetical protein	CDS	-0.228573	0.565488	0.646686	1.10294	2.31735	1.62798	1.68179	1.11861	2.26665	1.05412	1.26872
CD630_15650	ilvC	Ketol-acid reductoisomerase	CDS	0.586058	0.0699751	0.112313	0.827203	3.3413	3.79862	1.62753	4.66086	3.39998	2.59475	3.70855
CD630_15660	ilvB	Acetolactate synthase large subunit	CDS	0.556782	0.0176567	0.0341458	5.37682	9.80832	6.29485	8.84294	13.6563	9.89771	11.271	9.79189
CD630_15670	cotG	spore coat protein-manganese catalase	CDS	4.13643	3.18e-09	6.04e-08	1.51654	0.485027	1.30238	0.434009	23.2577	14.0532	19.5823	10.2148
CD630_15680		conserved hypothetical protein	CDS	0.891457	0.000594126	0.00174905	68.1064	66.5564	59.3669	63.3111	145.326	105.475	140.684	86.0124
CD630_15690		Transcriptional regulator, MarR family	CDS	-1.29351	2.52e-06	1.54e-05	44.8068	34.4369	41.4592	45.2455	13.6097	18.7376	16.6632	18.6404
CD630_15700		hydrolase, alpha/beta domain protein	CDS	-0.866701	0.002417	0.00599296	51.7921	56.1014	54.6458	59.7848	26.194	31.3931	31.137	33.1493
CD630_15730		Transcriptional regulator, HTH-type	CDS	-0.565338	0.0276318	0.0504298	30.5605	20.5328	25.2879	22.9482	13.0038	18.9265	18.3254	16.8512
CD630_15740		conserved hypothetical protein	CDS	-0.850644	0.00110194	0.00300131	111.948	142.544	141.146	121.848	58.3074	69.4351	84.7754	74.3988
CD630_15750		putative g5 domain protein	CDS	2.36339	0.000348694	0.00109519	0.137867	0	0.108532	0.217005	0.932172	0.528885	0.243258	0.878342
CD630_15760		putative esterase, SGNH hydrolase-type	CDS	-0.714531	0.00328638	0.00789086	34.4668	55.5625	58.2273	66.8374	31.7871	38.3442	31.9884	28.9202
CD630_15770	pgm	Alpha-phosphoglucomutase	CDS	0.389878	0.0105991	0.0218725	178.722	170.622	159.379	149.679	271.029	194.705	209.364	187.672
CD630_15780		putative membrane-associated ribonuclease BN-like (Rbn)	CDS	-0.539835	0.11842	0.177281	31.8013	33.1435	34.4589	27.3426	21.44	24.4798	20.0688	21.1778
CD630_15790		Two-component sensor histidine kinase,sporulation-associated spo0A	CDS	-0.235453	0.395056	0.4874	37.2701	21.5029	24.3111	20.8324	22.2323	24.5176	18.4471	23.0971
CD630_15800	hom2	Homoserine dehydrogenase	CDS	-1.42165	3.55e-06	2.07e-05	6.57167	3.01794	4.39554	4.44859	2.144	1.24666	1.70281	1.78921
CD630_15810		uncharacterised protein	CDS	-1.64722	4.27e-05	0.00017313	1.60845	0.808378	0.596925	1.46478	0.372869	0.60444	0.324344	0.130125
CD630_15820	hisD	Histidinol dehydrogenase (HDH)	CDS	-1.39415	3.25e-08	4.09e-07	166.635	172.454	145.867	145.773	50.1975	63.2018	57.7738	68.7384
CD630_15830		conserved hypothetical protein	CDS	-0.471652	0.0203387	0.038662	36.0752	43.4368	44.8779	42.4786	28.1982	25.802	37.6239	28.6925
CD630_15831		conserved hypothetical protein	CDS	-1.63412	2.27e-09	4.6e-08	434.144	436.686	432.554	443.829	128.174	131.504	147.374	155.792
CD630_15840		Transcriptional regulator, repressor ROK family	CDS	1.12381	0.00500857	0.0114262	5.10108	4.41913	2.5505	3.52632	11.5123	6.00662	11.8791	4.74955
CD630_15850		putative N-acetylglucosamine kinase NAGK-like	CDS	1.69777	0.000332323	0.00105586	6.4338	3.39519	2.00784	2.3328	18.7367	7.32884	16.1767	4.09893
CD630_15860		conserved hypothetical protein	CDS	2.73594	3.34e-05	0.000140165	0.873158	1.40119	1.89931	1.08502	16.7325	2.56887	14.0279	1.95187
CD630_15870		ABC-type transport system, sugar-family ATP-binding protein	CDS	3.31109	8.55e-06	4.39e-05	0.64338	1.02395	1.35665	3.03806	26.4737	4.94885	25.8259	3.09046
CD630_15880		ABC-type transport system, sugar-family permease	CDS	2.74308	0.000514509	0.00154917	0.367646	2.26346	0.434127	1.95304	18.0375	2.07776	12.2034	1.43137
CD630_15890		ABC-type transport system, sugar-family extracellular solute-binding protein	CDS	2.547	0.000132077	0.000465661	1.28676	1.77843	1.68224	2.11579	26.9864	2.45554	9.36543	1.59403
CD630_15900		putative membrane protein	CDS	-0.904482	0.000735619	0.0021048	814.473	1234.88	1123.79	696.856	386.758	539.878	514.369	626.355
CD630_15910	kdpA	Potassium-translocating ATPase A chain	CDS	0.195639	0.617636	0.692704	3.6305	1.56286	2.3877	0.976521	2.144	2.71998	2.31095	2.66756
CD630_15920	kdpB	Potassium-transporting ATPase B chain	CDS	0.0573045	0.850753	0.889911	4.09006	2.15567	3.14742	2.06154	2.47026	2.83331	4.01376	2.63503
CD630_15930	kdpC	Potassium-transporting ATPase C chain	CDS	-1.28336	0.000942307	0.00260229	7.49078	3.82632	4.72114	5.37086	1.95756	2.56887	2.43258	1.82175
CD630_15940	cysK	O-acetyl-serine thiol-lyase A (O-acetyl-sulfhydrylase)(OAS-TL)	CDS	-1.8677	0.00409071	0.00956465	255.146	23.3352	25.0709	25.498	19.7154	24.7065	20.1499	25.602
CD630_15950	cysE	Serine acetyltransferase (SAT)	CDS	-1.91313	0.00418249	0.00977283	461.074	49.2033	43.5213	51.7556	35.842	43.4441	35.7995	45.7063
CD630_15951		Ferredoxin	CDS	-1.59112	0.0052781	0.0119787	260.707	34.383	32.3968	36.6738	31.9269	30.0709	26.5557	32.3685
CD630_15960	map2	Methionine aminopeptidase Map2 (MAP) (Peptidase M)	CDS	-0.684901	0.000445203	0.00136351	143.244	189.16	189.551	233.66	108.039	121.832	123.453	116.657
CD630_15970		conserved hypothetical protein	CDS	0.816709	0.0129361	0.0258432	5.23895	4.85027	3.69008	2.92956	5.54642	6.23329	8.87892	8.81595
CD630_15980		putative excinuclease ABC-like	CDS	-1.50189	0.0297627	0.0539053	1.01103	1.3473	0.542659	1.57328	0.186434	0.566663	0.283801	0.487968
CD630_15990	thiD	Phosphomethylpyrimidine kinase	CDS	-0.8402	0.0292088	0.0529827	2.66543	5.38919	4.88393	7.97492	3.35582	2.75776	2.31095	3.22059
CD630_16000	thiM	Hydroxyethylthiazole kinase	CDS	-0.073701	0.846772	0.887047	2.34374	2.96405	2.60476	3.79758	4.52103	2.37998	2.31095	1.95187
CD630_16010	thiE	Thiamine-phosphate pyrophosphorylase	CDS	-0.708078	0.026906	0.0492564	5.14704	5.33529	6.83751	8.30043	4.70747	3.39998	3.16235	4.39171
CD630_16020		PTS system, lactose/cellobiose-family IIB component	CDS	-1.63175	6.97e-06	3.71e-05	30.7903	34.0058	36.9008	49.2058	10.5335	12.5044	11.5142	14.086
CD630_16030		ABC-type transport system, multidrug-family permease	CDS	-0.129028	0.596334	0.674824	16.59	21.7184	18.5589	17.9571	17.1054	16.3577	18.0011	16.9487
CD630_16040		ABC-type transport system, multidrug-family ATP-binding protein	CDS	0.123695	0.64003	0.714304	6.47975	5.22751	7.1631	6.13038	5.73286	6.7244	7.78425	6.9942
CD630_16050		putative transcriptional regulator	CDS	0.0206145	0.958572	0.973302	2.20587	2.37124	1.73651	1.30203	1.53808	2.83331	1.66226	1.69162
CD630_16060		Transcriptional regulator, GntR family	CDS	-2.26681	0.0128635	0.0257703	0.275734	0.161676	0.596925	0.0542511	0	0	0.081086	0.0975935
CD630_16070		ABC-type transport system, multidrug-family ATP-binding protein	CDS	0.0181114	0.961457	0.974243	4.13601	2.04789	3.85288	3.85183	3.12278	4.00442	3.16235	3.77362
CD630_16080		ABC-type transport system, multidrug-family permease	CDS	0.653752	0.0601169	0.0990034	1.9761	0.916162	1.57371	1.13927	2.28382	2.60665	2.06769	1.91934
CD630_16090		conserved hypothetical protein	CDS	1.038	0.00917473	0.0194101	5.19299	4.31135	3.25596	4.39434	8.06329	9.48216	10.5412	7.22192
CD630_16100		conserved hypothetical protein	CDS	0.344302	0.383581	0.476041	3.99815	3.44908	4.44981	3.96033	5.49982	3.66442	5.71656	5.27005
CD630_16110		conserved hypothetical protein	CDS	0.674401	0.0175162	0.0339478	10.8915	6.73648	8.57402	9.11419	13.9826	15.2621	15.5685	11.6136
CD630_16120		putative amidohydrolase	CDS	-0.748429	2.84e-05	0.000120629	144.163	160.167	162.038	162.482	94.9883	103.548	90.8974	84.8739
CD630_16130	cotA	spore coat assembly protein	CDS	-0.245815	0.238961	0.320154	44.8987	39.0716	39.994	36.1313	31.8803	33.282	42.6512	27.2286
CD630_16140		ABC-type transport system, ATP-binding protein	CDS	-0.168771	0.502197	0.587103	33.9613	24.6286	31.3657	35.7515	33.0921	28.9754	28.0963	21.6983
CD630_16150		ABC-type transport system, permease	CDS	0.151947	0.497442	0.583839	182.122	127.885	141.96	103.457	160.753	132.524	164.361	159.533
CD630_16160		putative diguanylate kinase signaling protein	CDS	-1.4867	0.0580927	0.0961069	538.739	48.5027	448.834	328.219	95.9205	205.396	161.969	23.5851
CD630_16170		Transcriptional regulator, GntR family	CDS	-0.571011	0.182983	0.255631	12.6378	9.96999	10.5276	12.8033	5.31338	9.93549	6.48688	9.14126
CD630_16180		ABC-type transport system, multidrug-family ATP-binding protein	CDS	0.00269076	0.994096	0.995491	74.8159	71.5145	66.3672	52.8406	45.6298	76.6884	68.2744	75.4073
CD630_16190		ABC-type transport system, multidrug-family permease	CDS	-0.231043	0.472417	0.561487	66.7277	45.7542	47.8083	42.7499	26.1474	55.5707	42.935	48.3088
CD630_16200		Transporter, Major Facilitator Superfamily (MFS)	CDS	-0.993993	0.00197086	0.00499433	69.8986	82.7779	61.212	58.537	30.249	34.9442	32.7993	38.7446
CD630_16210		putative mechanosensitive ion channel protein,MscS family	CDS	-1.33641	8.06e-05	0.000305741	120.404	129.233	109.943	121.089	42.7401	48.6197	39.8132	59.1092
CD630_16220		peptidase propeptide and ypeb domain protein	CDS	2.89155	2.25e-10	7.73e-09	4.4577	2.96405	4.72114	5.42511	55.4176	25.1598	30.0018	20.1693
CD630_16230		putative oxidoreductase	CDS	2.02444	1.58e-08	2.26e-07	325.458	358.219	278.276	352.144	2093.71	1034.99	1423.14	794.607
CD630_16240	vanR	Two-component response regulator	CDS	-0.916261	7.73e-06	4.03e-05	162.499	148.957	155.743	140.836	82.8701	75.8572	81.532	81.9135
CD630_16250	vanS	Two-component sensor histidine kinase	CDS	-0.951611	1.46e-06	9.63e-06	188.878	167.711	151.565	158.956	82.5904	78.4261	96.9788	86.9233
CD630_16260	vanG	D-alanine--D-alanine ligase 2	CDS	-0.51893	0.165253	0.235849	2.66543	4.31135	3.69008	4.82835	1.77113	1.8511	3.89213	3.25312
CD630_16270	vanY	D-alanyl-D-alanine carboxypeptidase (penicillin-binding protein)	CDS	0.070231	0.826364	0.872212	1.9761	3.39519	2.82183	3.14657	2.28382	3.09776	3.04072	3.44831
CD630_16280	vanTG	Alanine racemase 1	CDS	-1.023	8.84e-05	0.000331371	58.5016	68.8738	68.9177	63.5281	25.8212	30.222	40.3808	31.3926
CD630_16290		conserved hypothetical protein	CDS	-1.96541	3.04e-07	2.56e-06	111.902	137.532	114.99	110.347	24.05	34.0753	27.6503	35.7192
CD630_16300		putative membrane protein	CDS	-1.85957	5.19e-06	2.88e-05	74.7699	77.1731	70.6	38.5726	11.7454	17.5665	19.9877	22.5766
CD630_16310	sodA	spore coat protein-superoxide dismutase (Mn)	CDS	1.38831	0.000385511	0.00119922	5.83637	6.68259	6.02352	4.39434	16.1732	14.091	17.8389	12.0365
CD630_16320	asnB1	Asparagine synthetase	CDS	0.578059	0.0377635	0.0661139	32.9043	40.4728	39.6141	34.0155	60.2183	47.2597	61.747	50.2607
CD630_16330		putative serine protease	CDS	-0.591154	0.0108537	0.0223075	294.668	285.088	307.579	218.686	149.287	182.843	202.147	199.872
CD630_16340	terD	Tellurium resistance protein terD	CDS	0.668714	0.000528871	0.00158706	50.873	46.7242	47.0486	72.805	97.8781	75.0261	84.897	87.8993
CD630_16350	terD1	Tellurium resistance protein terD1	CDS	0.287929	0.138946	0.202682	98.3452	101.586	99.1981	153.639	179.583	138.946	111.412	122.87
CD630_16360	terD2	Tellurium resistance protein terD2	CDS	1.18151	7.85e-06	4.08e-05	15.533	20.9639	18.3419	24.6843	49.1721	40.7242	42.9756	47.4955
CD630_16370		putative calcium-transporting ATPase	CDS	1.19222	2.5e-07	2.19e-06	673.757	700.433	613.639	610.325	1660.66	1318.06	1504.55	1453.72
CD630_16380		conserved hypothetical protein	CDS	1.50634	3.26e-09	6.15e-08	145.174	145.885	118.571	125.212	400.787	372.449	364.563	381.753
CD630_16390		putative tellurite associated resistance protein	CDS	0.4205	0.0120557	0.0243986	372.425	428.279	403.359	429.669	519.22	509.883	605.672	551.794
CD630_16400		conserved hypothetical protein	CDS	1.55562	2.54e-10	8.47e-09	23.4834	23.7124	18.3419	19.5304	62.875	63.4662	59.2739	64.5744
CD630_16410		conserved hypothetical protein	CDS	1.37816	3.21e-07	2.66e-06	28.8602	25.0597	20.1327	19.5304	59.3794	63.0129	56.8818	64.119
CD630_16420		conserved hypothetical protein	CDS	0.884653	4.73e-05	0.000189268	40.9465	38.6405	42.2189	43.1839	73.4085	79.1439	70.3421	81.7509
CD630_16430		conserved hypothetical protein	CDS	0.43624	0.051883	0.0867472	60.3858	53.3529	50.3045	47.0357	58.9133	77.0661	72.7341	76.9037
CD630_16440		Transcriptional regulator, RmlC-type	CDS	-1.07698	1.89e-05	8.62e-05	136.121	151.167	145.704	124.995	57.7947	69.2462	69.9772	67.4371
CD630_16450		putative membrane protein	CDS	0.532839	0.045049	0.0770173	139.843	103.904	101.803	78.5557	170.308	140.381	164.199	138.811
CD630_16460		putative peptidase, M19 family	CDS	0.656231	0.0217511	0.0408893	54.8711	44.7302	47.754	35.3717	87.3445	65.2418	72.572	62.9153
CD630_16470		ABC-type transport system, iron-family permease	CDS	0.246466	0.504902	0.5893	2.20587	2.10178	2.5505	1.95304	2.79652	1.77554	2.59475	3.28565
CD630_16480		ABC-type transport system, iron-family permease	CDS	1.02571	0.0442965	0.0758761	0.275734	0.161676	0.162798	0.162753	0.233043	0.566663	0.486516	0.325312
CD630_16490		ABC-type transport system, iron-family ATP-binding protein	CDS	0.268969	0.669612	0.739225	0.459557	0.431135	0.162798	0	0.65252	0.226665	0.162172	0.292781
CD630_16500		ABC-type transport system, iron-family extracellular substrate-binding protein	CDS	-0.0969956	0.764967	0.825091	1.19485	0.86227	1.84504	1.35628	1.11861	1.73777	1.419	0.650624
CD630_16510		putative signaling protein	CDS	0.349937	0.126682	0.187474	59.0531	48.2332	54.5373	50.8333	66.091	69.0195	75.1262	60.8333
CD630_16520		putative tellurium resistance protein	CDS	-1.34154	8.64e-06	4.42e-05	324.861	285.842	300.036	267.675	102.399	127.877	115.912	118.771
CD630_16530		putative Probable D-methionine-binding lipoprotein	CDS	-1.87623	2.11e-07	1.87e-06	399.171	276.304	248.646	193.622	54.4388	83.8661	73.991	92.0958
CD630_16540	lplA	putative lipoate-protein ligase	CDS	-0.49743	0.0927618	0.143714	135.202	142.49	151.239	90.1654	89.1156	90.0994	101.601	86.8908
CD630_16550		putative Na+/H+ antiporter NhaC-like	CDS	-0.602822	0.00554941	0.0125318	1089.1	1036.77	1065.35	1023.45	480.721	830.841	708.083	755.504
CD630_16560		putative membrane protein	CDS	-1.62315	0.000612999	0.00179424	12.9595	17.1915	10.5276	6.23888	2.79652	4.11775	3.60833	4.65196
CD630_16570	gcvTPA	Bi-functional glycine dehydrogenase/aminomethyl transferase protein	CDS	2.2051	3.91e-11	2.25e-09	22.4264	14.928	20.0784	29.6211	109.856	98.0327	93.0867	100.619
CD630_16580	gcvPB	Glycine decarboxylase	CDS	1.38744	6.36e-06	3.45e-05	53.1248	46.7242	51.6612	82.516	150.499	149.675	169.632	142.487
CD630_16590		Cation-transporting ATPase	CDS	-1.7818	6.68e-08	7.13e-07	92.7846	79.3827	69.4604	58.537	13.8894	26.1043	20.7986	26.4153
CD630_16600		uncharacterised protein	CDS	0.286653	0.411413	0.503575	51.5623	75.9336	81.5617	100.799	115.776	83.2616	101.966	76.9688
CD630_16601	tlpA1	Transposase-like protein A	CDS	0.459465	0.244965	0.325767	1.83823	1.67065	1.68224	2.00729	2.93634	2.30443	2.67584	2.01693
CD630_16610	tlpB5	Transposase-like protein B	CDS	-0.202334	0.473653	0.562581	8.0882	7.43708	10.1477	6.94415	7.41077	5.74218	6.52742	8.65329
CD630_16620		conserved hypothetical protein	CDS	0.597009	0.0203221	0.038651	11.6268	9.70054	13.8921	14.1595	22.3721	14.5066	21.0013	16.8512
CD630_16630	guaD	Guanine deaminase (Guanase) (Guanine aminase) (Guanine aminohydrolase) (GAH)	CDS	-1.0893	6.45e-06	3.5e-05	218.014	204.035	203.334	205.937	86.1793	93.726	112.304	98.4719
CD630_16632		conserved hypothetical protein	CDS	0.926267	0.0847041	0.132787	0.96507	0.323351	0.488393	0.379758	0.792346	1.09555	1.21629	1.07353
CD630_16640		Transcriptional regulator, RmlC-type	CDS	-1.05164	0.000986518	0.00271387	142.463	183.61	170.775	148.106	56.8625	78.5395	84.5727	91.0873
CD630_16650	cysM	O-acetylserine (thiol)-lyase (O-acetylserine sulfhydrylase) (OAS-TL)	CDS	-0.320101	0.100131	0.153729	42.1414	41.4428	44.0639	46.2762	33.2785	33.9242	34.9075	37.1831
CD630_16660		putative membrane glycerophosphoryl diester phosphodiesterase	CDS	-0.309368	0.228697	0.308386	22.4723	19.7244	27.7299	21.3207	17.0587	18.6999	20.9202	16.9487
CD630_16670		putative maltose O-acetyltransferase	CDS	-0.516379	0.0461805	0.0786877	120.864	138.233	120.091	122.608	82.2176	83.4883	98.7222	86.3703
CD630_16671		conserved hypothetical protein	CDS	-0.693314	0.186355	0.259428	1254.87	1798.86	1590.64	1188.37	891.669	696.655	1210.45	808.367
CD630_16680		putative membrane protein	CDS	1.94537	2.83e-07	2.42e-06	2.75734	2.31735	3.47302	2.98381	11.1395	10.5777	13.2576	9.56417
CD630_16690		ABC-type transport system, multidrug-family ATP-binding protein	CDS	1.99796	4.82e-06	2.71e-05	2.20587	1.50897	2.2249	0.759516	5.59303	7.29106	7.541	6.53877
CD630_16700		ABC-type transport system, multidrug-family permease	CDS	1.58368	0.000693396	0.0019968	3.44668	1.77843	1.19385	0.922269	5.17355	4.75997	7.21665	5.1074
CD630_16710		Two-component response regulator	CDS	0.405484	0.2062	0.282707	8.27203	7.976	9.00814	6.51014	9.36833	9.63327	12.1224	10.963
CD630_16720		Two-component sensor histidine kinase	CDS	0.760057	0.0108371	0.0222864	9.14519	4.52692	4.82967	2.92956	7.92346	9.55771	9.32489	9.5967
CD630_16730		protein trax	CDS	0.144149	0.601496	0.680018	16.2683	12.449	12.9153	11.9353	11.792	13.1844	19.8255	14.4113
CD630_16731		conserved hypothetical protein	CDS	-1.73931	0.00021845	0.000731174	6.70953	8.6227	7.81429	12.2608	2.93634	3.09776	2.43258	2.11453
CD630_16740		putative NADPH-dependent FMN reductase	CDS	-1.75125	5.39e-08	6.01e-07	106.847	141.089	136.045	169.264	41.1088	40.6486	39.5294	43.0062
CD630_16750		Transcriptional regulator, hxlR family	CDS	-0.760219	0.00137692	0.00363535	92.1412	99.5383	95.7794	103.511	43.6723	54.7396	65.6391	66.7215
CD630_16760	pcp	Pyrrolidone-carboxylate peptidase	CDS	-0.265795	0.268314	0.350675	77.3894	96.9515	82.5385	67.6512	53.7863	66.8284	77.3155	71.959
CD630_16770		putative membrane protein	CDS	0.665866	0.0411401	0.0712217	15.9007	14.928	13.1324	13.6713	21.9527	21.5332	27.8936	20.1043
CD630_16780		putative membrane protein	CDS	1.96785	4.79e-05	0.000191196	2.89521	3.82632	3.58155	3.14657	16.5461	12.7688	14.0279	9.40151
CD630_16781		conserved hypothetical protein	CDS	-0.239745	0.821283	0.869021	0.0919114	0.0538919	0.162798	0.108502	0.0466086	0.15111	0.040543	0.0975935
CD630_16790		putative flavodoxin	CDS	-1.18209	0.000216869	0.000726562	82.2148	63.1613	76.2436	39.3321	20.3214	33.3575	29.3937	31.8806
CD630_16800		putative FMN-binding protein	CDS	-1.31255	0.00015331	0.000530049	48.8509	41.0117	39.6141	28.4276	11.1395	17.6043	15.4469	19.3235
CD630_16810		Transcriptional regulator, TetR family	CDS	-1.79452	4.66e-10	1.39e-08	78.7221	67.4187	69.2433	59.2422	15.3808	21.0421	19.5823	23.0971
CD630_16820	iunH	putative nucleoside hydrolase, IUNH family	CDS	-0.453822	0.00388707	0.00915451	1514.7	1445.43	1488.79	1454.96	887.707	1129.13	1169.5	1124.08
CD630_16830		putative membrane protein	CDS	-0.20359	0.254365	0.336342	1096.82	954.371	974.887	884.511	719.404	869.978	937.151	869.363
CD630_16840		putative radical SAM superfamily protein	CDS	-0.372702	0.0299984	0.0543045	987.175	827.617	914.435	741.722	540.846	740.213	712.462	687.189
CD630_16850		putative binding protein	CDS	-0.890693	0.0183865	0.0353465	7.21505	10.6706	9.44227	9.16844	3.2626	6.30884	4.45973	5.59536
CD630_16860		Transcriptional regulator, repressor-like	CDS	0.355951	0.17773	0.249073	25.919	20.0478	28.1098	19.2049	31.8337	32.2998	25.0556	30.2215
CD630_16870		putative lipoprotein	CDS	0.621586	0.0334834	0.0594965	33.7315	35.1375	25.8848	31.1944	50.0576	47.2597	49.9895	46.5196
CD630_16880		Two-component response regulator	CDS	0.783928	0.000886998	0.0024696	29.09	34.4369	28.5439	36.9993	65.2987	55.0796	46.9082	54.9777
CD630_16890		Two-component sensor histidine kinase	CDS	0.798246	2.75e-05	0.000117197	85.3857	77.9815	71.5225	61.0325	156.325	119.604	126.494	112.298
CD630_16900	trxA	Thioredoxin	CDS	-0.684777	0.00950878	0.0199807	130.606	178.328	177.992	200.783	100.348	100.904	138.657	87.8993
CD630_16910	trxB	putative thioredoxin-disulfide reductase	CDS	0.0176135	0.934984	0.956703	1781.29	2301.56	2019.07	2021.07	2123.07	1807.81	2654.76	1637.16
CD630_16920		Transcriptional regulator, ArsR family	CDS	-0.188702	0.435611	0.526867	178.078	221.334	214.405	195.141	176.46	175.552	182.565	175.18
CD630_16930		putative dinitrogenase iron-molybdenum cofactor	CDS	-0.0891446	0.700696	0.767132	39.5219	60.5206	65.2276	65.3184	52.4347	51.5285	60.1658	52.6029
CD630_16940		conserved hypothetical protein	CDS	0.106309	0.753134	0.813805	274.218	219.34	254.561	168.233	175.528	252.656	292.193	266.04
CD630_16950		putative symporter protein	CDS	0.0519312	0.820822	0.86879	517.048	607.9	570.281	450.013	351.662	601.947	589.211	680.975
CD630_16960		Sodium:alanine symporter	CDS	-1.96183	8.79e-07	6.19e-06	291.267	309.016	256.515	217.764	35.2361	84.1305	68.6798	87.6715
CD630_16970	ribH	6,7-dimethyl-8-ribityllumazine synthase	CDS	-1.28326	0.321286	0.409118	21.4613	12.6107	14.2177	11.5012	7.50399	5.36441	6.00036	5.72549
CD630_16980	ribBA	Riboflavin biosynthesis protein ribBA [Includes: 3,4-dihydroxy-2-butanone 4-phosphate synthase; GTP cyclohydrolase-2]	CDS	-0.219925	0.864097	0.899387	18.658	12.1796	12.9153	12.2065	14.9148	10.6533	12.771	9.79189
CD630_16990	ribE	Riboflavin synthase alpha subunit	CDS	-0.140555	0.902222	0.929278	9.19114	7.43708	6.29485	4.17734	9.08868	5.02441	5.10842	5.46524
CD630_17000	ribD	Riboflavin biosynthesis protein ribD [Includes: Diaminohydroxyphosphoribosylaminopyrimidine deaminase ; 5-amino-6-(5-phosphoribosylamino)uracil reductase]	CDS	-0.918388	0.390939	0.483155	61.5806	39.0177	36.0868	36.8908	30.482	21.7976	17.8795	21.7308
CD630_17010	recQ	ATP-dependent DNA helicase	CDS	-0.166561	0.425028	0.516167	45.634	51.1434	53.1263	62.3888	48.7526	48.1663	43.1783	49.0245
CD630_17020	thiC	Thiamine biosynthesis protein ThiC	CDS	-0.536836	0.060129	0.0990034	7.12313	9.2694	7.3259	12.6405	8.99546	5.09996	7.62208	3.38324
CD630_17030	thiF	Thiamine biosynthesis protein ThiF	CDS	-0.877083	0.0514225	0.0861593	5.79042	6.95205	8.24842	6.9984	4.8939	3.24887	4.3381	2.76515
CD630_17040	thiG	Thiazole biosynthesis protein ThiG	CDS	0.712777	0.330521	0.419083	0.367646	0	0.162798	0.325507	0.466086	0.226665	0.202715	0.55303
CD630_17050	thiH	Thiamine biosynthesis protein ThiH	CDS	-1.70164	0.000262849	0.000859621	3.30881	3.71854	4.44981	5.75062	1.16522	1.28444	1.54063	1.26872
CD630_17060	thiE2	Thiamine-phosphate pyrophosphorylase ThiE2	CDS	-1.22542	0.00496956	0.011359	1.65441	1.94011	4.72114	2.65831	1.53808	0.982215	1.01357	1.13859
CD630_17070		putative C4-dicarboxylate anaerobic carrier,DcuC family	CDS	3.09063	7.43e-08	7.79e-07	7.72056	8.29935	5.69792	5.26236	77.6499	47.0708	69.6529	35.9795
CD630_17080		rela/spot domain protein	CDS	-1.40806	0.000309661	0.000992695	126.93	102.071	124.16	100.69	34.3039	53.6818	36.9752	45.9991
CD630_17090	mobA	Molybdopterin-guanine dinucleotide biosynthesis protein A	CDS	-1.82876	5.47e-10	1.56e-08	82.3986	84.7719	84.7091	85.6083	20.2747	25.8776	24.8934	23.9104
CD630_17100		putative NAD(P)-binding protein	CDS	-1.41792	3.57e-07	2.9e-06	46.9208	47.6404	50.7929	59.7848	17.1054	19.5688	15.082	24.9514
CD630_17110		uncharacterised protein, UPF0145 family	CDS	-1.44031	2.36e-09	4.74e-08	203.4	232.112	265.74	373.628	106.361	101.168	86.3971	102.115
CD630_17120	moaB	Molybdenum cofactor biosynthesis protein MoaB	CDS	-0.456039	0.129892	0.19151	9.69665	10.5628	15.2487	14.2681	11.6522	9.82215	5.7571	9.04367
CD630_17130	moaA	Molybdenum cofactor biosynthesis protein MoaA	CDS	0.0385814	0.82288	0.869793	75.3214	74.1552	72.3908	63.7993	84.2217	67.8106	73.7477	67.6649
CD630_17140	moaC	Molybdenum cofactor biosynthesis protein MoaC	CDS	-0.760966	0.00903941	0.0191752	24.1267	22.0957	22.6289	33.69	14.5419	15.111	14.9198	15.9077
CD630_17150		putative molybdenum cofactor sulfurase	CDS	-1.22654	0.00127076	0.00338868	18.704	14.4969	17.5822	17.0349	4.52103	10.0866	6.08145	8.23039
CD630_17151		conserved hypothetical protein	CDS	-3.68796	1.28e-07	1.23e-06	13.7408	14.928	13.0238	11.0672	0.559303	1.24666	0.81086	1.39884
CD630_17160		putative permease	CDS	-3.3346	7.39e-14	5.27e-11	701.514	632.637	530.232	377.588	29.9693	67.8862	59.5577	64.7045
CD630_17170		uncharacterised protein	CDS	-2.95783	1.38e-13	7.01e-11	441.634	383.225	309.804	282.486	30.9015	50.8863	47.7191	52.7981
CD630_17180		putative hydantoinase	CDS	-2.84727	6.09e-15	1.09e-11	893.793	949.898	812.144	790.765	96.34	126.366	131.603	124.562
CD630_17210		conserved hypothetical protein	CDS	-0.921857	0.00019396	0.00065535	63.8325	70.9217	55.8396	46.005	30.9015	33.4331	27.5692	32.9541
CD630_17220		putative transcriptional regulator	CDS	-0.999642	0.00105088	0.00287602	37.6837	32.1195	31.3657	29.7296	15.9868	17.1132	13.8252	18.5102
CD630_17230		putative acyltransferase	CDS	-1.60432	4.63e-10	1.39e-08	189.062	210.717	224.39	197.745	65.2987	70.9084	61.4226	72.6421
CD630_17240		conserved hypothetical protein	CDS	-0.708333	0.0771322	0.121989	11.7187	10.2933	12.2641	12.2608	5.82608	6.76218	8.51403	7.35205
CD630_17250		Transcriptional regulator, AraC family	CDS	-0.507906	0.11681	0.175485	24.4484	17.8382	22.9545	15.6243	11.5589	15.6021	15.9334	13.7607
CD630_17260		conserved hypothetical protein	CDS	0.865002	0.098902	0.152104	1.33272	1.2934	1.57371	1.08502	3.49565	1.28444	2.79747	2.11453
CD630_17270		conserved hypothetical protein	CDS	-1.68229	0.000369737	0.00115519	13.3731	16.3292	16.5511	20.5612	4.24138	5.06219	5.83819	5.62789
CD630_17280		uncharacterised protein	CDS	-1.42109	8.97e-06	4.56e-05	29.7333	32.6585	31.42	33.8527	8.38955	14.2421	13.5414	11.451
CD630_17281		conserved hypothetical protein	CDS	0.269568	0.698816	0.765779	16.7738	0.970054	5.20953	0.379758	7.36416	9.29327	5.27059	6.34358
CD630_17290		putative sodium:phosphate symporter	CDS	-0.305218	0.43081	0.521591	112.867	111.664	78.9027	72.3168	58.8201	74.6484	50.5166	120.04
CD630_17291		Fragment of putative transcriptional regulator,AraC family (C-terminal region)	CDS	0.891477	0.446408	0.536291	0.0919114	0	0.0542659	0.0542511	0.139826	0.0377775	0.040543	0.195187
CD630_17292		conserved hypothetical protein	CDS	0.501261	0.154957	0.222489	3.44668	3.988	3.47302	3.25507	4.47443	4.83552	6.36525	4.39171
CD630_17300		putative ATP-binding protein	CDS	-0.172654	0.19328	0.267607	1449.21	1828.28	1839.45	1879.75	1384.74	1471.47	1805.99	1545.3
CD630_17310		putative acetyltransferase	CDS	0.345592	0.139782	0.203652	29.4117	31.5267	29.1951	27.4511	39.9436	36.6064	35.1102	37.7687
CD630_17320		putative cobalamin-binding protein	CDS	0.925124	0.00241445	0.0059908	10.5698	8.78437	8.41122	8.30043	19.0163	15.5643	15.528	18.4452
CD630_17330	hemE	Uroporphyrinogen decarboxylase (URO-D)	CDS	0.441512	0.0360659	0.0634532	27.987	31.1495	25.8848	27.3968	41.0622	36.8709	37.2185	37.541
CD630_17340		conserved hypothetical protein	CDS	0.149674	0.522723	0.606529	18.658	19.8322	17.8535	17.6859	17.9909	19.9465	23.069	21.1127
CD630_17350		putative hydrolase	CDS	-0.321127	0.222132	0.300443	46.3234	58.4727	59.9096	43.9977	38.9182	38.1175	48.3272	41.6724
CD630_17360		Transcriptional regulator, HTH-type	CDS	-0.454476	0.0801101	0.126363	57.9042	74.4786	74.1273	67.5969	48.3797	44.5397	60.1253	46.975
CD630_17370		putative divalent ion symporter	CDS	-1.21705	7.97e-05	0.000303021	39.8896	34.2213	34.7302	26.5288	12.3047	14.8466	13.663	17.3717
CD630_17380		Two-component sensor histidine kinase	CDS	0.839599	0.00160263	0.00414061	49.9079	49.9039	59.2041	52.5151	120.157	78.8417	97.0194	82.5967
CD630_17390		Two-component response regulator	CDS	0.988917	0.000193837	0.00065535	31.5716	28.401	29.792	25.8235	66.7435	50.5085	60.4901	51.7571
CD630_17400		Glycine/sarcosine/betaine reductase complex,protein B, alpha and beta subunits	CDS	1.67186	0.000808312	0.0022835	0.505513	0.646702	0.542659	1.19353	3.63547	1.66221	2.14878	1.85428
CD630_17410		Fragment of selenoprotein B,glycine/betaine/sarcosine/D-proline reductase family (sarcosine reductase)	CDS	0.639377	0.0753408	0.119686	1.37867	1.56286	0.705457	1.95304	2.84312	2.03999	1.86498	2.01693
CD630_17430		Two-component response regulator	CDS	-0.584639	0.0901458	0.140209	25.5973	20.3711	22.5204	15.0818	10.5802	16.131	12.4872	16.4933
CD630_17440		Two-component sensor histidine kinase	CDS	-0.555728	0.0514589	0.0861593	38.1892	34.9758	37.0636	25.064	15.5207	26.2932	23.7987	26.3828
CD630_17450		conserved hypothetical protein	CDS	-0.563636	0.146248	0.211946	16.3143	12.5568	13.3494	10.7417	5.54642	11.2199	9.73032	9.30392
CD630_17451	feoA3	Ferrous iron transport protein	CDS	-0.738627	0.0831513	0.13064	58.3637	101.317	102.834	104.162	67.6291	62.4085	37.3806	52.3101
CD630_17452		conserved hypothetical protein	CDS	-0.906977	0.0318955	0.0571014	7.62865	4.52692	5.20953	2.2243	1.95756	2.56887	3.04072	2.86274
CD630_17460	gltC	Sodium/glutamate symporter	CDS	1.29167	0.00321891	0.00775493	2.25183	3.93411	3.79862	3.03806	10.0208	7.70661	8.6762	5.5303
CD630_17470	add	Adenosine deaminase (Adenosine aminohydrolase)	CDS	-0.186279	0.497964	0.584068	23.5753	31.5267	28.3268	27.8851	21.9527	27.7665	21.5283	26.5454
CD630_17480		conserved hypothetical protein	CDS	0.169911	0.474358	0.563044	24.3565	27.1615	25.2337	24.9555	26.0542	30.0709	29.9207	28.3672
CD630_17490		putative 2-hydroxyacyl-CoA dehydratase	CDS	-1.06902	1.63e-06	1.06e-05	1382.03	1698.13	1650.72	2050.86	668.88	905.414	700.948	957.132
CD630_17500		putative CoA enzyme activase	CDS	-1.00747	1.85e-06	1.18e-05	709.188	780.624	800.965	1128.32	353.992	517.854	329.655	499.126
CD630_17510	cwp13	putative cell wall binding protein cwp13	CDS	0.535226	0.000299336	0.000963927	190.67	198.214	174.248	190.584	311.858	251.863	279.503	249.091
CD630_17511		conserved hypothetical protein	CDS	2.05173	3.61e-05	0.000149676	91.1302	82.7779	101.26	41.8276	381.957	234.636	445.689	252.279
CD630_17520		Transcriptional regulator, TetR family	CDS	-1.24993	0.000107916	0.000392101	27.8951	40.5267	35.8155	40.6884	15.8469	15.9043	11.6358	17.5018
CD630_17530		ABC-type transport system, multidrug-family ATP-binding protein	CDS	0.597549	0.0255543	0.0471203	9.2371	7.11373	7.10884	5.42511	11.0462	11.3333	12.1224	9.27139
CD630_17540		ABC-type transport system, multidrug-family permease	CDS	0.713099	0.0109781	0.0224985	4.13601	3.39519	3.20169	2.38705	4.94051	5.93107	6.40579	4.29412
CD630_17550		ABC-type transport system, multidrug-family permease	CDS	1.08404	0.00763222	0.0165442	3.76837	1.994	2.33343	2.2243	5.31338	4.1933	7.21665	5.27005
CD630_17551		Transcriptional regulator, HTH-type	CDS	1.15724	0.000251413	0.000828293	2.25183	1.56286	1.89931	2.00729	5.26677	3.39998	4.0543	4.5869
CD630_17560	def1	Peptide deformylase 1 (PDF 1) (Polypeptide deformylase 1)	CDS	0.758671	0.0111922	0.0228585	6.11211	3.93411	3.69008	4.93685	7.69042	7.78217	8.51403	7.67736
CD630_17570		conserved hypothetical protein	CDS	0.582069	0.133806	0.19655	4.27388	2.31735	2.5505	2.49555	2.65669	5.81774	4.82462	4.16399
CD630_17580		putative radical SAM superfamily protein	CDS	-0.0179793	0.95773	0.973113	66.1303	58.5805	58.8243	55.9872	49.0789	59.084	67.5852	60.8008
CD630_17590		methyltransferase domain protein	CDS	-1.05601	0.00116663	0.00314629	32.8124	26.1914	29.0865	23.4907	13.5631	14.5821	13.7035	11.8088
CD630_17591		Fragment of conserved hypothetical protein,UPF0027 family (C-terminal region)	CDS	-1.1996	9.8e-05	0.000361032	30.5146	34.8141	30.3347	26.3661	13.097	14.1666	12.7305	13.1101
CD630_17600		putative iron-sulfur protein	CDS	0.568383	0.0236735	0.0440851	12.7757	12.6107	11.6672	9.81946	18.8765	15.5266	19.7039	15.4523
CD630_17610		putative phenazine biosynthesis PhzC/PhzF protein	CDS	0.185453	0.258597	0.340471	24.2646	20.5328	22.7917	21.592	29.0838	22.7043	25.7853	23.8779
CD630_17620		conserved hypothetical protein	CDS	-1.25275	1.99e-06	1.26e-05	521.184	997.538	976.787	1353.89	362.801	423.977	408.754	419.782
CD630_17630		putative membrane protein	CDS	-1.89537	1.6e-06	1.05e-05	42.2333	48.1793	43.9011	35.2632	8.15651	11.8621	9.77086	15.7126
CD630_17640		putative phenylalanyl-tRNA synthetase beta chain	CDS	-0.440075	0.0262861	0.0482702	86.075	65.4247	64.0338	75.8974	54.1126	54.3241	62.0308	44.3725
CD630_17650		putative hydrolase, NUDIX family	CDS	-0.624327	0.0024826	0.00613854	83.3637	64.0235	68.7549	84.3063	48.4729	55.1174	48.084	43.2339
CD630_17660		putative lipoprotein	CDS	-0.677477	0.118585	0.177281	2.11396	2.6407	2.49623	1.79029	0.838955	1.43555	1.74335	1.59403
CD630_17670	gapB	Glyceraldehyde-3-phosphate dehydrogenase (GAPDH)	CDS	1.27753	0.000572045	0.00169946	9.32901	11.4251	14.0006	21.7005	43.346	25.2354	53.1519	15.1921
CD630_17671		conserved hypothetical protein	CDS	0.0499706	0.873826	0.905025	7.07718	8.67659	6.56618	13.6713	8.48277	7.70661	11.3926	9.66176
CD630_17680		putative membrane protein	CDS	0.39769	0.0756902	0.120135	989.288	793.342	703.341	863.027	1039.74	1028.38	1287.08	1056.81
CD630_17690		putative CoA enzyme activase	CDS	0.0326187	0.823232	0.869793	350.412	394.542	350.504	378.239	306.685	387.182	407.862	405.631
CD630_17700	ogt2	Methylated-DNA-[protein]-cysteine S-methyltransferase 2	CDS	-1.34176	0.000818428	0.00230306	3.17094	2.96405	5.48086	4.7741	1.35165	2.07776	1.50009	1.49643
CD630_17710		putative monooxygenase	CDS	-1.38077	1.91e-07	1.72e-06	56.4336	68.6043	63.7625	79.8034	22.9314	26.9731	29.718	23.4875
CD630_17720		conserved hypothetical protein	CDS	-0.860073	0.014545	0.0286721	26.8381	29.9639	31.7998	25.5523	15.3342	15.0732	16.4199	16.0379
CD630_17730		conserved hypothetical protein	CDS	-0.958026	0.000190709	0.000646815	92.8765	84.0713	79.6081	75.8431	39.8504	45.7108	37.9482	47.5606
CD630_17740		ABC-type transport system, aminoacid-family extracellular solute-binding protein	CDS	-0.977772	0.0200516	0.0382027	7.35291	12.7185	12.4269	25.932	5.68625	9.10438	5.7571	9.04367
CD630_17750		ABC-type transport system, aminoacid-family permease	CDS	-0.901732	0.00271426	0.00662866	23.3455	35.3531	32.9937	50.9961	13.7029	21.1554	18.893	22.5441
CD630_17760		ABC-type transport system, aminoacid-family ATP-binding protein	CDS	-1.35057	0.000667622	0.00192569	18.1985	28.1316	33.5363	51.1588	8.80903	15.7154	12.69	14.086
CD630_17770		putative arsenate reductase	CDS	-1.45755	0.000336293	0.00106562	187.591	273.555	269.105	225.088	76.1585	105.513	88.7081	77.4242
CD630_17780		conserved hypothetical protein	CDS	0.625793	0.0400182	0.0696173	43.4741	50.5506	53.5605	38.6811	71.1247	67.924	79.4237	68.9661
CD630_17790		conserved hypothetical protein	CDS	0.397115	0.0716927	0.114503	27.0679	29.5866	28.6524	34.0697	41.435	39.5908	38.5158	37.6711
CD630_17800		putative RNA methylase	CDS	1.09717	1.54e-07	1.43e-06	84.7423	87.4126	77.7631	77.9589	206.196	170.263	154.996	170.073
CD630_17810		putative lipoprotein	CDS	1.31974	9.11e-09	1.47e-07	71.1394	65.4247	53.8861	52.2439	169.609	144.688	143.847	147.822
CD630_17820		Two-component response regulator	CDS	0.844408	0.000125774	0.00044742	24.4484	27.8621	31.0944	37.0535	57.1888	56.1374	45.2054	57.7428
CD630_17830		Two-component sensor histidine kinase	CDS	1.2771	6.09e-09	1.05e-07	111.856	97.9215	95.508	95.9703	256.86	236.109	237.46	242.13
CD630_17840	truA2	Pseudouridylate synthase (tRNA pseudouridine synthase A)	CDS	0.178114	0.255051	0.33692	49.9079	52.5985	57.7389	64.0706	65.1122	63.3907	58.2603	67.0142
CD630_17850	argG	Argininosuccinate synthase (Citrulline--aspartate ligase)	CDS	-1.22949	1.98e-05	8.93e-05	209.328	191.855	217.823	268.272	73.4085	99.7704	104.439	100.717
CD630_17860		conserved hypothetical protein	CDS	0.449664	0.342077	0.430978	1.88418	0.754486	1.30238	1.46478	3.12278	1.39777	1.01357	1.91934
CD630_17870		Transcriptional regulator, MerR family	CDS	0.133608	0.601828	0.680178	5.10108	5.06583	5.37233	4.44859	6.4786	6.42218	5.71656	3.35071
CD630_17880		putative membrane protein	CDS	3.10564	1.75e-06	1.13e-05	0.781247	1.45508	1.41091	0.379758	12.6775	5.85551	10.5817	5.85561
CD630_17890		putative membrane protein	CDS	3.38924	1.17e-10	4.91e-09	1.88418	1.07784	2.06211	1.13927	21.2535	14.4688	17.6767	11.7763
CD630_17900		putative exonuclease	CDS	1.08173	0.0874733	0.136469	61.4428	14.3352	27.947	4.17734	56.3498	60.8974	59.3144	52.1475
CD630_17910		conserved hypothetical protein	CDS	0.607844	0.0907314	0.140936	29.2278	15.4131	20.2412	13.3458	31.8337	30.222	28.6639	28.5949
CD630_17920		putative L-threonine 3-dehydrogenase	CDS	-0.580046	0.00523742	0.0119026	238.28	254.585	254.236	264.854	174.037	154.586	183.7	164.608
CD630_17930		putative oxidoreductase	CDS	-0.670332	0.265603	0.347804	2.15992	3.61075	4.44981	8.78869	4.28799	3.77775	1.45955	2.40731
CD630_17940		conserved hypothetical protein	CDS	-1.34202	0.0255864	0.047155	5.10108	2.04789	4.44981	2.06154	0.978781	1.24666	1.90552	1.23618
CD630_17950		conserved hypothetical protein	CDS	1.45074	0.00917488	0.0194101	2.34374	2.10178	1.89931	1.95304	5.59303	4.15553	7.74371	5.30258
CD630_17960		putative nitrite and sulfite reductase subunit	CDS	2.19607	3.43e-05	0.000143584	38.8785	235.076	268.291	265.18	1512.12	642.331	947.895	597.305
CD630_17970		Coenzyme A disulfide reductase (CoA-disulfide reductase) (CoADR)	CDS	2.14659	3.58e-05	0.000149007	97.9776	574.541	690.154	663.22	3581.64	1518.62	2503.04	1366.73
CD630_17980		Transcriptional regulator, LysR family	CDS	-0.901899	0.000835169	0.00234084	381.019	465.087	419.53	420.555	239.941	211.894	241.92	208.655
CD630_17990	terD3	Tellurium resistance protein terD3	CDS	-0.383571	0.183677	0.256401	28.0789	25.7064	34.0247	38.6268	21.9527	21.4954	28.4612	24.9839
CD630_18000	terD4	Tellurium resistance protein terD4	CDS	-0.840187	0.00338591	0.00811344	170.128	190.454	198.342	212.013	111.441	100.262	116.399	102.506
CD630_18010		putative membrane protein	CDS	-0.0379883	0.875463	0.906194	157.858	177.897	181.628	165.357	164.668	156.814	187.755	155.759
CD630_18020		putative hydrolase, metallo-beta-lactamase superfamily	CDS	0.550611	0.015178	0.0298046	30.3308	38.1554	31.4742	27.9393	60.9174	42.4241	51.4491	32.6288
CD630_18030	cwp23	putative cell wall-binding protein cwp23	CDS	0.466064	0.0345455	0.0609284	21.2775	28.6166	33.3735	31.5199	49.5916	35.8509	41.8809	31.2625
CD630_18040	scrR	Transcriptional regulator, LacI family	CDS	-1.64258	2.95e-07	2.5e-06	58.5935	58.9577	57.3591	57.5062	15.7537	21.231	17.3929	20.0067
CD630_18050	scrB	Sucrose-6-phosphate hydrolase (Sucrase) (Invertase)	CDS	0.0675912	0.842651	0.884542	5.83637	4.68859	5.31806	3.79758	5.22016	5.25107	3.93267	6.18092
CD630_18060	scrK	Fructokinase	CDS	-0.929934	0.000546591	0.001632	37.0863	37.3471	38.4203	38.6811	19.4358	17.9443	16.5415	25.5695
CD630_18070		putative NADPH-dependent FMN reductase	CDS	-0.613905	0.0249463	0.0461902	67.7847	74.3169	67.4526	89.0804	60.498	41.5175	55.3817	37.7687
CD630_18080		Pyridoxal-dependent decarboxylase, group IV decarboxylase family	CDS	0.137478	0.673285	0.741903	28.9521	27.2693	28.4896	20.6154	27.1262	30.4487	27.7719	30.5142
CD630_18090		Fragment of putative permease, MFS family	CDS	0.679987	0.0027605	0.00670945	95.6798	80.245	79.3911	76.1686	135.351	119.641	150.658	125.505
CD630_18100		Transcriptional regulator, beta-lactams repressor	CDS	-0.754891	0.0097566	0.0204173	248.988	288.699	273.229	247.222	143.415	154.208	173.078	156.312
CD630_18110		Fragment of putative two-component sensor histidine kinase (N-terminal region)	CDS	0.42045	0.481401	0.56932	31.9392	19.8322	20.7839	3.85183	22.978	27.3509	23.7987	28.2045
CD630_18120		Fragment of putative two-component response regulator (N-terminal region)	CDS	0.214191	0.496153	0.582518	45.5881	50.335	42.653	37.5418	47.1679	48.5441	51.368	57.2223
CD630_18130		conserved hypothetical protein	CDS	-0.335839	0.268894	0.351305	15.533	14.7664	15.7914	13.7255	13.3767	13.4488	9.77086	10.8004
CD630_18140		putative phosphoglycerate mutase	CDS	0.0698607	0.783422	0.837901	31.2958	32.874	28.3811	30.9774	31.1345	34.3398	28.5828	35.5891
CD630_18150		conserved hypothetical protein	CDS	0.162649	0.396808	0.489223	60.6156	76.7959	64.9563	55.6617	62.7352	76.9528	61.747	87.3462
CD630_18160	cmk	Cytidylate kinase (CK) (Cytidine monophosphate kinase) (CMP kinase)	CDS	0.650718	0.000945865	0.00261009	44.4392	53.6224	40.0483	38.9523	64.1334	74.535	64.139	75.1796
CD630_18170		putative acyltransferase	CDS	0.728295	0.00550499	0.0124394	41.5899	42.1973	29.1408	35.643	62.0361	59.8774	50.9625	73.2928
CD630_18180	ispH	4-hydroxy-3-methylbut-2-enyl diphosphate reductase	CDS	-0.624872	0.00149402	0.00390836	119.852	149.28	148.743	160.204	78.0694	94.406	94.749	107.581
CD630_18190		putative membrane protein	CDS	-0.775516	0.0147442	0.0290168	171.553	186.789	185.372	129.226	64.8792	115.864	92.9651	119.324
CD630_18200	ade	adenine deaminase	CDS	-0.724408	0.0105554	0.021795	143.336	144.861	136.045	146.641	78.6287	86.5861	90.6541	89.6234
CD630_18220	bcp	putative thiol peroxidase	CDS	1.01873	0.0101014	0.0210648	31.158	49.4188	42.8158	43.1839	95.3612	78.5395	95.8031	67.8275
CD630_18230		conserved hypothetical protein, UPF0246 family	CDS	1.97045	7.68e-06	4.01e-05	22.1507	22.0418	21.9234	14.5936	96.2468	68.3395	83.8024	68.1203
CD630_18240		P-type calcium transport ATPase	CDS	1.17641	0.00015219	0.000527198	294.071	269.89	230.413	192.754	649.351	492.581	579.238	510.024
CD630_18250	metY	O-acetylhomoserine sulfhydrylase	CDS	-1.58345	1.14e-06	7.82e-06	180.238	128.047	129.75	99.1168	32.1599	50.1308	47.9624	48.9269
CD630_18260	metA	Homoserine O-succinyltransferase	CDS	-1.48748	7.82e-07	5.56e-06	160.339	106.706	115.695	93.1492	33.5582	43.5197	42.8134	49.7727
CD630_18270		Transcriptional regulator, MarR family	CDS	-0.610211	0.0193921	0.0371197	71.553	39.7722	44.2267	38.4641	25.1686	35.3598	27.2449	39.2977
CD630_18280	ftsH1	Cell division protease FtsH1	CDS	-0.182711	0.245791	0.326622	606.11	494.673	503.642	452.726	373.055	466.023	439.405	533.934
CD630_18290	kdpD	Two-component sensor histidine kinase KdpD	CDS	0.159228	0.370993	0.462671	111.672	118.131	113.253	107.96	107.946	128.935	124.183	142.552
CD630_18300	kdpE	Two-component response regulator KdpE	CDS	-0.06701	0.745241	0.806741	46.737	39.4488	36.9008	40.9054	37.5199	41.1397	35.4346	42.4532
CD630_18310		putative cation (Mg2+ and Co2+) transport-related, membrane protein	CDS	-0.908431	0.00183691	0.00468484	46.4153	52.6523	51.6612	42.3159	21.4866	25.462	27.6503	28.2045
CD630_18311		conserved hypothetical protein	CDS	0.643834	0.262315	0.344349	24.5863	5.06583	13.8378	3.09232	24.0034	16.8865	14.7576	17.3066
CD630_18320	aroF1	3-deoxy-D-arabino-heptulosonate 7-phosphate synthase	CDS	-1.04434	1.93e-05	8.76e-05	16.3143	20.8023	19.2644	24.63	9.36833	9.78438	9.77086	10.3124
CD630_18330	aroB	3-dehydroquinate synthase	CDS	-0.349857	0.0860648	0.134448	21.4613	25.4909	20.0241	23.4365	19.4824	18.2843	15.2442	17.9247
CD630_18340	aroA	3-phosphoshikimate 1-carboxyvinyltransferase	CDS	0.114674	0.53421	0.617248	24.4025	26.3531	21.8149	22.9482	24.9356	28.1442	22.4203	27.9118
CD630_18350	aroC	Chorismate synthase (5-enolpyruvylshikimate-3-phosphate phospholyase)	CDS	-0.238754	0.267642	0.349925	32.5366	35.4608	32.0169	38.7353	25.2153	27.6531	33.4885	31.1974
CD630_18360	pheA	Bifunctional P-protein, chorismate mutase/prephenate dehydratase	CDS	0.298843	0.167555	0.238277	21.3694	21.0717	18.5047	19.0422	20.7408	28.1442	22.5014	27.0009
CD630_18370	aroE1	Shikimate dehydrogenase 1	CDS	-0.235167	0.208457	0.285081	16.3143	21.8262	16.0084	20.3442	12.4911	19.3421	15.4063	16.0053
CD630_18380	aroK	Shikimate kinase (SK)	CDS	-0.282459	0.249169	0.33062	5.92829	6.6287	7.10884	9.22269	4.28799	7.0644	5.87873	6.47371
CD630_18390	tyrC	Prephenate dehydrogenase	CDS	-0.471855	0.14108	0.205459	9.37496	7.00594	6.67471	7.54091	5.68625	6.57329	3.60833	6.18092
CD630_18400		Two-component response regulator	CDS	0.150771	0.435919	0.527061	121.92	126.538	118.68	84.5775	134.699	124.704	126.494	115.616
CD630_18410		Two-component sensor histidine kinase	CDS	0.697316	0.000126726	0.000449908	266.497	228.448	236.654	175.774	382.004	357.904	367.563	363.894
CD630_18420		conserved hypothetical protein, DUF218 family	CDS	-0.256977	0.12206	0.181614	88.3269	100.562	107.229	87.8869	77.1372	81.1461	88.9513	74.106
CD630_18430		conserved hypothetical protein	CDS	0.125399	0.860852	0.89758	0.367646	0.161676	0.868255	0.162753	0.512695	0.30222	0.648688	0.260249
CD630_18440		conserved repeat protein	CDS	1.63084	6.46e-11	3.25e-09	128.722	130.957	114.501	109.316	421.202	318.88	411.714	345.709
CD630_18800		uncharacterised protein	CDS	1.02081	9.33e-06	4.73e-05	12.8216	17.6765	17.6364	17.4689	42.507	29.8442	34.7859	26.0249
CD630_18910		Fragment of ABC-type transport system,substrate-binding protein	CDS	0.582637	0.00380577	0.00899867	77.0677	67.6882	63.4369	52.4066	101.187	90.7038	113.52	84.9389
CD630_18920		putative methyltransferase, type 11 family	CDS	-1.11305	1.77e-05	8.09e-05	146.737	173.855	166.054	137.635	65.0656	69.8128	72.9774	80.7099
CD630_18930		putative oligonucleotide binding regulator	CDS	0.4057	0.127351	0.18823	52.6193	63.5924	62.7314	86.7476	129.479	58.2907	119.399	44.893
CD630_18940		conserved hypothetical protein	CDS	-0.836076	0.0253696	0.0468524	9.74261	12.9879	14.2719	19.1507	8.15651	8.53772	7.90588	6.83155
CD630_18950		putative membrane protein	CDS	-2.27492	8.65e-11	3.86e-09	147.196	180.376	174.682	240.55	31.1345	41.8197	43.0567	37.4109
CD630_18960		conserved hypothetical protein	CDS	-2.34257	4.3e-10	1.31e-08	225.505	269.459	241.809	234.528	33.698	47.2974	60.3685	50.0655
CD630_18970		uncharacterised protein	CDS	-0.135265	0.362709	0.453904	67.463	65.1553	58.1188	61.6836	58.4472	59.6129	61.1388	50.651
CD630_18980		putative phage-related cell wall hydrolase (endolysin)	CDS	-0.256119	0.112315	0.169589	83.042	69.9516	68.3208	78.2844	65.2054	55.8729	75.4911	54.3271
CD630_18990		putative dCMP deaminase	CDS	-0.604843	0.197506	0.272718	4.91726	8.51491	6.62044	7.43241	2.98295	4.83552	5.39222	4.81461
CD630_19000		conserved hypothetical protein	CDS	1.64385	0.0108759	0.0223404	0.689336	0.0538919	0.27133	0.108502	1.30504	1.01999	0.486516	0.910873
CD630_19010		Transcriptional regulator, Phage-type	CDS	-0.370612	0.340585	0.429706	7.53674	5.82032	8.62828	5.64212	3.96173	5.55329	6.73014	5.1074
CD630_19020		Fragment of putative conjugative transposon protein (Central region)	CDS	-0.177329	0.696423	0.763625	6.75549	4.20357	3.74435	4.82835	3.2626	5.28885	4.45973	4.26158
CD630_19030		putative lipoprotein signal peptidase	CDS	-1.30941	5.45e-05	0.000214104	38.9704	27.9699	36.738	34.3952	11.8386	15.8666	12.771	15.1921
CD630_19040		ABC-type transport system, permease	CDS	2.18446	7.46e-06	3.9e-05	2.43565	1.88622	1.79078	2.17005	11.8852	7.29106	11.5142	7.22192
CD630_19270		Fragment of ABC-type transport system,ATP-binding protein	CDS	2.55181	8.34e-09	1.37e-07	3.40072	4.41913	3.79862	3.68908	28.8507	20.5887	24.2042	16.3307
CD630_19280		putative membrane protein	CDS	5.13029	3.61e-08	4.4e-07	0.735291	0.431135	0.379862	0.48826	25.7279	14.9599	22.9473	9.82442
CD630_19290		putative membrane protein	CDS	2.93804	7.4e-06	3.88e-05	2.25183	1.994	0.922521	1.51903	17.9909	9.4066	15.082	9.27139
CD630_19300		putative exported protein	CDS	-2.08619	9.14e-10	2.26e-08	143.52	134.676	115.315	119.624	28.9906	32.1109	30.5289	29.1805
CD630_19310	lexA	Transcriptional regulator, LexA repressor	CDS	-1.23467	5.28e-07	4e-06	605.329	841.521	821.261	908.598	352.827	337.807	351.346	307.908
CD630_19320		putative phage integrase	CDS	0.474118	0.00988117	0.0206417	42.9686	52.814	47.3199	44.7572	68.002	52.6619	76.8695	63.4358
CD630_19330		putative membrane protein	CDS	-0.535975	0.13099	0.19281	92.0033	93.0174	98.2213	63.8536	63.108	60.5574	57.1656	58.5561
CD630_19340		conserved hypothetical protein	CDS	-0.756995	0.0101435	0.0211156	114.797	147.071	141.308	112.625	85.8997	69.1329	77.4371	72.7397
CD630_19350	spoVS	Stage V sporulation protein S	CDS	0.178422	0.339744	0.4289	247.242	421.973	363.256	357.678	404.33	364.137	382.685	421.962
CD630_19360	accA	Acetyl-coenzyme A carboxylase carboxyl transferase subunit alpha	CDS	0.504406	0.015891	0.0310851	129.273	186.681	151.619	181.633	145.978	245.969	245.245	283.639
CD630_19370	accD	Acetyl-CoA carboxylase subunit beta	CDS	0.859169	0.000220905	0.000738032	114.338	163.885	130.401	129.986	167.838	271.998	220.757	316.366
CD630_19380	accC	Acetyl-CoA carboxylase subunit	CDS	0.622078	0.00586946	0.0131065	292.83	395.728	315.773	340.86	343.925	561.185	509.423	655.764
CD630_19390	accB	Acetyl-CoA carboxylase subunit	CDS	0.0616508	0.803582	0.853582	217.279	312.357	294.881	316.067	200.603	310.682	287.896	391.09
CD630_19400		putative membrane protein	CDS	5.95341	2.57e-11	1.7e-09	0.551468	0.485027	0.434127	0.0542511	28.5245	23.1954	30.7721	15.7451
CD630_19401		putative membrane protein	CDS	-2.09602	9.51e-08	9.61e-07	57.4906	78.251	75.5382	79.0982	8.76242	22.2132	16.055	20.7874
CD630_19410		uncharacterised protein	CDS	0.06244	0.808968	0.858281	41.498	43.1135	45.6376	40.0373	47.4942	46.8063	42.0836	41.4447
CD630_19420	trmB	transfer RNA (guanine-N(7)-)-methyltransferase (tRNA(m7G46)-methyltransferase)	CDS	-1.55355	1.28e-05	6.17e-05	39.476	46.9398	57.8475	60.3815	13.097	21.3821	14.7982	20.3645
CD630_19430		uncharacterised protein	CDS	-2.27761	2.9e-09	5.57e-08	648.205	1038.87	884.589	1219.78	150.359	187.452	250.637	193.43
CD630_19440		Fragment of conserved hypothetical protein (C-terminal region)	CDS	-0.721392	0.000847733	0.00237232	52.0678	78.3049	84.0037	109.316	37.1004	49.2619	56.2737	53.6114
CD630_19450		putative glyoxalase	CDS	0.171858	0.506388	0.590455	72.1964	93.9874	88.8333	63.3111	69.9595	93.1216	101.601	93.885
CD630_19460		Transcriptional regulator, AraC family	CDS	0.316341	0.290077	0.375407	41.8197	55.1853	51.5526	34.0155	45.3968	57.7996	61.0983	63.0129
CD630_19470		ABC-type transport system, ATP-binding protein	CDS	0.432489	0.227681	0.307262	2.02205	3.12573	1.84504	1.73604	2.42365	2.71998	3.64887	2.99287
CD630_19480		ABC-type transport system, permease	CDS	-0.117845	0.643515	0.717295	10.4779	7.59875	6.02352	4.5571	5.35999	6.00662	7.70317	7.35205
CD630_19490		Two-component sensor histidine kinase	CDS	-0.856426	0.00479325	0.0110036	49.6781	47.6404	51.0642	34.0697	21.5798	22.4021	25.7448	31.0022
CD630_19491		conserved hypothetical protein	CDS	-0.561147	0.293049	0.378429	3.17094	0.808378	2.00784	1.46478	0.419477	2.11554	1.05412	1.43137
CD630_19500		putative membrane protein	CDS	-1.42001	6.72e-05	0.000260222	410.936	434.961	396.684	311.347	70.0061	171.888	125.724	212.949
CD630_19510		putative Acyl-CoA N-acyltransferase	CDS	-0.0934938	0.641167	0.715125	28.6764	35.7842	35.6527	27.9936	27.1262	31.4687	34.6237	26.8382
CD630_19520		Transcriptional regulator, LysR family	CDS	-0.727171	0.0378417	0.0661997	16.5441	18.3771	19.1559	18.0656	8.52937	10.7666	12.7305	11.516
CD630_19530		conserved hypothetical protein	CDS	-1.68599	1.72e-08	2.39e-07	993.838	1219.73	1230.05	1479.43	296.757	431.268	359.008	442.912
CD630_19540		ABC-type transport system, permease	CDS	1.13788	1.79e-06	1.15e-05	27.4815	24.7364	26.1562	19.2592	61.57	48.9974	53.3546	51.0414
CD630_19550		ABC-type transport system, ATP-binding protein	CDS	1.48986	1.07e-06	7.45e-06	3.99815	4.14967	4.44981	3.25507	13.936	8.76438	11.7575	10.1823
CD630_19560		Two-component sensor histidine kinase	CDS	1.34334	9.27e-05	0.000345348	7.03122	6.68259	6.72898	6.8899	18.9231	16.2443	18.893	15.3872
CD630_19570		Two-component response regulator	CDS	0.0572167	0.860303	0.89727	6.93931	7.59875	9.33374	6.40164	10.7666	6.57329	7.94643	6.24599
CD630_19580		putative 4Fe-4S binding protein; putative ferredoxin; putative dehydrogenase; putative reductase	CDS	-0.00960904	0.961683	0.974243	170.036	180.969	175.442	178.595	170.821	166.674	198.782	164.087
CD630_19590		Two-component response regulator	CDS	1.40677	8.83e-05	0.000331349	12.5459	8.78437	10.202	5.31661	25.7279	22.2887	26.1097	23.7478
CD630_19600		Two-component sensor histidine kinase	CDS	1.45126	6.5e-05	0.000252534	14.2922	15.6825	11.3958	8.84294	37.0072	29.8065	31.8668	38.7446
CD630_19610		ABC-type transport system, ATP-binding protein	CDS	1.2939	0.000121263	0.000433101	12.0864	12.6107	11.2873	8.73443	29.2236	24.6309	28.1368	27.7491
CD630_19620		ABC-type transport system, permease	CDS	0.746087	0.00135351	0.00358258	28.3547	21.1795	26.9159	15.5701	42.274	34.642	41.6377	35.8819
CD630_19630		putative methyltransferase	CDS	-0.994456	2.66e-05	0.000113779	304.594	201.663	180.217	189.499	92.5647	112.275	120.534	114.282
CD630_19640		putative transcriptional regulator	CDS	-0.821231	0.000582345	0.00172289	217.692	145.454	125.788	113.548	71.1247	97.2393	94.7084	77.9122
CD630_19650		putative permease	CDS	-0.0659231	0.818559	0.86691	13.465	13.2035	12.4812	14.8648	14.5419	12.6177	14.6766	9.79189
CD630_19660		putative acyl-CoA thioesterase	CDS	-0.616579	0.00954671	0.020027	12.2242	11.7484	13.8921	10.7417	8.62259	9.10438	6.81122	7.15686
CD630_19670		uncharacterised protein	CDS	1.34398	0.000220913	0.000738032	16.2224	15.6825	20.5125	15.8956	72.8492	33.5087	39.5294	27.684
CD630_19680		putative membrane protein	CDS	0.0180845	0.939611	0.959786	269.254	295.543	272.632	242.286	308.036	242.607	302.126	240.601
CD630_19690		putative oligonucleotide binding regulator	CDS	0.32322	0.232762	0.31304	112.04	103.203	92.6319	76.5484	140.898	110.424	124.345	105.368
CD630_19700		putative enzyme, cyclase family	CDS	-0.0375276	0.835264	0.878862	149.264	146.209	140.115	138.557	166.719	131.088	138.9	122.74
CD630_19710		putative protein, Sir2 family; putative silencing, chromosome stability or ageing; putative ADP ribosyltransferase	CDS	0.635234	0.00428848	0.00996828	20.9558	24.413	19.9699	19.2592	34.9565	33.1687	33.448	29.8636
CD630_19720		putative peptidase, M20A family	CDS	0.793945	1.56e-06	1.03e-05	153.584	158.496	142.122	166.28	274.898	252.543	283.233	265.162
CD630_19730		aluminum resistance protein	CDS	0.505546	0.00286327	0.00694504	99.586	109.239	99.3609	129.009	151.944	157.117	149.887	161.713
CD630_19740	hfq	Hfq-like RNA chaperone	CDS	-1.28412	4.63e-07	3.58e-06	221.736	289.884	264.872	384.749	97.412	129.312	127.427	122.61
CD630_19750	miaA	transfer RNA delta(2)-isopentenylpyrophosphate transferase	CDS	1.07023	9.78e-08	9.86e-07	69.2552	74.1552	60.9406	65.3726	132.368	134.526	156.901	142.617
CD630_19760	mutL	DNA mismatch repair protein MutL	CDS	1.75205	6.12e-11	3.12e-09	98.2073	99.1071	77.7088	72.371	282.075	271.507	326.209	290.536
CD630_19770	mutS	DNA mismatch repair protein MutS	CDS	0.934183	4.57e-08	5.28e-07	155.146	184.634	159.867	152.717	297.782	308.642	314.37	325.767
CD630_19780		ABC-type transport system, ATP-binding protein	CDS	-0.0792697	0.631663	0.705876	103.171	80.7839	86.717	69.9297	78.0228	83.4883	84.4916	76.4157
CD630_19790		ABC-type transport system, extracellular solute-binding protein	CDS	0.0774222	0.66037	0.732422	227.802	183.286	172.24	136.008	192.4	187.188	197.607	181.849
CD630_19800		ABC-type transport system, permease	CDS	-0.151882	0.632084	0.705876	153.17	133.382	125.734	98.7913	107.153	115.486	127.467	109.923
CD630_19801		conserved hypothetical protein	CDS	-0.678894	0.12585	0.186553	33.18	32.8201	34.893	32.9847	20.7408	22.9687	20.6769	19.2259
CD630_19810		Transcriptional regulator, hxlR family	CDS	1.74668	0.00253819	0.00625	0.873158	0.916162	0.162798	0.813767	2.33043	0.717773	5.27059	1.13859
CD630_19820		Fragment of putative phenazine biosynthesis protein	CDS	0.20127	0.54597	0.628394	5.05513	4.09578	5.58939	3.96033	6.05912	4.91108	5.14896	5.40018
CD630_19840		putative hydrolase, NUDIX family	CDS	-0.627865	0.0245869	0.0456431	76.6541	69.3588	77.8173	55.7159	37.4267	44.8419	47.3948	51.2041
CD630_19850		putative membrane protein	CDS	-0.805669	0.000221366	0.000738162	165.165	175.041	165.674	134.977	84.9209	88.4372	99.1682	94.0802
CD630_19860	miaB	(Dimethylallyl)adenosine tRNA methylthiotransferase miaB (tRNA-i(6)A37 methylthiotransferase)	CDS	-1.91217	4.93e-07	3.79e-06	170.266	154.67	143.099	188.306	32.9523	50.8485	28.5017	61.9719
CD630_19870	cwp28	putative cell wall binding protein cwp28	CDS	0.483984	0.126396	0.187129	38.419	29.1555	31.637	23.762	42.274	43.1419	45.6109	41.0218
CD630_19880		putative tryptophan transport protein	CDS	-1.48921	1.29e-05	6.21e-05	64.8895	86.1731	72.9877	66.6747	20.7408	27.3509	24.488	30.9046
CD630_19890		putative membrane protein	CDS	-1.16625	0.0614476	0.100988	9.42092	3.01794	5.37233	1.35628	1.16522	2.30443	2.27041	2.76515
CD630_19900		putative protein with SH3 domain	CDS	-2.07106	0.000112682	0.000405702	4.54961	2.69459	3.47302	4.8826	0.745738	0.679995	0.932489	1.30125
CD630_19901		Fragment of transcriptional regulator,beta-lactams repressor	CDS	1.37516	0.146597	0.212108	0.0919114	0.0538919	0.108532	0	0.279652	0	0.243258	0.227718
CD630_19902	cspC1	Major cold shock protein CspC	CDS	-0.492663	0.239118	0.320154	4.13601	7.976	7.59723	10.7417	3.82191	5.32663	4.9057	7.5147
CD630_19903		conserved hypothetical protein	CDS	-0.368911	0.149302	0.21541	20.1286	32.3351	26.1562	35.4802	25.8678	18.511	21.2851	22.6742
CD630_19904		conserved hypothetical protein	CDS	-0.523441	0.0179988	0.034732	21.4613	27.0537	23.4971	24.1418	15.241	15.2621	18.893	17.4692
CD630_19910		Fragment of integrase (C-terminal region)	CDS	2.27887	0.00113458	0.00307145	0.0919114	0.269459	0	0.0542511	0.372869	0.60444	0.40543	0.780748
CD630_19920		putative lipoprotein	CDS	0.240938	0.259922	0.34171	49.2186	45.9159	50.0332	35.2632	52.3415	50.2063	61.4226	49.2847
CD630_19921		conserved hypothetical protein	CDS	-1.10383	0.000708016	0.00203071	153.124	116.676	139.789	117.074	53.8329	67.0173	53.7195	70.43
CD630_19930		putative decarboxylase	CDS	-1.87805	4.72e-08	5.41e-07	131.893	160.867	163.937	206.968	28.3846	42.4241	58.909	50.7486
CD630_19940		putative membrane protein, DUF1648 family	CDS	-0.866977	0.00560644	0.0126127	49.4483	40.6884	45.1493	29.0244	19.8087	24.7065	25.6232	19.9416
CD630_19941		Transcriptional regulator, ArsR family	CDS	-1.61533	6.96e-06	3.71e-05	9.88048	6.52092	9.82213	10.6875	2.61008	2.6822	4.09484	2.63503
CD630_19942		conserved hypothetical protein	CDS	-0.598375	0.0382923	0.0669084	14.2003	12.5568	13.3494	13.5628	6.10573	9.0666	9.5276	10.7028
CD630_19950		putative membrane protein	CDS	-0.610425	0.014012	0.0277596	53.2167	43.4907	44.6066	32.3879	20.9273	30.1465	30.164	32.4987
CD630_19960		Transcriptional regulator, AraC family	CDS	0.299989	0.282103	0.36615	28.1708	17.7304	18.5589	11.2842	17.0587	28.3709	22.5824	25.2767
CD630_19970		putative proline iminopeptidase (PIP), S33 family	CDS	-0.244478	0.16775	0.238364	393.151	273.825	311.812	259.863	171.054	301.238	286.031	287.218
CD630_19980		Transcriptional regulator, TetR family	CDS	-0.50807	0.00801002	0.0172583	179.319	123.843	139.572	131.071	59.0065	118.168	111.574	114.672
CD630_19981		Fragment of conserved hypothetical protein (C-terminal region)	CDS	0.224447	0.801214	0.851573	2.25183	0.269459	0.976787	0.271256	1.53808	0.491108	1.25683	1.26872
CD630_19990	fldX	Flavodoxin	CDS	-0.412052	0.46084	0.550846	0.32169	0	0.759723	0.922269	0.186434	0.339998	0.283801	0.618092
CD630_20000	isp	Intracellular serine protease	CDS	2.30858	4.18e-05	0.000169715	0.919114	0.161676	0.379862	0.596763	3.30921	2.22887	2.10824	2.86274
CD630_20010		conserved hypothetical protein	CDS	-0.292715	0.397709	0.490164	1.83823	1.67065	2.44197	1.89879	0.838955	1.43555	2.31095	1.78921
CD630_20020		Transcriptional regulator, HTH-type	CDS	0.0726086	0.855137	0.893347	9.55879	13.5269	11.7214	13.7798	8.24972	13.4488	15.8523	13.5004
CD630_20021		Fragment of uncharacterised protein (N-terminal region)	CDS	0.0631532	0.879035	0.9091	6.66358	6.46702	5.64366	5.15386	3.63547	6.91329	7.50045	6.92914
CD630_20030	effD	putative drug/sodium antiporter, MATE family	CDS	0.23797	0.331817	0.420428	37.316	38.1554	38.3117	26.9086	24.2365	45.5597	50.5166	45.5762
CD630_20040	effR	Transcriptional regulator, MarR family	CDS	-0.485586	0.00208834	0.00526586	2048.89	2468.57	2472.57	2329.27	1365.77	1758.13	1867.09	1664.88
CD630_20050		Fragment of conserved hypothetical protein (C-terminal region)	CDS	0.0590636	0.779428	0.835505	298.528	245.477	289.075	230.35	209.832	280.574	342.669	274.791
CD630_20051		Fragment of conserved hypothetical protein (N-terminal region)	CDS	-0.156982	0.239129	0.320154	112.132	104.281	124.486	112.788	82.0777	106.079	114.656	104.067
CD630_20052		Fragment of conserved hypothetical protein (Central region)	CDS	0.212459	0.170793	0.241056	619.299	538.973	588.623	472.69	520.245	674.744	771.006	605.763
CD630_20060		Fragment of putative topoisomerase (C-terminal region)	CDS	-0.091972	0.61196	0.688576	123.897	115.652	137.021	131.613	106.547	123.155	137.36	109.728
CD630_20061		uncharacterised protein	CDS	-0.298093	0.573945	0.654888	0.32169	1.2934	0.922521	1.24778	0.559303	0.679995	0.851403	0.943404
CD630_20070	ermB	ribosomal RNA adenine N-6-methyltransferase (erythromycin resistance protein)	CDS	-0.103919	0.617765	0.692704	327.067	353.638	342.309	365.761	272.94	301.578	402.754	314.967
CD630_20071		Fragment of conserved hypothetical protein (N-terminal region)	CDS	-0.0572062	0.785649	0.839417	254.089	279.429	295.369	317.478	241.666	262.856	325.682	271.57
CD630_20080		putative hydrolase	CDS	-0.245405	0.299897	0.385736	1245.72	1429.86	1460.3	1477.53	1109.05	1202.61	1255.7	1167.97
CD630_20090		Fragment of putative topoisomerase (C-terminal region)	CDS	0.129271	0.799997	0.851041	1.10294	0.970054	1.24812	1.73604	1.02539	0.831105	2.27041	1.39884
CD630_20091		uncharacterised protein	CDS	-0.458897	0.346935	0.436637	2.02205	1.56286	2.27917	1.84454	1.44487	2.07776	0.770317	1.30125
CD630_20100	ermB1	ribosomal RNA adenine N-6-methyltransferase (erythromycin resistance protein)	CDS	-0.245489	0.404541	0.496697	39.7517	45.5925	49.4363	48.175	37.1937	39.8553	40.989	36.2723
CD630_20101	ermC	23S rRNA methylase leader peptide	CDS	-0.625583	0.0594416	0.0981433	3.07903	4.14967	4.28701	3.90608	2.33043	2.56887	2.43258	2.63503
CD630_20102		Fragment of putative transcriptional regulator (C-terminal region)	CDS	0.847614	0.296785	0.382423	0.229779	0	0.0542659	0.0542511	0.279652	0.188888	0.202715	0.0325312
CD630_20103		Fragment of conserved hypothetical protein (Central region)	CDS	0.126202	0.869647	0.903319	0.275734	0.269459	0	0.217005	0.0932172	0.60444	0.040543	0.0975935
CD630_20120	hydD	putative hydrolase	CDS	0.00840493	0.962232	0.974516	105.56	95.3347	94.2057	87.2358	83.8955	95.5016	106.831	98.3418
CD630_20130	hydR	Transcriptional regulator, TetR family	CDS	0.230924	0.348595	0.438417	46.2774	39.2872	42.3274	33.907	46.6552	45.7863	49.5841	47.8859
CD630_20140	ilvD	Dihydroxy-acid dehydratase	CDS	0.332633	0.0863075	0.134768	16.4981	17.3532	17.9078	17.6316	29.41	19.2288	20.7175	18.0873
CD630_20141		conserved hypothetical protein	CDS	0.296071	0.549027	0.631098	2.20587	3.93411	3.58155	1.46478	5.49982	2.11554	2.79747	3.35071
CD630_20150		putative VanZ-like transposon protein	CDS	0.267317	0.525003	0.608581	7.21505	6.41313	6.24058	5.26236	4.80069	10.6155	7.541	7.28698
CD630_20160		conserved hypothetical protein	CDS	-0.404115	0.374686	0.466299	6.0202	6.30535	8.68255	3.25507	3.30921	6.27107	3.97321	4.74955
CD630_20170		Transcriptional regulator, HTH-type	CDS	-1.27641	4.09e-05	0.000166622	92.4629	87.4126	95.3452	99.2253	32.4396	39.1753	42.1242	40.7941
CD630_20171		conserved hypothetical protein	CDS	-0.492775	0.071404	0.114206	25.6892	28.1854	27.0787	24.0333	15.0546	18.7754	18.9741	21.7634
CD630_20180		Transcriptional regulator, AraC family	CDS	-0.628008	0.0705376	0.113114	44.623	39.0177	33.2107	25.4438	18.6434	25.3487	22.5824	25.4719
CD630_20190		Transporter drug resistance, Major Facilitator Superfamily (MFS)	CDS	-0.725779	0.034293	0.060543	48.1616	43.9219	42.8701	37.9215	21.2535	28.1442	27.7719	27.3262
CD630_20200	clpB	Chaperone protein	CDS	0.67277	0.00837542	0.017948	64.6137	55.7242	50.0875	55.3904	116.755	84.2061	78.248	80.8725
CD630_20210		conserved hypothetical protein	CDS	0.256235	0.499622	0.585261	16.636	11.8023	14.5433	8.30043	17.8045	17.2265	13.9468	12.3618
CD630_20220		conserved hypothetical protein	CDS	0.103925	0.782881	0.837901	11.8566	14.0119	10.5276	9.87371	13.9826	13.6755	9.68978	12.3944
CD630_20230		Transcriptional regulator, GntR family	CDS	-1.16052	0.00180521	0.00461389	39.7976	26.6765	28.2725	23.111	12.8174	18.4354	9.97358	11.4835
CD630_20240		ABC-type transport system, multidrug-family ATP-binding protein	CDS	-0.761529	0.0301147	0.0544046	101.608	60.0894	62.3516	46.1677	36.8208	44.2375	36.0427	42.2905
CD630_20250		putative membrane protein	CDS	-0.409238	0.341956	0.430978	15.2113	4.31135	5.75219	2.71256	5.63964	8.00883	3.08127	4.39171
CD630_20260		putative acetyltransferase	CDS	-0.593896	0.0670186	0.108396	35.0182	39.4488	36.1954	30.3806	22.1391	21.6465	26.1908	23.455
CD630_20270		N-carbamoyl-L-amino acid hydrolase	CDS	0.234715	0.206246	0.282707	134.191	125.245	111.625	99.0626	166.16	117.904	141.536	127.652
CD630_20280	racX	putative aspartate racemase RacX	CDS	-0.449496	0.0235633	0.0439257	177.205	164.694	163.015	129.063	115.31	110.121	132.008	106.832
CD630_20290		putative lipoprotein	CDS	-2.14047	1.78e-12	3.11e-10	546.781	814.198	768.297	785.774	120.996	205.963	136.914	197.171
CD630_20300	argF	Ornithine carbamoyltransferase (OTCase)	CDS	0.10466	0.817313	0.865848	0.505513	1.3473	1.30238	0.813767	0.885563	0.793328	1.45955	1.10606
CD630_20310	argM	Succinylornithine transaminase (ACOAT)	CDS	0.0904489	0.847813	0.887877	1.42463	0.970054	0.922521	0.596763	0.65252	1.8511	0.486516	1.17112
CD630_20320	argB	Acetylglutamate kinase	CDS	-0.862822	0.148014	0.213772	0.689336	0.646702	0.379862	0.542511	0.0932172	0.264443	0.243258	0.585561
CD630_20330	argJ	Arginine biosynthesis bifunctional protein ArgJ [Includes: Glutamate N-acetyltransferase ; Amino-acid acetyltransferase]	CDS	-0.286423	0.615965	0.691966	0.689336	1.3473	0.325596	1.08502	0.699129	0.491108	1.01357	0.618092
CD630_20340	argC	N-acetyl-gamma-glutamyl-phosphate reductase	CDS	-1.83266	1.24e-05	6.05e-05	5.79042	4.41913	4.34127	4.34009	0.978781	1.39777	1.21629	1.65909
CD630_20350		putative sporulation integral membrane protein	CDS	0.168776	0.723497	0.787264	0.735291	0.970054	0.868255	1.03077	1.072	1.35999	1.01357	0.618092
CD630_20360		putative peptidylarginine deiminase	CDS	0.367759	0.453016	0.543498	1.19485	1.50897	1.68224	0.868018	0.978781	2.00221	1.45955	2.30971
CD630_20370		putative acyl-CoA acyltransferase	CDS	-0.211184	0.688219	0.75649	0.64338	0.646702	0.542659	0.434009	0.0932172	0.339998	1.05412	0.455437
CD630_20380		putative drug/sodium antiporter, MATE family	CDS	0.235921	0.656621	0.728968	1.2408	1.40119	1.08532	0.868018	1.49148	1.35999	1.62172	0.975935
CD630_20390		conserved hypothetical protein	CDS	-0.475192	0.444297	0.534835	0.32169	0.538919	0.542659	0.108502	0.0466086	0.60444	0.243258	0.162656
CD630_20400		Transcriptional regulator, MerR family	CDS	-1.78534	1.71e-06	1.11e-05	93.8875	111.502	98.2756	81.0512	16.9189	34.4153	26.8395	33.3445
CD630_20410		Transcriptional regulator, HTH-type	CDS	-0.434947	0.126041	0.186681	58.2259	58.8499	55.1342	51.8641	33.4184	40.2708	46.2596	45.7714
CD630_20420		Transcriptional regulator, TetR family	CDS	-0.522504	0.0398747	0.0694015	107.858	118.347	110.377	109.099	58.8201	77.0284	85.5863	88.7776
CD630_20430		putative hydrolase	CDS	-0.973882	0.00245016	0.00606674	28.3547	30.2872	25.9391	28.5904	10.3005	14.8466	15.5685	16.8512
CD630_20440		putative membrane protein	CDS	-1.18996	4.46e-05	0.000179799	65.9464	70.5983	71.2512	54.7394	20.9739	29.4287	33.975	30.6444
CD630_20450		Transcriptional regulator, HTH-type	CDS	-1.45278	6.69e-08	7.13e-07	77.849	82.5084	81.3989	64.1791	23.5373	27.5398	30.1234	30.5142
CD630_20451		conserved hypothetical protein	CDS	0.000551182	0.998903	0.998903	1.56249	1.45508	1.08532	0.922269	1.072	1.58666	1.1352	1.23618
CD630_20460		conserved hypothetical protein	CDS	-0.370644	0.296135	0.381861	9.09923	9.80832	8.08562	7.3239	6.85146	6.08218	8.6762	4.94474
CD630_20470		Two-component response regulator	CDS	-0.0825677	0.858726	0.896392	1.9761	0.538919	1.30238	1.35628	1.44487	0.868883	1.29738	1.30125
CD630_20480		Transcriptional regulator, RpiR family	CDS	-0.759074	3.57e-07	2.9e-06	780.098	806.815	783.329	812.736	423.439	484.27	477.84	495.157
CD630_20490		putative rRNA methylase	CDS	1.1043	5.82e-05	0.000227668	7.90438	10.5089	6.67471	6.83564	15.5673	18.5865	14.7982	19.7139
CD630_20500	rluB	Ribosomal large subunit pseudouridine synthase B	CDS	0.796255	0.0213378	0.040197	6.8474	5.87421	5.37233	13.834	11.7454	15.2621	12.6494	15.7776
CD630_20510		putative membrane protein	CDS	1.08006	0.000109588	0.000396561	15.2573	13.3113	14.8689	10.4162	22.745	24.8954	30.5694	35.6867
CD630_20520		putative lipoprotein	CDS	-0.920295	8.02e-05	0.000304548	63.1431	64.7241	73.259	84.1978	24.9822	41.4419	43.7053	40.5664
CD630_20530	lysA	Diaminopimelate decarboxylase	CDS	-0.61253	0.00012543	0.000446641	204.273	217.669	232.421	250.966	151.338	151.412	139.873	149.481
CD630_20540	lysC	Aspartokinase	CDS	-0.347261	0.0902766	0.140352	61.259	62.3529	52.855	79.3694	55.6041	50.3574	42.0431	53.0909
CD630_20541		conserved hypothetical protein	CDS	-1.63445	9.18e-05	0.000342489	12.8216	12.2335	10.2563	12.0438	4.3346	4.11775	2.83801	3.93627
CD630_20550		conserved hypothetical protein	CDS	0.234303	0.479774	0.56815	4.4577	2.91016	3.31022	2.06154	3.30921	3.81553	4.0543	3.83868
CD630_20560		putative membrane protein	CDS	-1.10747	6.48e-08	6.95e-07	564.152	471.608	455.888	379.053	160.287	247.367	206.121	254.361
CD630_20570		conserved hypothetical protein	CDS	-1.40836	2.86e-06	1.73e-05	603.628	634.038	592.91	419.85	178.045	235.921	167.605	266.17
CD630_20580		conserved hypothetical protein	CDS	-1.22001	5.61e-06	3.08e-05	98.8507	91.3467	92.3063	76.9824	31.2744	40.913	36.3671	45.7063
CD630_20590	glnS	Glutaminyl-tRNA synthetase	CDS	-0.203173	0.172743	0.24304	857.488	824.761	756.738	817.022	605.446	721.135	715.989	785.693
CD630_20600		putative lipid kinase	CDS	0.345744	0.0247844	0.0459619	128.354	109.077	104.896	103.62	172.778	130.71	137.279	126.026
CD630_20610		conserved hypothetical protein	CDS	0.215417	0.174095	0.244651	112.316	91.0772	80.9105	98.8998	131.716	99.4304	112.993	100.847
CD630_20620		conserved hypothetical protein	CDS	-0.563682	0.0900835	0.140173	340.118	263.1	280.989	216.462	166.16	209.967	158.118	210.412
CD630_20630		conserved hypothetical protein	CDS	-0.336836	0.165418	0.23599	155.652	153.592	140.06	144.905	120.903	126.706	97.0599	125.798
CD630_20640		conserved hypothetical protein	CDS	-0.591135	0.169948	0.240529	43.5201	18.8083	27.5128	13.0203	16.4994	20.9665	13.5008	17.3391
CD630_20650		Transcriptional regulator, beta-lactams repressor	CDS	-0.446131	0.0359035	0.0631986	233.409	299.531	292.71	239.79	174.083	213.027	204.62	190.275
CD630_20660		putative integrase	CDS	-0.422609	0.0930667	0.144124	238.464	214.112	213.048	167.799	147.004	155.643	165.699	153.45
CD630_20670		conserved hypothetical protein	CDS	-0.767557	0.0114325	0.0232826	53.998	47.8021	46.0175	52.1353	29.0838	28.8998	32.9209	26.5454
CD630_20680		ABC-type transport system, ATP-binding protein	CDS	-0.899824	4.78e-06	2.68e-05	581.891	610.972	573.699	704.288	256.068	368.18	296.085	403.842
CD630_20690		putative molybdopterin cofactor biosynthesis protein	CDS	-0.738659	0.000663179	0.00191442	74.3563	94.1491	88.6705	111.215	48.2399	57.6107	55.4628	59.4019
CD630_20700		putative molybdopterin-guanine dinucleotide biosynthesis protein	CDS	-0.0500486	0.84327	0.884542	15.7169	15.952	16.7139	14.4851	15.3808	16.2066	13.5819	15.5499
CD630_20710		conserved hypothetical protein	CDS	-1.23307	4.69e-06	2.65e-05	50.873	52.5985	51.01	43.2924	16.3596	23.6865	17.9605	26.0575
CD630_20720		putative transposase	CDS	-1.39193	1.17e-07	1.16e-06	144.531	145.4	158.239	149.57	44.8841	63.2773	54.2465	65.2901
CD630_20730	xdhA	Xanthine dehydrogenase, molybdenum binding subunit	CDS	0.271712	0.113199	0.170708	25.8731	25.0597	24.3654	28.5904	37.5665	30.5998	33.5291	23.7803
CD630_20740		putative FAD-binding subunit of xanthine dehydrogenase	CDS	1.21086	0.000586188	0.00172996	2.48161	2.74848	2.76756	1.51903	8.1099	5.09996	4.50027	4.42424
CD630_20750	pbuX	putative xanthine permease	CDS	-0.414859	0.107913	0.163771	9.00732	12.0179	10.9617	10.3077	9.83442	7.13995	8.87892	5.88814
CD630_20751		conserved hypothetical protein	CDS	-1.65209	0.00424412	0.00989094	1.01103	4.09578	4.06994	3.03806	0.65252	0.944438	1.50009	0.748217
CD630_20760		conserved hypothetical protein	CDS	0.0845997	0.704252	0.770553	55.8362	45.3231	46.9943	59.839	76.2517	48.733	45.7325	49.9028
CD630_20770	pyrD1	Dihydroorotate dehydrogenase, catalytic subunit	CDS	-0.532388	0.0811951	0.127961	7.58269	7.49097	8.73681	10.1992	5.59303	5.85551	7.17611	4.87968
CD630_20780		putative S-adenosylhomocysteine deaminase	CDS	1.08925	0.00115187	0.00311118	2.98712	2.42513	2.7133	2.27855	7.69042	4.49552	5.10842	4.94474
CD630_20790	xdhA1	Xanthine dehydrogenase, molybdenum binding subunit	CDS	0.985141	0.000654797	0.00189636	3.07903	6.19756	4.50407	3.25507	10.1141	7.32884	7.90588	8.39304
CD630_20800		putative FAD-binding subunit of xanthine dehydrogenase	CDS	0.683043	0.282271	0.366234	0.597424	0.808378	0.596925	0.325507	1.49148	0.717773	0.567602	1.00847
CD630_20810	xdhC1	Xanthine dehydrogenase iron-sulfur binding subunit XdhC1	CDS	0.0961391	0.86822	0.902099	0.183823	0.808378	0.27133	1.13927	0.885563	0.528885	0.527059	0.618092
CD630_20820		Amidohydrolase	CDS	0.647143	0.170778	0.241056	0.689336	2.53292	1.62798	1.89879	3.82191	2.03999	2.47312	2.24465
CD630_20830		D-hydantoinase (Dihydropyrimidinase)	CDS	1.23131	0.00653718	0.0144336	0.919114	1.3473	1.19385	0.651014	1.95756	1.66221	3.04072	3.0254
CD630_20840		putative peptidase, M20 family	CDS	-0.485412	0.281151	0.365578	2.61948	2.53292	2.27917	3.68908	1.86434	1.54888	3.00018	1.52897
CD630_20850	dpaL	Diaminopropionate ammonia-lyase	CDS	-0.129538	0.798603	0.850624	1.88418	1.56286	2.3877	4.12309	2.56347	2.37998	2.63529	1.52897
CD630_20860		putative NAD(P)H-dependent FMN reductase	CDS	0.00694657	0.985985	0.988478	2.06801	1.88622	2.27917	1.41053	2.42365	1.28444	2.47312	1.52897
CD630_20870		putative xanthine dehydrogenase	CDS	0.591168	0.0105397	0.0217877	9.88048	11.2634	9.98493	11.7725	20.7408	12.9577	15.4874	15.4848
CD630_20880	xdhC2	Xanthine dehydrogenase iron-sulfur binding subunit XdhC2	CDS	0.257093	0.518004	0.601445	2.20587	3.93411	2.2249	3.47207	4.00834	3.66442	3.4867	2.99287
CD630_20890		putative metal-dependent hydrolase	CDS	0.89748	0.0155501	0.0304516	3.49263	3.01794	2.98463	3.09232	7.5972	3.81553	7.01394	5.1074
CD630_20900		putative xanthine/uracile permease	CDS	0.0155285	0.962771	0.974516	3.86028	5.33529	4.28701	6.07613	6.4786	3.28664	6.48688	3.5459
CD630_20910		putative xanthine/uracil permease	CDS	-0.787031	0.0258468	0.0475327	5.05513	6.68259	7.38017	6.29313	4.10156	3.77775	3.81104	3.0254
CD630_20920		Transcriptional regulator, sigma-54-dependent	CDS	-0.565606	0.0021631	0.00542753	263.74	284.549	284.191	327.568	204.938	191.645	184.308	202.897
CD630_20930		conserved hypothetical protein	CDS	0.537974	0.0836637	0.131387	33.9153	17.8921	24.7995	17.9571	29.2702	41.6308	33.448	33.0191
CD630_20940		putative restriction enzyme	CDS	0.531274	0.00259411	0.00637011	39.5219	32.0118	40.6994	28.2106	48.2399	56.2129	47.638	50.9113
CD630_20950		putative cell division GTPase	CDS	-0.324175	0.349597	0.439522	3.76837	2.69459	4.23274	5.26236	3.63547	3.92886	2.14878	3.0254
CD630_20960		putative DNA-binding protein	CDS	0.216939	0.353659	0.443847	19.2554	15.952	21.3265	23.762	24.5627	21.9865	21.204	25.5695
CD630_20970		putative membrane protein, DUF988 family	CDS	0.0342792	0.913595	0.937505	13.8786	16.1676	14.6518	11.5555	14.0758	13.1466	15.9739	14.4113
CD630_20980		conserved hypothetical protein	CDS	-1.39946	0.00112871	0.00306022	4.0441	2.91016	5.101	6.07613	1.35165	2.03999	1.58118	1.85428
CD630_20990	XdhD	Xanthine dehydrogenase subunit XdhD,molybdopterin-binding	CDS	-0.792743	3.98e-06	2.3e-05	137.04	150.412	122.37	128.792	60.4514	88.7772	71.1124	90.5017
CD630_21000	XdhC3	Xanthine dehydrogenase iron-sulfur binding subunit XdhC3	CDS	-0.919149	0.00922513	0.0194765	13.7867	13.2035	15.6829	12.6948	6.15234	8.38661	4.29756	10.3774
CD630_21010	xdhB	Xanthine dehydrogenase subunit XdhB,FAD-binding	CDS	-1.37269	4.41e-05	0.000178352	43.6579	48.2871	40.1025	33.3645	14.4953	17.6799	9.44652	22.1863
CD630_21020		putative Na(+)/H(+) antiporter	CDS	-2.11265	2.59e-07	2.26e-06	506.891	508.092	529.418	455.221	57.8413	133.846	91.2217	179.279
CD630_21021		conserved hypothetical protein	CDS	0.560496	0.275077	0.358595	1.10294	0.215567	0.542659	1.30203	0.745738	1.62443	1.21629	1.10606
CD630_21030		ABC-type transport system, permease	CDS	-1.92521	2.64e-09	5.11e-08	180.652	200.478	187.435	155.267	43.7655	48.8085	38.9618	58.979
CD630_21040		ABC-type transport system, permease	CDS	-1.20513	0.00133932	0.00355031	111.213	58.0415	59.2041	33.7985	25.3085	28.2198	33.4885	26.7406
CD630_21050		ABC-type transport system, multidrug-family ATP-binding protein	CDS	-1.34074	2.06e-05	9.22e-05	46.645	29.3711	31.9626	21.2664	13.097	13.1844	11.7575	12.9799
CD630_21060		putative ATP-dependent RNA helicase	CDS	-1.51137	1.93e-06	1.22e-05	116.084	120.125	138.975	133.783	30.1558	51.9819	46.7055	49.6101
CD630_21070		Xanthine/uracil/thiamine/ascorbate permease family protein	CDS	-1.23416	0.000554042	0.00164872	1988.96	2086.42	1813.62	1381.13	331.527	992.491	712.219	1054.08
CD630_21080		putative drug/sodium antiporter, MATE family	CDS	-0.572094	0.00522099	0.0118728	224.723	246.609	221.188	202.357	131.529	143.706	176.93	149.741
CD630_21090		putative anion:Na+ symporter	CDS	0.284572	0.444581	0.534942	236.074	236.585	233.723	161.343	226.937	270.071	294.707	265.227
CD630_21100		putative transaldolase C-like	CDS	-0.384775	0.176813	0.247885	141.36	196.813	190.311	198.451	135.258	146.841	140.563	134.061
CD630_21110		Transcriptional regulator, DeoR family	CDS	-0.964368	2.94e-06	1.77e-05	173.391	211.957	191.559	164.544	80.4931	103.17	100.222	96.0646
CD630_21120		uncharacterised protein	CDS	0.188824	0.680947	0.748727	3.17094	3.55686	4.88393	3.85183	4.14817	5.13774	3.60833	4.71702
CD630_21130		Two-component sensor histidine kinase	CDS	0.0424569	0.849494	0.889121	158.915	125.676	122.804	103.131	116.801	123.721	146.036	139.233
CD630_21140		Two-component response regulator	CDS	-0.331615	0.156092	0.223821	46.645	48.341	48.8936	52.5694	34.2573	39.7797	39.8132	42.2255
CD630_21150		putative copper-transporting P-type ATPase	CDS	1.05878	0.0655996	0.106494	34.6046	31.9579	35.707	34.5037	78.5355	64.0707	83.7213	58.6863
CD630_21151		uncharacterised protein	CDS	-2.70522	1.9e-10	7.07e-09	249.861	418.093	420.235	443.612	49.2187	69.2462	54.206	62.1346
CD630_21160	bipA	GTP-binding protein BipA	CDS	-1.65895	1.61e-08	2.29e-07	1190.53	1444.14	1225.11	1205.19	239.708	472.974	281.287	609.797
CD630_21170	trxB2	Thioredoxin reductase	CDS	-0.785936	0.00770974	0.016692	28.2168	29.1016	27.947	47.4155	20.0417	23.3087	16.501	17.0789
CD630_21180	thrC	Threonine synthase	CDS	-0.347984	0.0712479	0.114048	204.549	139.903	135.502	99.7679	115.543	106.306	122.643	111.029
CD630_21190	thrB	Homoserine kinase (HSK) (HK)	CDS	-0.48593	0.0101508	0.0211185	186.167	161.352	143.805	118.322	104.636	100.564	118.142	111.972
CD630_21200		putative 2-nitropropane dioxygenase	CDS	-1.87373	1.72e-10	6.52e-09	1398.89	1644.29	1685.01	1640.88	237.471	505.085	452.379	542.848
[truncated: 1,570 more rows]
