# Supplementary material for: Exogenous butyrate inhibits butyrogenic metabolism and alters virulence phenotypes in Clostridioides difficile
Source: mBio. 2024 Jan 30;15(3):e02535-23. doi: 10.1128/mbio.02535-23 (PMC10936429; doi:10.1128/mbio.02535-23)
Supplement: Table S2 — Genes differentially regulated by C. difficile 630 in response to butyrate during early stationary phase. [file mbio.02535-23-s0007.xlsx]

## Sheet: All Quantified Genes_E.Stat
Table S2. Genes differentially regulated by C. difficile 630 in response to butyrate during early stationary phase. Related to Figure 1.
Locustag	Gene	Description	FeatureType	logFC	PValue	FDR	E-Na	E-Na1	E-Na2	E-Na5	E-But1	E-But3	E-But4	E-But5
CD630_00010	dnaA	Chromosomal replication initiator protein	CDS	0.6923	0.004484	0.0112907	114.68	196.416	212.168	277.098	310.241	325.858	320.959	337.609
CD630_00020	dnaN	DNA polymerase III subunit beta	CDS	0.452317	0.0233093	0.0468815	94.9692	143.535	123.022	170.542	189.057	175.842	158.159	204.389
CD630_00030		putative RNA-binding mediating protein	CDS	0.689196	0.038988	0.0724527	8.24261	6.61017	13.3719	4.90211	15.9569	12.1884	12.0909	14.0135
CD630_00040	recF	DNA replication and repair protein RecF	CDS	0.975183	2.72e-06	2.15e-05	95.6859	50.9927	83.5002	86.1739	147.583	151.597	144.603	184.378
CD630_00050	gyrB	DNA gyrase subunit B	CDS	0.56962	0.000718918	0.0023533	384.536	232.3	297.748	343.664	422.822	496.033	501.713	450.696
CD630_00060	gyrA	DNA gyrase subunit A	CDS	0.10791	0.501455	0.591468	844.33	515.593	631.749	661.01	660.044	776.168	722.769	701.96
CD630_00070		putative spore protein	CDS	-0.49773	0.0973489	0.155758	13.2598	8.49879	19.0178	13.4163	12.6479	7.24713	8.18275	11.2597
CD630_00080		conserved hypothetical protein	CDS	-0.558094	0.067155	0.113937	25.8029	87.8208	32.6869	32.2507	25.1487	33.798	31.5097	26.3135
CD630_00090	rsbV	Anti-anti-sigma factor	CDS	0.112081	0.650266	0.728461	53.0394	66.1017	60.3222	60.3733	67.9457	50.3346	63.2637	76.86
CD630_00100	rsbW	Serine-protein kinase RsbW	CDS	-0.279353	0.195122	0.273769	51.2475	30.2179	38.3328	30.7027	23.531	29.845	39.9367	31.6374
CD630_00110	sigB	RNA polymerase sigma-B factor (Sigma-37)	CDS	-0.432682	0.00370752	0.00957887	143.708	121.816	135.799	148.095	95.7416	110.222	101.735	100.175
CD630_00120		putative small-molecule-binding protein	CDS	0.18863	0.403359	0.4961	47.3054	55.7143	75.1799	74.5636	75.2256	76.2267	68.7595	69.3943
CD630_00130		putative mechanosensitive ion channel protein	CDS	0.00670398	0.962168	0.970601	75.617	78.3777	67.7511	64.2434	72.5783	70.1654	67.7825	75.7585
CD630_00140	serS1	Seryl-tRNA synthetase 1	CDS	-1.50234	4.37e-07	4.6e-06	753.303	380.557	298.342	374.624	171.335	165.762	161.335	139.645
CD630_00150	tadA	transfer RNA specific adenosine deaminase	CDS	0.624515	0.00251781	0.00689452	71.3165	83.0992	86.1746	68.1135	134.862	120.039	110.406	109.477
CD630_00160	dnaX	DNA polymerase III subunits gamma and tau	CDS	0.534467	0.00292556	0.00785999	168.794	125.593	133.125	114.297	202.955	202.459	185.028	194.843
CD630_00170		DNA binding protein	CDS	0.271774	0.214586	0.294818	45.5135	40.6053	37.4414	39.4749	55.739	49.6758	48.1195	43.2032
CD630_00180	recR	DNA repair and recombination protein	CDS	0.147161	0.36707	0.46077	154.101	110.484	108.758	125.649	151.701	140.397	148.877	112.72
CD630_00181		conserved hypothetical protein	CDS	-0.458733	0.201359	0.280535	5.01724	3.77724	3.863	5.93413	5.73567	2.96474	2.19835	2.87613
CD630_00190		putative glycosyl transferase	CDS	-0.24896	0.365011	0.459062	193.164	84.0435	82.3116	74.3056	106.478	79.5208	89.5218	90.5675
CD630_00200		conserved hypothetical protein	CDS	0.666234	0.0101334	0.0228147	8.95936	17.9419	20.2065	20.3824	25.2958	28.6591	27.9679	25.3344
CD630_00210	pycA	Pyruvate carboxylase	CDS	1.34332	2.88e-06	2.24e-05	211.082	143.535	197.31	204.082	410.615	480.09	476.432	557.113
CD630_00220	fusA1	Elongation factor G (EF-G)	CDS	-1.08737	0.00465317	0.0116755	5398.91	4580.85	3354.27	3791.14	1871.08	2114.12	2148.28	1925.48
CD630_00230	ctsR	Transcriptional regulator, CtsR family	CDS	-0.536837	0.0664057	0.113042	52.681	140.702	208.899	262.908	107.728	119.051	108.086	125.265
CD630_00240	mcsA	Activator of protein kinase McsB	CDS	-0.996199	0.00120814	0.00365792	333.288	1157.72	1370.47	1625.44	509.299	583.921	555.572	600.867
CD630_00250	mcsB	Tyrosine kinase protein	CDS	-0.984695	0.000512913	0.00175462	1397.66	3257.87	3233.92	4329.85	1415.61	1641.94	1563.88	1553.42
CD630_00260	clpC	class III stress response-related ATPase, AAA+ superfamily	CDS	-1.22171	9.61e-05	0.000415147	6619.53	10628.2	11210.1	14738.6	4051.45	4893.66	4841.26	4735.46
CD630_00270	radA	DNA repair protein	CDS	0.295358	0.213433	0.293348	557.272	1190.77	1417.72	1543.91	1255.01	1599.05	1454.82	1471.54
CD630_00280	disA	DNA integrity scanning protein disA	CDS	0.192799	0.646556	0.725216	116.472	555.254	678.402	658.688	504.078	639.593	582.319	569.902
CD630_00290		putative membrane protein	CDS	0.219329	0.273873	0.360183	268.422	342.784	459.103	470.344	426.793	442.075	430.51	496.041
CD630_00300		putative membrane protein	CDS	1.13391	7.21e-05	0.000323871	120.772	225.69	302.205	328.441	453.412	544.062	529.07	621.061
CD630_00310		Transcriptional regulator, AraC family	CDS	-1.26095	0.0107736	0.0241156	12.1847	13.2203	7.42885	9.0302	5.73567	1.77884	3.90818	5.50749
CD630_00320		putative beta-glucosidase	CDS	-0.970509	0.108301	0.170378	8.95936	7.55448	3.26869	2.83806	2.20603	1.91061	3.66392	3.2433
CD630_00330		putative glycoside hydrolase	CDS	-2.41615	8.98e-06	5.72e-05	19.7106	9.4431	8.61746	8.25618	2.86784	2.43767	1.46557	1.77463
CD630_00340		putative xylose transporter, sodium:galactoside symporter family	CDS	-2.06415	7.91e-06	5.12e-05	38.346	13.2203	19.315	12.3843	5.368	4.2824	6.35079	4.2836
CD630_00350		Transcriptional regulator	CDS	-0.730827	0.0714507	0.120253	16.4852	9.4431	9.21177	10.8362	4.33852	7.70832	9.1598	6.85376
CD630_00360	acoA	Acetoin dehydrogenase E1 component (TPP-dependent alpha subunit)	CDS	-1.40158	6.18e-05	0.000287393	79.5591	77.4334	51.1105	68.3715	19.1189	29.9768	31.754	23.4986
CD630_00370	acoB	Acetoin dehydrogenase E1 component (TPP-dependent beta subunit)	CDS	-1.76008	4.46e-05	0.000220125	127.223	56.6586	49.6247	65.2754	20.4425	22.7297	22.9606	22.4583
CD630_00380	acoC	Acetoin dehydrogenase E2 component (dihydrolipoamide acetyltransferase)	CDS	-1.78973	6.28e-06	4.2e-05	217.175	151.09	149.766	180.862	42.3558	52.8382	53.8596	53.4226
CD630_00390	acoL	Acetoin dehydrogenase E3 component (dihydrolipoamide dehydrogenase)	CDS	-1.21726	4.7e-05	0.000229982	67.016	31.1622	40.4129	58.0513	14.7069	21.5438	26.8687	22.6419
CD630_00400		Transcription antiterminator, PTS operon regulator	CDS	-0.678486	0.0745138	0.124236	13.9766	3.77724	2.97154	5.93413	3.16197	5.07299	5.37375	3.61046
CD630_00410		PTS system, galactitol-specific IIA component	CDS	-1.91547	0.000518187	0.00176421	3.22537	4.72155	2.08008	4.6441	0.441206	0.790597	1.5877	1.0403
CD630_00420		PTS system, galactitol-specific IIB component	CDS	-1.00401	0.0223426	0.0452688	4.30049	2.83293	2.08008	3.87008	1.39715	2.37179	1.5877	1.22389
CD630_00430		PTS system, galactitol-specific IIC component	CDS	-0.757982	0.0451938	0.0823972	11.1096	5.66586	8.32031	6.19214	3.08844	5.53418	5.00736	5.20151
CD630_00440		conserved hypothetical protein	CDS	-0.779596	0.203161	0.282824	1.4335	1.88862	0.297154	2.32205	0.441206	0.85648	1.5877	0.611943
CD630_00450		putative sugar-phosphate aldolase	CDS	0.698879	0.234272	0.317103	2.50862	0	1.18862	1.29003	2.86784	1.12001	3.05327	2.26419
CD630_00460		putative lipoate-protein ligase	CDS	0.3682	0.11738	0.181933	22.936	16.0533	15.7492	18.5764	27.943	22.9932	23.9376	20.5001
CD630_00470	ispD	2-C-methyl-D-erythritol 4-phosphate cytidylyltransferase	CDS	0.401932	0.346887	0.438743	15.0517	2.83293	9.21177	12.6423	15.8099	14.3625	13.8008	12.1165
CD630_00480	ispF	2-C-methyl-D-erythritol 2,4-cyclodiphosphate synthase	CDS	-0.362262	0.129198	0.196315	15.7685	16.9976	11.589	12.6423	10.5154	14.2307	9.64832	9.05675
CD630_00490	proS	Prolyl-tRNA synthetase	CDS	-0.108652	0.797734	0.849393	298.884	42.4939	55.5678	59.5993	118.39	112.265	111.505	85.3048
CD630_00500	proS1	Prolyl-tRNA synthetase	CDS	-1.79115	0.000350328	0.00125752	2603.95	399.443	399.672	372.044	286.269	271.24	271.374	263.013
CD630_00510	gltX	Glutamyl-tRNA synthetase	CDS	0.452467	0.00574388	0.0138755	103.57	77.4334	106.975	105.008	149.201	128.867	141.672	120.92
CD630_00511		conserved hypothetical protein	CDS	-0.768033	0.257168	0.342251	1.79187	0	1.18862	0.516011	0.588274	0.263532	1.34344	0.305971
CD630_00520	cysS	Cysteinyl-tRNA synthetase (Cysteine--tRNA ligase) (CysRS)	CDS	-0.94616	1.52e-07	1.94e-06	1776.46	1558.11	1612.06	1551.39	862.116	855.491	832.565	822.512
CD630_00530	mrnC	Ribonuclease III	CDS	-1.27084	3.21e-07	3.59e-06	236.169	230.412	268.627	220.853	103.757	111.672	104.666	76.3093
CD630_00540	thyX	Thymidylate synthase thyX (TS) (TSase)	CDS	0.138224	0.422364	0.516271	118.622	146.368	201.47	162.544	155.525	179.4	181.853	176.607
CD630_00550		putative tRNA/rRNA methyltransferase, TrmH family, group3	CDS	-0.534794	0.00557006	0.0135625	219.325	159.588	171.161	162.028	111.404	129.724	132.023	118.962
CD630_00560		putative ribonuclease	CDS	-0.745872	5.69e-05	0.000269853	444.026	305.012	294.777	302.125	200.675	207.795	192.111	202.308
CD630_00570	sigH	RNA polymerase factor sigma-70	CDS	-0.279564	0.0906172	0.146898	437.217	277.627	302.8	323.023	263.179	296.013	294.457	252.12
CD630_00580	tuf1	Elongation factor EFTu/EF1A	CDS	-0.100222	0.678482	0.751041	121.847	40.6053	71.3169	60.6313	63.8278	62.7865	78.53	72.5152
CD630_00581	rpmG	50S ribosomal protein L33	CDS	0.178498	0.307211	0.396717	91.3854	68.9346	80.2315	91.334	92.4326	104.82	97.0939	83.1018
CD630_00590	secE	Preprotein translocase SecE subunit	CDS	0.123166	0.428442	0.521912	194.597	179.419	146.794	177.25	184.056	218.798	194.676	162.348
CD630_00600	nusG	transcription antitermination protein	CDS	-0.00325817	0.982545	0.985583	553.33	383.39	413.341	445.318	410.101	482.725	462.631	437.172
CD630_00610	rplK	50S ribosomal protein L11	CDS	0.039544	0.791093	0.844085	694.888	535.423	533.688	590.059	582.759	632.938	634.957	569.658
CD630_00620	rplA	50S ribosomal protein L1	CDS	0.035646	0.825575	0.866734	960.085	847.046	827.87	877.219	823.363	991.145	932.345	853.538
CD630_00630	rplJ	50S ribosomal protein L10	CDS	-0.184566	0.447663	0.541445	267.347	215.303	275.164	286.128	254.723	250.421	222.766	192.272
CD630_00640	rplL	50S ribosomal protein L7/L12	CDS	-0.808755	0.000608489	0.00203095	255.521	258.741	261.198	256.458	164.276	163.39	139.107	122.266
CD630_00650		putative NADP-dependent deshydrogenase	CDS	-1.34109	1.34e-06	1.2e-05	253.371	457.046	389.569	427.257	173.32	152.256	133.611	142.889
CD630_00660	rpoB	DNA-directed RNA polymerase subunit beta	CDS	0.869254	8.87e-06	5.66e-05	1835.95	1940.56	2465.78	2320.24	3394.34	4229.49	4030.31	3989.38
CD630_00670	rpoC	DNA-directed RNA polymerase subunit beta'	CDS	0.284292	0.058604	0.101832	4233.48	3121.89	3736.71	3690	3809.15	4880.81	4723.52	4590.12
CD630_00680	rpsL	30S ribosomal protein S12	CDS	-0.662309	0.00155711	0.00452425	345.114	321.065	314.686	322.507	180.894	193.564	239.132	210.141
CD630_00690	rpsG	30S ribosomal protein S7	CDS	-0.813562	0.000202799	0.000789942	640.773	552.421	612.731	596.251	305.535	351.684	359.797	350.215
CD630_00700	fusA	Elongation factor G (EF-G)	CDS	-0.840397	0.000318221	0.00115858	11881.5	9889.75	10023.9	10104	5063.2	6131.87	6191.17	6014.3
CD630_00710	tuf	Elongation factor EFTu/EF1A (EF-Tu)	CDS	-1.43655	6.26e-05	0.000289796	115.755	64.213	59.7279	69.1455	22.3544	30.3721	33.8302	27.9658
CD630_00720	rpsJ	30S ribosomal protein S10	CDS	1.17769	1.23e-05	7.52e-05	149.442	135.036	105.49	128.745	284.357	296.869	329.142	261.912
CD630_00730	rplC	50S ribosomal protein L3	CDS	0.562607	0.00401083	0.010288	776.597	725.23	686.722	823.554	1050.07	1215.87	1155.84	1027.57
CD630_00740	rplD	50S ribosomal protein L4	CDS	0.537336	0.0152438	0.0325628	321.103	262.518	269.221	284.322	399.438	429.03	425.992	396.906
CD630_00750	rplW	50S ribosomal protein L23	CDS	0.363766	0.0660355	0.112465	212.158	158.644	182.155	217.757	216.558	277.038	268.199	232.355
CD630_00760	rplB	50S ribosomal protein L2	CDS	0.66234	0.00220366	0.0061668	1437.8	1102.01	1298.26	1454.64	1805.41	2393.33	2108.71	2071.79
CD630_00770	rpsS	30S ribosomal protein S19	CDS	0.607093	0.00554817	0.0135218	487.747	320.121	423.444	505.433	564.229	763.321	664.635	657.349
CD630_00780	rplV	50S ribosomal protein L22	CDS	0.444368	0.0322837	0.0618959	394.212	287.07	352.424	385.202	418.484	556.119	500.858	457.917
CD630_00790	rpsC	30S ribosomal protein S3	CDS	0.366936	0.0955668	0.153526	551.538	389.056	572.318	646.82	620.115	760.554	710.678	697.798
CD630_00800	rplP	50S ribosomal protein L16	CDS	0.0948123	0.704733	0.771316	198.898	101.041	129.856	146.031	143.612	172.548	165.121	136.586
CD630_00801	rpmC	50S ribosomal protein L29	CDS	0.198735	0.392666	0.485627	142.275	84.0435	142.931	168.736	131.773	171.296	161.212	157.698
CD630_00810	rpsQ	30S ribosomal protein S17	CDS	0.298668	0.146451	0.215925	275.948	259.685	312.309	360.95	300.093	441.285	372.987	374.631
CD630_00820	rplN	50S ribosomal protein L14	CDS	0.244408	0.239729	0.322531	193.164	123.705	176.509	195.31	170.967	220.576	223.743	204.022
CD630_00830	rplX	50S ribosomal protein L24	CDS	0.580763	0.00658061	0.0155701	236.885	158.644	198.499	242.267	256.929	372.898	319.005	305.665
CD630_00840	rplE	50S ribosomal protein L5	CDS	0.302638	0.179711	0.256176	289.208	165.254	245.746	282.774	246.266	353.66	316.44	300.158
CD630_00841	rpsZ	30S ribosomal protein S14 type Z	CDS	-0.201698	0.468843	0.562339	91.0271	42.4939	34.767	41.5389	36.6936	47.4358	57.2793	41.8569
CD630_00850	rpsH	30S ribosomal protein S8	CDS	0.271203	0.137336	0.205802	235.452	162.421	206.225	228.851	223.765	289.951	250.001	244.165
CD630_00860	rplF	50S ribosomal protein L6	CDS	0.198061	0.274416	0.360765	629.664	532.591	547.06	629.534	549.007	807.199	687.962	639.909
CD630_00870	rplR	50S ribosomal protein L18	CDS	0.169821	0.406118	0.499149	409.622	305.012	308.148	392.427	335.611	482.593	410.237	365.085
CD630_00880	rpsE	30S ribosomal protein S5	CDS	-0.109585	0.543352	0.631081	421.807	322.01	412.152	478.342	317.815	451.826	396.68	350.582
CD630_00881	rpmD	50S ribosomal protein L30	CDS	-0.202175	0.309766	0.399149	232.943	180.363	234.157	268.326	169.129	224.134	230.827	174.098
CD630_00890	rplO	50S ribosomal protein L15	CDS	0.0453908	0.800447	0.851204	437.575	315.399	399.375	475.246	367.598	477.125	426.724	410.614
CD630_00900	SecY	Preprotein translocase SecY subunit	CDS	0.503238	0.011899	0.0262071	1332.44	1236.1	1147.91	1437.09	1566.06	2063.19	1856.75	1819.24
CD630_00910	adk	Adenylate kinase	CDS	0.499228	0.013228	0.0286566	527.169	464.6	563.106	592.639	646.734	871.633	802.154	717.075
CD630_00920	map1	Methionine aminopeptidase Map1 (MAP) (Peptidase M)	CDS	0.522109	0.0117656	0.0259615	540.428	511.816	587.77	635.468	684.016	975.135	815.344	794.914
CD630_00930		Ribosomal protein L14E/L6E/L27E-like	CDS	0.114085	0.591575	0.675005	188.863	161.477	156.006	200.986	174.717	201.339	172.204	218.158
CD630_00940	infA	Translation initiation factor IF-1	CDS	0.120058	0.576942	0.661056	81.351	67.9903	69.2368	84.6259	68.1663	91.5115	82.5603	88.2422
CD630_00941	rpmJ	50S ribosomal protein L36	CDS	-0.104151	0.669825	0.74476	41.5714	19.8305	30.3097	30.9607	24.3399	31.1627	29.7999	30.6583
CD630_00950	rpsM	30S ribosomal protein S13	CDS	-0.0846316	0.676424	0.749914	214.308	244.576	216.031	279.936	187.365	244.887	246.46	221.768
CD630_00960	rpsK	30S ribosomal protein S11	CDS	-0.140622	0.481519	0.573207	304.977	203.027	284.673	335.149	240.384	279.739	273.45	232.232
CD630_00970	rpsD	30S ribosomal protein S4	CDS	-0.124286	0.477831	0.570201	1172.96	1159.61	1191.29	1402.26	998.449	1313.71	1165.37	1042.69
CD630_00980	rpoA	DNA-directed RNA polymerase subunit alpha	CDS	-0.514942	0.00630141	0.0150391	698.113	592.082	563.701	643.724	394.291	468.363	469.104	416.488
CD630_00990	rplQ	50S ribosomal protein L17	CDS	-0.904349	0.000423973	0.00148599	251.579	119.927	160.463	178.54	87.3587	91.9727	109.063	92.8929
CD630_01000	cbiO1	ABC-type transport system, cobalt-specific ATP-binding protein	CDS	0.447609	0.0853199	0.139964	14.335	47.2155	35.0641	39.4749	42.0616	48.6217	50.3178	41.4897
CD630_01010	cbiO2	ABC-type transport system, cobalt-specific ATP-binding protein	CDS	0.63511	0.000322326	0.00117233	28.6699	33.0508	32.0926	21.9305	47.209	45.7228	44.3334	40.7554
CD630_01020	cbiQ	ABC-type transport system, cobalt-specific permease	CDS	0.816897	1.18e-05	7.3e-05	44.7968	33.0508	27.9325	26.8326	61.1805	58.043	56.6686	57.0331
CD630_01030	truA1	transfer RNA pseudouridine synthase A 1	CDS	0.620993	9.72e-05	0.000419254	64.8657	42.4939	44.8702	51.6011	82.2849	82.815	72.912	77.2884
CD630_01040	rplM	50S ribosomal protein L13	CDS	-0.0360298	0.86022	0.893787	223.267	247.409	243.369	190.408	241.634	239.287	221.789	178.443
CD630_01050	rpsI	30S ribosomal protein S9	CDS	0.0624963	0.788307	0.842119	99.2697	55.7143	84.6888	51.0851	80.6671	79.7844	81.0947	63.8256
CD630_01060	cwlD	Germination-specific N-acetylmuramoyl-L-alanine amidase, Autolysin	CDS	-0.25349	0.58742	0.670907	23.2943	4.72155	10.6975	2.32205	11.0301	6.5883	7.32784	10.3418
CD630_01070	aspC	Aspartate aminotransferase	CDS	-0.745822	0.000463397	0.0016026	178.829	91.598	92.1177	115.329	79.6376	66.6736	62.653	76.9212
CD630_01080	nrdD	Anaerobic ribonucleoside triphosphate reductase	CDS	-0.208806	0.249519	0.333565	342.606	497.651	476.932	533.04	391.202	401.425	399.123	408.778
CD630_01090	nrdG	Anaerobic ribonucleoside-triphosphate reductase-activating protein	CDS	-0.594467	5.94e-05	0.000279346	168.078	144.479	148.874	171.832	109.493	94.2128	100.269	115.963
CD630_01100		conserved hypothetical protein, CHP00159 family	CDS	-0.136629	0.423446	0.517239	36.1958	54.77	48.1389	55.4712	42.797	45.8546	45.1883	42.53
CD630_01110		putative exported protein	CDS	-0.875844	5.46e-06	3.73e-05	134.749	149.201	122.427	96.7521	64.4896	72.8666	71.8128	63.8868
CD630_01111		conserved hypothetical protein	CDS	-4.79185	1.26e-08	2.41e-07	14.335	14.1646	3.863	5.67612	0.51474	0.461181	0.122131	0.122389
CD630_01120	ptb	phosphate butyryltransferase	CDS	0.82753	0.0251596	0.0499552	425.39	660.072	657.007	682.425	928.15	1138.79	1115.91	1119.55
CD630_01130	buk	Butyrate kinase (BK) (Branched-chain carboxylic acid kinase)	CDS	0.23339	0.491973	0.582209	817.093	830.992	928.606	955.395	912.266	1051.03	1070.11	1119.79
CD630_01140		putative atp/gtp-binding protein	CDS	-0.752801	0.0347631	0.0657311	1155.4	980.193	974.367	1028.15	529.52	615.677	627.996	682.806
CD630_01150		putative 4Fe-4S ferredoxin, iron-sulfur binding domain protein, delta subunit	CDS	-1.21873	0.000418099	0.00146684	478.43	600.581	515.562	619.472	212.661	233.555	245.238	259.525
CD630_01160		putative ferredoxin/flavodoxin oxidoreductase,alpha subunit	CDS	-1.99029	4.14e-06	3e-05	6641.03	7199.42	5930.6	6428.21	1500.76	1634.62	1686.75	1771.64
CD630_01170		putative ferredoxin/flavodoxin oxidoreductase,beta subunit	CDS	-2.28941	1.78e-06	1.51e-05	10982	8496.9	6997.38	7583.82	1592.75	1718.69	1740.36	1915.38
CD630_01180		putative ferredoxin/flavodoxin oxidoreductase,gamma subunit	CDS	-2.39337	5.75e-07	5.76e-06	9699.04	7376.95	6419.71	6779.61	1323.98	1388.81	1436.62	1613.02
CD630_01190	glmM	Phosphoglucosamine mutase	CDS	-0.307546	0.05575	0.0978917	294.225	330.508	353.019	301.867	260.753	258.723	277.481	236.822
CD630_01200	glmS	Glucosamine--fructose-6-phosphate aminotransferase [isomerizing]	CDS	-0.269614	0.0952576	0.153168	1097.34	841.38	959.51	972.423	816.598	871.171	763.927	760.155
CD630_01210		putative thiosulfate sulfurtransferase	CDS	-0.407546	0.0524851	0.0931213	68.4495	68.9346	55.5678	49.0211	42.2087	48.8852	46.6539	43.6315
CD630_01220		putative exported protein	CDS	-1.45421	0.00058797	0.00196984	29.0283	39.661	14.5605	17.8024	7.64757	10.4754	6.35079	10.8926
CD630_01230	murA	UDP-N-acetylglucosamine 1-carboxyvinyltransferase	CDS	0.530906	0.000275051	0.00102227	122.922	168.087	143.228	154.287	216.411	218.007	217.026	197.107
CD630_01240	spoIID	Stage II sporulation protein D	CDS	0.031058	0.838878	0.877746	76.6921	73.6561	74.8828	73.7896	66.7691	79.9161	77.9193	81.0212
CD630_01250		putative cell wall endopeptidase	CDS	0.486135	0.150815	0.221353	8.24261	1.88862	7.42885	9.54621	9.19179	10.0142	10.9918	10.8314
CD630_01260	spoIIID	Stage III sporulation protein D	CDS	-0.477972	0.625902	0.706267	1.4335	0	0.297154	0.774017	1.39715	0.065883	0.244261	0.305971
CD630_01270	mreB1	Rod shape-determining protein MreB	CDS	0.36977	0.122244	0.188003	34.7623	48.1598	47.8418	44.893	57.5038	56.9229	70.9579	41.1226
CD630_01280	fabZ	(3R)-hydroxymyristoyl-[acyl-carrier-protein] dehydratase	CDS	0.192796	0.300453	0.388693	66.6576	42.4939	50.8133	49.5371	59.9304	62.3912	62.0424	56.5435
CD630_01290		putative sporulation protein yyac	CDS	0.803918	0.0176204	0.0369603	6.45074	3.77724	14.2634	6.70815	15.5893	12.9131	15.1442	13.7687
CD630_01300	metK	S-adenosylmethionine synthetase	CDS	-0.430612	0.00365308	0.00945876	346.19	427.772	427.604	420.807	303.844	300.295	319.616	279.719
CD630_01310		putative membrane protein	CDS	1.52814	0.000323095	0.00117393	3.22537	1.88862	4.16015	4.12809	8.52998	11.5295	9.89258	11.3209
CD630_01320		putative DNA helicase, RecD/TraA type	CDS	0.312885	0.159409	0.231115	19.7106	33.9951	22.8808	13.9323	26.9136	24.9038	29.4335	27.1703
CD630_01330		putative phosphoribosyl transferase	CDS	0.34944	0.188741	0.266388	7.16749	2.83293	3.863	4.12809	6.69162	4.48005	5.49588	7.03734
CD630_01340		Transcription antiterminator, PTS operon regulator	CDS	-1.11121	5.75e-06	3.91e-05	20.069	29.2736	29.4182	27.0906	11.6184	10.9366	12.7016	13.5239
CD630_01350		PTS system, lactose/cellobiose-family IIA component	CDS	-1.79478	0.0173958	0.0365753	1.4335	1.88862	1.78292	1.03202	0.367671	0.395298	0.488523	0.42836
CD630_01360		PTS system, lactose/cellobiose-family IIB component	CDS	-0.600367	0.396712	0.489782	0.716749	0	2.08008	2.32205	0.882412	0.85648	0.977045	1.28508
CD630_01370		PTS system, lactose/cellobiose-family IIC component	CDS	-0.59417	0.230897	0.314001	5.73399	10.3874	6.83454	5.93413	5.00033	3.0965	5.00736	5.20151
CD630_01380		glycine/sarcosine/betaine reductase b	CDS	-1.57248	0.0291642	0.0566763	1.4335	7.55448	1.78292	0.774017	0.808877	0.85648	0.977045	0.367166
CD630_01390		N(4)-(beta-N-acetylglucosaminyl)-L-asparaginase	CDS	-1.40937	0.0466028	0.0844475	6.09236	3.77724	0.297154	1.80604	1.32362	0.790597	1.34344	0.795526
CD630_01400		putative peptidase	CDS	-0.0382465	0.932847	0.946912	2.86699	4.72155	4.16015	0.516011	3.30904	2.7012	1.83196	2.93733
CD630_01410	cutC	Copper homeostasis protein	CDS	0.166461	0.656252	0.733968	3.22537	2.83293	6.24023	1.54803	4.11792	4.87535	2.32048	4.34479
CD630_01420		putative RNA-binding protein	CDS	-3.3651	1.39e-12	1.24e-10	1619.13	1278.6	1267.06	1286.42	163.173	127.023	122.375	116.453
CD630_01430	secA1	Protein translocase subunit SecA1	CDS	0.432446	0.0025984	0.00708258	678.402	516.537	537.848	590.059	684.604	834.409	800.566	816.515
CD630_01440	prfB	Peptide chain release factor 2 (RF-2)	CDS	0.554557	0.000161017	0.0006477	229.36	212.47	191.367	190.924	283.401	312.879	308.624	304.809
CD630_01450		putative S1 RNA-binding domain-containing protein	CDS	0.714668	7.4e-06	4.82e-05	97.4778	92.5423	104.895	113.006	152.731	169.319	174.28	174.832
CD630_01460		putative hydrolase	CDS	0.68364	6.37e-05	0.000293682	98.1945	60.4358	86.4718	87.2059	117.361	139.145	135.809	145.336
CD630_01470		putative transporter	CDS	-0.243522	0.678631	0.751041	565.515	307.845	339.35	334.117	295.093	286.525	336.104	390.175
CD630_01480		uncharacterised protein	CDS	0.302742	0.301911	0.390297	23.2943	18.8862	34.1727	19.6084	26.5459	28.3297	31.9982	32.9225
CD630_01490		putative atp/gtp hydrolase	CDS	0.431574	0.102871	0.163131	15.4101	20.7748	40.4129	24.5105	35.8112	36.1039	31.8761	34.33
CD630_01500		putative peptidase, M22 family	CDS	-0.0545991	0.762734	0.820946	60.2069	98.2082	67.4539	92.108	74.9314	81.7609	68.0268	79.675
CD630_01510	rimI	putative alanine acetyltransferase, ribosomal family	CDS	-0.273428	0.332947	0.423966	22.2192	6.61017	20.2065	14.7063	14.7804	13.2425	12.7016	13.8911
CD630_01520	gcp	putative O-sialoglycoprotein endopeptidase	CDS	-0.263515	0.0800615	0.132066	140.841	126.537	111.433	119.973	92.6532	105.808	119.444	97.4825
CD630_01530		putative 4-hydroxyphenylacetate decarboxylase,catalytic subunit HpdB	CDS	-1.07953	5.72e-08	8.78e-07	392.061	405.109	325.978	399.651	156.922	192.049	199.439	171.895
CD630_01540		putative 4-hydroxyphenylacetate decarboxylase,regulatory subunit HpdC	CDS	-1.33947	4.07e-05	0.000203807	24.3695	14.1646	19.9093	26.5746	8.08877	7.24713	9.89258	9.05675
CD630_01550		putative 4-hydroxyphenylacetate decarboxylase,activating subunit HpdA; putative glycyl-radical activating family protein	CDS	-1.31903	1.21e-07	1.61e-06	242.261	203.971	160.166	171.058	74.3432	82.2879	69.4923	84.9989
CD630_01560		putative membrane-membrane-associated CAAX amino terminal protease	CDS	-0.306266	0.155229	0.226157	48.3805	30.2179	38.3328	26.8326	37.3554	23.5202	24.1819	31.6986
CD630_01570		putative membrane protein	CDS	1.76452	1.77e-05	0.000102367	9.67611	6.61017	2.97154	2.32205	22.2074	14.2307	12.9458	19.215
CD630_01590		putative enzyme, glyoxalase family	CDS	-0.43564	0.322912	0.412513	5.01724	0.94431	2.08008	2.58006	2.42663	1.58119	3.66392	0.979109
CD630_01600		Two-component response regulator	CDS	-1.68135	0.0348724	0.0658332	1.07512	1.88862	3.26869	3.09607	0.441206	0.263532	0.244261	1.89702
CD630_01610		ABC-type transport system, multidrug-family ATP-binding protein	CDS	0.14489	0.706079	0.772552	3.94212	2.83293	7.42885	2.58006	3.52965	5.13888	5.00736	5.56868
CD630_01620		putative radical SAM-family protein	CDS	-0.431232	0.131067	0.198492	12.5431	8.49879	12.7776	8.25618	5.368	10.0142	7.32784	8.81198
CD630_01630		conserved hypothetical protein	CDS	-0.972669	0.0255308	0.050664	4.30049	3.77724	6.24023	9.2882	3.38258	2.30591	2.68687	4.16121
CD630_01631		conserved hypothetical protein	CDS	-0.506692	0.590046	0.673691	0.716749	0	0.297154	2.06405	0.808877	0	0.244261	1.46866
CD630_01632		uncharacterised protein	CDS	-0.40304	0.457425	0.551011	3.94212	0	6.24023	4.6441	3.45611	1.84473	4.03031	3.42688
CD630_01640		putative membrane protein	CDS	-1.6542	0.0070132	0.0164518	4.65887	0	3.26869	3.35407	1.32362	0.461181	0.977045	1.22389
CD630_01650		putative amino acid transporter	CDS	0.241042	0.538071	0.62617	9.67611	5.66586	1.48577	4.12809	4.63266	5.99536	7.81636	5.75226
CD630_01660		putative peptidase, M20D family	CDS	-1.08329	0.0443254	0.0811874	8.95936	1.88862	2.97154	2.06405	1.69129	1.58119	1.70983	2.69255
CD630_01670		Transcriptional regulator, sigma-54-dependent	CDS	-0.0811942	0.800915	0.851204	9.67611	1.88862	5.64592	13.9323	8.30938	8.1695	6.71719	8.62839
CD630_01680		putative cyclic nucleotide-binding protein	CDS	0.152787	0.648797	0.727272	2.86699	7.55448	5.64592	3.35407	5.88274	4.74358	2.93114	6.36421
CD630_01690		putative drug/sodium antiporter, MATE family	CDS	-0.281091	0.181821	0.258462	52.3226	56.6586	49.0304	50.8271	41.1792	45.7228	39.2039	45.039
CD630_01700		ABC-type transport system, ATP-binding protein	CDS	-0.48156	0.0053292	0.0131045	101.778	75.5448	100.438	88.4959	71.843	67.9913	55.0809	68.354
CD630_01710	rex	Transcriptional regulator, Redox-sensing repressor Rex	CDS	-0.879823	6e-06	4.06e-05	762.62	906.537	720.004	717.514	435.985	392.004	442.724	416.611
CD630_01720		fwde family protein	CDS	0.973045	0.00224078	0.00623644	18.6355	14.1646	37.1442	29.6707	44.5618	54.2876	56.4244	46.2017
CD630_01721	fdxA	Ferredoxin (4Fe-4S cluster-containing protein) (fdx-like)	CDS	-1.95684	1.19e-08	2.29e-07	177.037	310.678	195.824	222.143	59.7834	57.2524	61.676	53.6674
CD630_01730		putative lipoprotein	CDS	0.39631	0.0316326	0.0609081	53.3978	31.1622	35.6585	43.861	49.5621	55.6712	56.7907	56.054
CD630_01740	cooS	Carbon monoxide dehydrogenase	CDS	-2.22029	1.28e-06	1.16e-05	655.825	1323.92	1228.73	1365.11	310.977	283.561	192.722	193.802
CD630_01750		putative oxidoreductase, Fe-S subunit	CDS	-1.97974	1.37e-05	8.22e-05	166.286	303.123	312.011	341.341	90.3001	83.8691	58.2563	52.0151
CD630_01760		putative oxidoreductase, NAD/FAD binding subunit	CDS	-1.96742	3.98e-06	2.91e-05	521.793	932.978	1125.62	1064.79	294.431	242.911	179.41	215.22
CD630_01770	cfa	Cyclopropane-fatty-acyl-phospholipid synthase	CDS	-0.270079	0.134481	0.20246	4766.38	3208.76	3156.37	3406.96	3264.7	3092.81	2802.65	2896.88
CD630_01780		putative ATPase	CDS	0.618214	0.0745067	0.124236	5.73399	1.88862	4.75446	9.0302	9.41239	10.0801	7.08358	8.93437
CD630_01790	gluD	NAD-specific glutamate dehydrogenase	CDS	-1.6811	4.58e-06	3.26e-05	26545.5	20942	18208.4	18412.6	6769.86	6497.98	6527.64	6433.17
CD630_01800		Fragment of conserved hypothetical protein (N-terminal region)	CDS	0.374983	0.266216	0.3518	5.01724	6.61017	2.37723	3.61208	4.55913	5.13888	4.88523	6.60898
CD630_01810		putative membrane-associated metalloprotease,M56 family	CDS	0.587086	0.0235285	0.0472424	19.3522	13.2203	18.7207	22.4465	34.414	27.4732	18.8081	32.433
CD630_01811		conserved hypothetical protein	CDS	0.482267	0.454214	0.547883	0	0	0.891461	1.80604	1.17655	1.05413	1.22131	1.34627
CD630_01820		conserved hypothetical protein	CDS	0.492258	0.373568	0.467353	1.07512	0	1.48577	2.32205	2.05896	2.43767	1.70983	1.95822
CD630_01830		putative cell wall hydrolase	CDS	0.915593	0.00136201	0.00403625	91.3854	114.261	104.598	108.878	207.881	192.115	192.844	196.434
CD630_01840	pyrB	Aspartate carbamoyltransferase (Aspartate transcarbamylase) (ATCase)	CDS	-0.190123	0.525061	0.613431	180.979	320.121	311.714	324.571	260.311	268.605	241.941	225.317
CD630_01850	pyrK	Dihydroorotate dehydrogenase electron transfer subunit	CDS	-0.624951	0.0558721	0.0979615	78.484	94.431	115.296	121.005	75.3727	66.476	58.2563	65.7839
CD630_01860	pyrD	Dihydroorotate dehydrogenase catalytic subunit	CDS	-0.427787	0.135229	0.203327	89.2352	117.094	139.959	123.843	89.1971	87.6903	96.8496	76.0645
CD630_01870	pyrE	Orotate phosphoribosyltransferase (OPRT) (OPRTase)	CDS	-0.00975529	0.97016	0.976555	70.9581	105.763	132.828	114.813	119.493	103.963	111.75	86.7735
CD630_01880		putative ketopantoate reductase	CDS	-0.788917	0.00179966	0.00512876	145.5	209.637	252.878	257.49	130.009	113.78	120.909	136.647
CD630_01890		Transcriptional regulator, LysR family	CDS	0.175674	0.37919	0.47339	30.4618	30.2179	32.6869	34.8308	37.3554	32.1509	34.0744	41.7345
CD630_01900		putative membrane protein	CDS	-0.577938	0.145521	0.214888	22.5776	12.276	13.9662	10.0622	10.1477	8.89421	8.91554	11.6269
CD630_01910		putative DNA glycosylase	CDS	-0.706591	0.0129206	0.028093	22.936	13.2203	16.9378	31.9927	14.4863	12.7813	14.4114	11.8105
CD630_01920	cls	Cardiolipin synthetase 1	CDS	-0.509771	0.0216086	0.0440065	47.6638	94.431	87.0661	94.1721	53.6065	54.09	63.2637	55.5032
CD630_01930	groS	10 kDa chaperonin (Protein Cpn10) (GroES protein)	CDS	-0.478157	0.112845	0.176053	22.2192	34.9395	43.0873	69.1455	33.0169	31.4262	34.3187	24.2329
CD630_01940	groL	60 kDa chaperonin (Protein Cpn60) (GroEL protein)	CDS	-1.85135	4.14e-07	4.41e-06	21187.4	22332.9	22595.6	24809.8	6189.9	6523.15	6307.44	6178.05
CD630_01950		putative NCAIR-mutase (PurE)-related protein	CDS	1.01276	0.000197301	0.000770209	18.9938	22.6634	32.3898	44.119	66.6221	64.4995	52.394	58.6853
CD630_01960		Fragment of conserved hypothetical protein,DUF111 family	CDS	1.67046	2.48e-09	6.27e-08	197.823	257.796	270.41	340.825	887.118	923.153	761.973	826.245
CD630_01980	guaA	Glutamine amidotransferase	CDS	0.334782	0.0129136	0.028093	820.677	610.024	787.16	758.279	929.473	993.055	936.742	896.496
CD630_01981		conserved hypothetical protein	CDS	0.285801	0.290787	0.37866	14.335	9.4431	16.0463	17.8024	20.8837	15.3507	15.1442	20.8061
CD630_01990		putative membrane-associated nucleotidase	CDS	0.651894	0.000511235	0.00175056	31.5369	38.7167	37.7385	42.3129	57.0626	60.4148	64.2407	54.5241
CD630_02000		Fragment of transcriptional regulator, LysR family (C-terminal region)	CDS	0.107892	0.759486	0.817943	3.58374	11.3317	8.91461	4.3861	7.35343	5.53418	6.71719	8.93437
CD630_02010		putative chromate transporter	CDS	-0.0191903	0.943103	0.955149	14.6933	9.4431	8.91461	7.48216	8.67705	10.0801	9.77045	11.3821
CD630_02020		conserved hypothetical protein	CDS	0.327377	0.102094	0.162115	10.3929	7.55448	8.32031	8.25618	10.9566	8.63068	12.5795	11.6881
CD630_02030		putative UvrABC system protein A 1 (UvrA protein 1) (Excinuclease ABC subunit A 1)	CDS	-0.167189	0.376964	0.470941	50.1724	34.9395	33.5784	31.2187	29.3402	39.3322	33.0974	31.821
CD630_02040		putative signaling protein	CDS	0.444993	0.142017	0.21122	68.0911	115.206	142.04	114.555	157.658	142.571	137.275	161.186
CD630_02050		Transcription antiterminator, PTS operon regulator	CDS	2.14756	3.1e-08	5.32e-07	90.6687	53.8256	65.9681	68.6295	372.451	326.121	226.186	319.557
CD630_02060		PTS system, fructose-like IIA component	CDS	1.75287	5.49e-05	0.000261747	16.4852	0.94431	8.32031	11.6103	33.5316	42.0993	30.5327	30.4136
CD630_02070		PTS system, fructose-like IIC component	CDS	0.839288	0.00781647	0.0180981	220.759	143.535	126.29	138.291	301.932	340.352	227.285	256.159
CD630_02080		PTS system, fructose-like IIB component	CDS	1.6207	7.16e-05	0.000322831	70.9581	67.046	52.0019	66.3075	223.177	250.487	165.609	147.356
CD630_02090		putative tagatose 6-phosphate kinase	CDS	0.681494	0.0257972	0.0511074	397.795	253.075	224.054	323.023	540.698	606.915	380.071	395.56
CD630_02100		putative hydrolase, HAD superfamily, subfamily IA	CDS	0.808158	0.0120525	0.0264472	17.5603	15.109	11.589	26.0586	37.6496	39.5298	19.2966	28.333
CD630_02110	licC	CTP:phosphocholine cytidylyltransferase	CDS	-0.122523	0.72999	0.792302	4.30049	3.77724	2.97154	2.06405	2.94137	3.4918	2.93114	2.20299
CD630_02120		putative sulfatase	CDS	-0.693362	0.00522806	0.0128913	25.8029	17.9419	18.1264	25.5426	15.6628	11.5295	12.4573	15.0538
CD630_02130		putative spore coat protein	CDS	0.405318	0.633676	0.713235	0.358374	1.88862	0.297154	1.03202	0.882412	0.65883	0.366392	1.83583
CD630_02140		uncharacterised protein	CDS	-1.24698	0.138761	0.207502	1.07512	0	1.18862	0.258006	0.147069	0.329415	0.244261	0.42836
CD630_02150		Transposase IS200/IS605-like OrfA	CDS	-0.365602	0.127176	0.194082	51.6059	113.317	131.342	115.845	69.637	81.102	87.5677	81.3272
CD630_02160		Transposase IS200/IS605-like OrfB	CDS	-1.51976	2.13e-09	5.59e-08	506.383	738.45	667.407	721.9	198.543	219.061	230.827	269.806
CD630_02170		putative nitroreductase	CDS	-0.947016	0.0164685	0.0348309	7.88423	8.49879	11.589	9.2882	6.02981	5.33653	2.68687	5.26271
CD630_02180	purE	Phosphoribosylaminoimidazole carboxylase catalytic subunit	CDS	0.439642	0.0447816	0.0818129	36.9125	34.9395	29.7154	41.0229	41.7675	53.6947	53.8596	44.4271
CD630_02190	purC	Phosphoribosylaminoimidazole-succinocarboxamide synthase	CDS	0.286069	0.25563	0.340722	45.8719	28.3293	32.3898	39.7329	48.312	50.9935	40.9138	39.8987
CD630_02200	purF	Amidophosphoribosyltransferase	CDS	-0.0377407	0.804003	0.853013	82.4261	63.2687	55.8649	53.4072	61.4011	66.6736	63.6301	56.4211
CD630_02210	purG	Phosphoribosylformylglycinamidine cyclo-ligase	CDS	0.295762	0.146899	0.216495	75.2586	42.4939	69.2368	74.0476	71.2547	83.8691	95.0176	73.9227
CD630_02220	purN	Phosphoribosylglycinamide formyltransferase	CDS	0.157657	0.392176	0.485525	41.213	33.0508	31.4983	38.1848	36.8407	44.2075	42.6236	37.4509
CD630_02230	purH	Bifunctional purine biosynthesis protein purH [Includes: Phosphoribosylaminoimidazolecarboxamide formyltransferase ; IMP cyclohydrolase]	CDS	0.414888	0.032183	0.0617359	101.42	92.5423	87.0661	74.5636	102.801	130.712	118.711	121.042
CD630_02240	purD	Phosphoribosylamine--glycine ligase	CDS	0.112441	0.475413	0.568627	82.4261	63.2687	67.1568	82.5618	75.6668	91.4457	76.3316	77.166
CD630_02250	purL	Phosphoribosylformylglycinamidine synthase	CDS	-0.26072	0.0457471	0.0832785	608.161	463.656	496.544	480.149	395.982	459.205	428.556	426.708
CD630_02260		putative lytic transglycosylase	CDS	0.264379	0.125746	0.192147	29.0283	31.1622	50.5161	45.151	51.8417	49.1488	40.0588	48.4047
CD630_02270		conserved hypothetical protein	CDS	0.553445	0.0970329	0.155322	16.1268	7.55448	7.42885	12.1263	18.3836	13.0448	14.1672	19.3986
CD630_02280	fliN	Flagellar motor switch protein FliN	CDS	0.0968171	0.756133	0.815503	6.80911	7.55448	5.34877	9.0302	8.75058	5.73182	6.83932	9.30153
CD630_02290	flgM	Negative regulator of flagellin synthesis (Anti-sigma-d factor)	CDS	-1.28716	0.00576358	0.0139137	3.58374	8.49879	2.97154	9.0302	2.50017	1.97649	3.41966	1.77463
CD630_02300		putative flagellar biosynthesis protein	CDS	-2.01885	1.73e-06	1.48e-05	21.5025	11.3317	18.7207	27.3486	5.51507	2.24002	6.47292	5.87465
CD630_02310	flgK	Flagellar hook-associated protein FlgK (or HAP1)	CDS	-1.08911	5.99e-07	5.97e-06	246.92	229.467	236.237	301.351	110.816	122.411	121.154	122.756
CD630_02320	flgL	Flagellar hook-associated protein FlgL (or HAP3)	CDS	-1.01837	5.37e-07	5.43e-06	259.105	272.905	201.47	261.876	107.875	125.968	130.313	126.733
CD630_02330	fliW	Flagellar assembly factor FliW	CDS	-1.16004	4.68e-06	3.33e-05	52.3226	60.4358	38.3328	36.1208	17.6482	23.7838	23.2048	18.1135
CD630_02340	csrA	Carbon storage regulator homolog CsrA	CDS	-1.42172	5.23e-06	3.6e-05	46.947	32.1065	24.3666	44.635	12.942	13.7696	13.8008	14.9926
CD630_02350	fliS1	Flagellar protein FliS1	CDS	-1.4412	1.07e-06	9.91e-06	52.3226	29.2736	24.9609	45.667	14.1186	12.6495	14.7778	14.9926
CD630_02360	fliS2	Flagellar protein FliS2	CDS	-1.40555	3.52e-06	2.63e-05	86.3682	46.2712	47.2475	51.6011	24.9281	19.8308	20.7622	22.2135
CD630_02370	fliD	Flagellar hook-associated protein 2 FliD (or HAP2)	CDS	-1.81773	2.19e-09	5.66e-08	1093.76	647.796	594.01	878.509	214.72	241.791	236.201	219.504
CD630_02380		conserved hypothetical protein	CDS	-2.03645	1.84e-09	4.98e-08	164.135	90.6537	88.5518	118.683	23.7516	30.7674	30.2884	28.2106
CD630_02390	fliC	Flagellin C	CDS	-2.90592	1.17e-15	5.23e-13	6434.25	5240.92	4362.81	5169.14	745.049	728.798	701.641	653.983
CD630_02400		Glycosyltransferase	CDS	-0.785134	0.00319861	0.00844203	57.3399	50.9927	78.7458	80.4978	48.0914	28.5274	25.1589	54.5853
CD630_02410		flagella glycosylation phosphoserine phosphatase	CDS	-1.32067	0.00181915	0.00517189	6.80911	13.2203	15.452	23.2205	5.51507	4.08475	5.61801	8.62839
CD630_02420		putative nucleoside triphosphate transferase	CDS	-0.883724	0.000901387	0.00285372	35.8374	33.9951	40.1158	52.1171	22.428	19.172	24.7925	22.3359
CD630_02430		flagella glycosylation methyltransferase domain protein	CDS	-1.16179	0.00193207	0.00546245	49.0973	36.8281	32.0926	56.2452	19.9278	16.4708	15.0221	26.8031
CD630_02440		putative CDP-glycerol:Poly(glycerophosphate) glycerophosphotransferase	CDS	-0.729014	0.0115936	0.0256932	39.7795	62.3244	37.7385	51.3431	31.5462	24.245	16.9762	40.6942
CD630_02450	flgB	Flagellar basal-body rod protein FlgB	CDS	0.483353	0.103205	0.163443	86.0098	230.412	271.301	240.719	246.708	315.975	320.837	274.089
CD630_02460	flgC	Flagellar basal-body rod protein FlgC	CDS	0.154923	0.400743	0.493857	185.279	271.017	330.732	320.701	274.724	345.425	345.752	268.276
CD630_02470	fliE	Flagellar hook-basal body complex protein FliE	CDS	0.215174	0.238928	0.321817	182.771	270.073	357.773	304.447	305.535	362.752	343.187	283.88
CD630_02480	fliF	Flagellar M-ring protein FliF	CDS	0.221233	0.216818	0.297312	768.354	1038.74	1304.51	1070.21	1095.59	1351	1301.42	1127.32
CD630_02490	fliG	Flagellar motor switch protein FliG	CDS	0.395792	0.0154858	0.0329478	571.249	627.022	802.018	767.051	831.967	1006.3	959.458	844.848
CD630_02500	fliH	Flagellar assembly protein FliH	CDS	0.270946	0.116394	0.180563	153.026	192.639	272.193	227.303	242.81	266.497	259.161	252.855
CD630_02510	fliI	ATP synthase subunit beta FliI	CDS	0.236328	0.0989722	0.15786	480.222	494.818	585.096	473.182	567.611	662.783	609.31	555.889
CD630_02520	fliJ	Flagellar protein FliJ	CDS	0.685747	0.00351035	0.00914392	81.351	90.6537	125.993	86.6899	146.26	181.969	141.427	150.048
CD630_02530	fliK	Flagellar hook-length control protein FliK	CDS	0.431438	0.0112341	0.0249963	227.926	149.201	192.556	181.12	235.457	265.245	258.551	255.853
CD630_02540	flgD	Basal-body rod modification protein FlgD	CDS	0.256916	0.172901	0.248054	212.874	135.981	115.89	147.063	145.819	181.508	223.255	181.502
CD630_02550	flgE	Flagellar hook protein FlgE (Distal rod protein)	CDS	0.497383	0.00123915	0.00374316	473.771	392.833	477.823	443.512	515.402	724.055	686.008	600.255
CD630_02551	FlbD	Flagellar protein FlbD	CDS	0.760544	0.00152923	0.00446191	57.6983	61.3801	69.2368	74.0476	98.683	139.54	113.948	93.5661
CD630_02560	motA	Flagellar motor rotation protein MotA	CDS	0.58285	0.000463532	0.0016026	374.859	394.721	403.832	389.331	475.914	675.301	632.392	557.052
CD630_02570	motB	Flagellar motor rotation protein MotB (Chemotaxis protein MotB)	CDS	0.464244	0.00208722	0.00585931	136.541	137.869	126.588	121.263	155.746	183.748	204.569	175.689
CD630_02580	fliL	Flagellar basal body-associated protein FliL	CDS	0.426454	0.051328	0.091432	50.5308	38.7167	54.3791	58.8253	66.8427	60.6783	60.2104	86.7735
CD630_02590	fliZ	Flagellar protein FliZ	CDS	0.0679655	0.819705	0.863839	70.9581	54.77	68.0482	83.3358	97.2859	34.1274	47.9973	112.72
CD630_02600	fliP	Flagellar biosynthesis protein FliP	CDS	0.692153	8.72e-05	0.00038266	253.371	193.583	258.227	249.749	335.096	438.649	398.268	374.019
CD630_02610	fliQ	Flagellar biosynthetic protein FliQ	CDS	0.976564	0.000146269	0.000595407	66.2992	86.8765	69.2368	59.8573	114.346	158.58	148.511	129.977
CD630_02620	flhB	Bifunctional flagellar biosynthesis protein FliR/FlhB	CDS	0.663138	0.000255863	0.00095895	418.94	373.002	377.682	398.103	544.301	650.99	649.491	638.501
CD630_02630	flhA	Flagellar biosynthesis protein FlhA	CDS	0.449713	0.00981607	0.0222373	581.641	363.559	461.777	406.617	505.034	705.476	671.596	597.256
CD630_02640	flhF	Flagellar biosynthesis regulator FlhF (Flagella-associated GTP-binding protein)	CDS	0.534167	0.00248893	0.00683779	101.062	85.9322	112.918	97.7841	127.361	145.799	150.099	154.516
CD630_02650	flhG	Flagellar number regulator FlhG	CDS	0.338822	0.0443483	0.0811876	217.533	162.421	195.527	184.99	202.808	275.193	262.214	223.359
CD630_02660	fliA	RNA polymerase sigma-28factor for flagellar operon	CDS	0.251732	0.182829	0.259481	66.6576	52.8813	76.9628	68.8875	71.0341	84.6597	71.9349	90.3228
CD630_02670		putative flagellar protein	CDS	0.672708	0.0562244	0.0984341	8.95936	10.3874	7.13169	11.3522	18.5306	12.3201	8.67128	20.1941
CD630_02671		putative flagellar protein	CDS	1.04017	0.0544534	0.0958509	1.4335	1.88862	2.08008	4.6441	3.60318	7.57655	5.49588	5.26271
CD630_02680	flgG1	Flagellar hook-basal body complex protein FlgG1	CDS	-0.232686	0.172206	0.247356	235.81	187.918	157.789	153.513	135.818	182.298	163.777	143.133
CD630_02690	flgG	Flagellar basal body rod protein FlgG	CDS	-0.34138	0.0275654	0.0540106	226.493	152.034	159.869	169.51	121.846	148.434	146.313	143.072
CD630_02700	fliM	Flagellar motor switch protein FliM	CDS	-0.345172	0.0381764	0.0712413	254.446	120.872	168.486	182.926	140.818	152.256	137.397	143.99
CD630_02710	fliN1	Flagellar motor switch phosphatase FliN1	CDS	0.0773684	0.676695	0.749914	80.2758	37.7724	78.1515	73.0156	68.9752	79.1255	78.2857	61.5003
CD630_02720		conserved hypothetical protein	CDS	0.174453	0.18973	0.267466	150.159	136.925	129.559	128.487	146.922	165.301	147.9	154.822
CD630_02730	htpG	Heat shock protein 90 (Heat shock protein HtpG)(High temperature protein G)	CDS	-1.24613	2.86e-06	2.23e-05	1325.63	735.617	748.828	924.95	381.349	364.597	396.436	432.95
CD630_02731		conserved hypothetical protein	CDS	-0.877551	0.121914	0.187657	3.58374	0.94431	2.08008	1.54803	1.25008	0.724713	0.610653	1.95822
CD630_02740		putative iron-containing alcohol dehydrogenase	CDS	-0.353467	0.0880679	0.143548	51.2475	65.1574	67.4539	81.7878	55.5919	57.7135	47.6309	47.3032
CD630_02750	splB	Spore photoproduct (thymine dimer) lyase,radical S-adenosylmethionine superfamily	CDS	-0.337827	0.106312	0.167841	46.5887	45.3269	42.7901	42.3129	35.37	32.2827	39.4482	32.8613
CD630_02760		Transcriptional regulator, AraC family	CDS	-0.940367	4.76e-05	0.000232531	33.6872	45.3269	28.8239	25.0265	14.4127	15.5484	18.8081	19.215
CD630_02770		conserved hypothetical protein	CDS	-1.14581	0.000586607	0.00196712	18.6355	12.276	8.91461	11.0942	4.48559	5.92947	4.76309	7.64929
CD630_02780		Transcriptional regulator, hxlR family	CDS	-1.30501	1.17e-05	7.24e-05	44.4384	30.2179	33.8755	18.8344	11.1037	13.9672	13.4344	12.9732
CD630_02790		pyridoxamine 5'-phosphate oxidase family protein	CDS	0.856094	0.00261714	0.00712278	40.8547	105.763	85.5803	94.9461	153.319	143.954	144.114	147.111
CD630_02791		conserved hypothetical protein	CDS	-0.0505614	0.9057	0.928869	4.65887	19.8305	8.02315	11.3522	13.8244	2.17414	9.03767	14.3195
CD630_02810		conserved hypothetical protein	CDS	-0.662072	0.0175748	0.0369042	34.7623	14.1646	27.6353	19.6084	15.5157	14.9555	12.4573	18.9702
CD630_02820		putative PHP hydrolase	CDS	0.540948	0.0117087	0.0258855	56.9815	96.3196	107.273	98.5582	133.024	143.493	121.642	123.918
CD630_02830		Transcription antiterminator, PTS operon regulator	CDS	-1.17197	4.36e-06	3.11e-05	60.9236	49.1041	49.0304	36.6368	18.6042	25.5626	18.5639	23.8046
CD630_02840		PTS system, mannose/fructose/sorbose IIA component	CDS	-2.78395	0.000280928	0.00103978	3.94212	6.61017	4.16015	2.83806	0.51474	0.131766	1.09918	0.734331
CD630_02850		PTS system, mannose/fructose/sorbose IIB component	CDS	-2.61287	0.000553466	0.00186938	7.16749	13.2203	1.78292	4.3861	0.808877	0.790597	1.09918	1.16269
CD630_02860		PTS system, mannose/fructose/sorbose IIA component	CDS	-3.25077	5.34e-05	0.000256479	16.1268	9.4431	7.42885	3.61208	1.47069	0.724713	0.977045	0.611943
CD630_02870		PTS system, mannose/fructose/sorbose IIB component	CDS	-1.22023	0.0632672	0.108737	5.01724	8.49879	5.64592	2.58006	1.25008	2.43767	2.56474	2.44777
CD630_02880		PTS system, mannose/fructose/sorbose IIC component	CDS	-3.4726	4.37e-05	0.000216436	41.213	39.661	16.3435	14.4483	3.45611	2.43767	2.07622	1.77463
CD630_02890		PTS system, mannose/fructose/sorbose IID component	CDS	-1.99807	0.00798395	0.0184142	16.8436	16.0533	5.34877	6.96615	1.69129	2.89885	3.90818	2.44777
CD630_02900		conserved hypothetical protein	CDS	-2.92	3.06e-05	0.000161501	10.3929	17.9419	4.75446	3.35407	1.17655	0.85648	1.46557	0.917914
CD630_02910		putative peptidase, M20A family	CDS	-3.40288	2.58e-08	4.56e-07	60.5653	71.7675	21.0979	25.8006	4.63266	3.55768	3.78605	4.46718
CD630_02920		Transcriptional regulator, HTH-type	CDS	-1.87189	4.36e-06	3.11e-05	30.4618	34.9395	19.9093	21.4145	6.98576	7.44478	7.08358	7.09854
CD630_02921		uncharacterised protein	CDS	-2.88085	0.000101261	0.000435299	3.94212	4.72155	2.67438	3.35407	0.220603	0.65883	0.244261	0.673137
CD630_02930		ABC-type transport system,bacitracin/multidrug-family ATP-binding protein	CDS	-2.09069	3.68e-07	4.03e-06	69.5246	39.661	45.7617	35.0888	9.92713	8.23538	13.068	13.5851
CD630_02940		ABC-type transport system,bacitracin/multidrug-family permease	CDS	-2.64117	4.05e-08	6.65e-07	55.9064	86.8765	25.5552	31.2187	8.82412	6.72007	8.91554	6.73137
CD630_02950		putative iron-sulfur-binding protein	CDS	-1.14421	3.7e-07	4.04e-06	142.633	103.874	90.9291	108.878	46.4737	54.617	53.9817	47.0584
CD630_02960		conserved hypothetical protein	CDS	-1.57349	0.000560719	0.00188562	9.31773	6.61017	7.13169	5.93413	1.54422	3.0965	2.809	2.32538
CD630_02970	bioB	Biotin synthase	CDS	-1.96945	2.26e-05	0.000126438	18.2771	23.6077	8.02315	8.51419	3.23551	3.82122	2.68687	4.2836
CD630_02980	rbsR	Transcriptional regulator, LacI family	CDS	-1.61803	0.00549001	0.0134167	25.0862	21.7191	14.2634	13.6743	7.86817	5.07299	6.35079	4.71196
CD630_02990	rbsK	Ribokinase, pfkB family	CDS	-2.22889	0.002378	0.00657309	31.5369	19.8305	12.7776	12.3843	3.45611	2.96474	1.83196	7.58809
CD630_03000	rbsB	ABC-type transport system, ribose-specific extracellular solute-binding protein	CDS	-1.13955	0.0664851	0.113123	24.7278	14.1646	14.5605	18.3184	6.39748	6.85184	12.7016	7.28212
CD630_03010	rbsA	ABC-type transport system, ribose-specific ATP-binding protein	CDS	-2.34291	0.00434102	0.0109849	24.3695	40.6053	15.1548	18.5764	4.70619	4.08475	4.27457	5.50749
CD630_03020	rbsC	ABC-type transport system, ribose-specific permease	CDS	-3.20466	0.00131493	0.00392331	36.5542	22.6634	8.02315	8.25618	1.39715	1.77884	2.68687	2.20299
CD630_03030	argE	Acetylornithine deacetylase ArgE	CDS	-2.35554	0.00397402	0.0102009	25.8029	23.6077	12.1833	15.2223	3.82378	3.82122	4.88523	2.32538
CD630_03040		uncharacterised protein, DUF1355 family	CDS	-2.5839	0.000337262	0.00121797	28.3116	60.4358	19.315	21.6725	5.368	4.54593	4.88523	5.87465
CD630_03050		putative glutamate carboxypeptidase	CDS	-2.1244	0.000374925	0.00133355	31.5369	36.8281	13.3719	14.7063	4.55913	6.19301	6.10653	4.52838
CD630_03060		conserved hypothetical protein	CDS	-0.0520351	0.863928	0.896334	26.8781	50.9927	15.7492	21.4145	29.5608	19.8967	23.8155	32.3106
CD630_03070		putative chaperone protein	CDS	0.304326	0.0956609	0.153609	71.6749	74.6005	52.2991	50.5691	78.6082	78.7961	83.6595	64.254
CD630_03080		putative membrane protein	CDS	0.570476	0.0460858	0.0838095	38.346	30.2179	37.1442	44.635	76.2551	33.2709	36.1507	79.675
CD630_03090		putative hydrolase, HAD superfamily, subfamily IB	CDS	0.388139	0.0962118	0.154285	56.9815	39.661	38.0357	44.377	63.2395	58.1747	52.7604	61.0107
CD630_03100		conserved hypothetical protein	CDS	-0.191388	0.431931	0.525445	23.6527	13.2203	16.6406	12.3843	15.8099	11.9907	15.5106	14.9926
CD630_03110		putative spore coat assembly asparagine-rich protein	CDS	2.75739	3.6e-09	8.62e-08	37.2709	27.385	28.2296	15.2223	181.262	169.978	160.48	214.547
CD630_03120		Transcriptional regulator, ArsR family	CDS	-4.53431	1.06e-06	9.86e-06	26.1613	4.72155	1.18862	7.99818	0.441206	0.395298	0.854914	0.183583
CD630_03130		putative K/Mg/Cd/Cu/Zn/Na/Ca/Na/H-transporting P-type ATPase	CDS	-4.92959	3.89e-06	2.85e-05	1685.43	220.024	144.714	282.516	20.1484	18.3814	20.8843	17.318
CD630_03140		putative membrane protein	CDS	0.70625	0.0496408	0.0889596	5.37561	11.3317	20.5036	16.5124	22.1338	18.579	17.2204	31.4539
CD630_03150		conserved hypothetical protein	CDS	0.175042	0.614375	0.695773	3.94212	3.77724	3.863	2.58006	3.89732	4.61181	2.93114	4.22241
CD630_03160		ABC-type transport system, permease	CDS	-1.12084	0.000127023	0.000528842	99.2697	97.2639	103.41	129.777	51.0328	51.3888	49.2186	46.4465
CD630_03170		ABC-type transport system, permease	CDS	-0.548167	0.0214342	0.0437014	66.2992	70.8232	74.8828	50.8271	45.5913	42.9557	42.2572	48.3435
CD630_03180		ABC-type transport system,bacitracin/multidrug-family ATP-binding protein	CDS	-0.43019	0.0529531	0.0938116	71.6749	78.3777	72.8027	66.0494	56.9891	55.4076	54.226	47.242
CD630_03181		conserved hypothetical protein	CDS	-0.652278	0.108553	0.170624	12.9015	8.49879	5.94308	2.83806	5.22093	4.15063	4.27457	5.01793
CD630_03190		Two-component sensor histidine kinase	CDS	-0.58976	0.00333735	0.00874277	81.7093	76.4891	90.3348	99.0742	56.1067	65.2901	57.4014	52.9331
CD630_03200		Two-component response regulator	CDS	-0.394173	0.0466944	0.0845285	48.3805	44.3825	65.3738	55.7292	44.2676	42.0993	38.2269	39.1643
CD630_03210		conserved hypothetical protein	CDS	-0.819315	0.00661657	0.0156447	7.52586	12.276	21.3951	9.2882	7.9417	7.57655	5.37375	7.71048
CD630_03220		putative ATPase	CDS	0.12917	0.564535	0.650811	30.1034	20.7748	20.8008	20.8985	21.6926	29.9768	27.9679	22.0299
CD630_03230		conserved hypothetical protein	CDS	0.0881074	0.754711	0.815015	27.5948	70.8232	37.1442	28.1226	38.2378	47.6334	41.2802	41.1226
CD630_03240	cbiM	Cobalamin biosynthesis protein	CDS	0.581291	0.0257634	0.0510901	4963.13	5051.11	5324.1	5114.45	7808.24	7927.25	7517.51	7348.45
CD630_03250	cbiN	ABC-type transport system, cobalt-specific extracellular solute-binding protein	CDS	0.90671	0.00610577	0.0146407	786.273	953.753	976.15	859.159	1681.73	1734.31	1675.75	1610.02
CD630_03260	cbiQ1	ABC-type transport system, cobalt-specific permease	CDS	0.952837	0.0247672	0.0493472	673.385	783.777	956.241	1171.09	1966.16	1421.49	1284.45	2269.51
CD630_03270	cbiO	ABC-type transport system, cobalt-specific ATP-binding protein	CDS	0.983132	0.0059836	0.0143699	1336.02	1876.34	2108.9	1798.82	3648.11	3394.16	3395.23	3636.53
CD630_03280	pcrA	DNA helicase, UvrD/REP type	CDS	0.422412	0.0110899	0.0247151	268.781	254.964	298.937	280.194	326.786	388.973	378.849	384.545
CD630_03290		putative aminopeptidase I, M18 family	CDS	-0.410119	0.00656597	0.0155518	371.634	230.412	260.307	264.972	198.322	215.042	212.752	223.42
CD630_03300		phospholipase, patatin family	CDS	-1.22475	1.23e-07	1.61e-06	328.271	196.416	187.801	230.399	85.4468	99.0881	105.521	113.944
CD630_03310	ppiB	Peptidyl-prolyl cis-trans isomerase B (PPIase B) (Rotamase B)	CDS	-1.15636	5.32e-07	5.4e-06	278.457	179.419	175.618	165.64	96.477	88.4809	93.1857	80.6541
CD630_03320	bclA1	putative exosporium glycoprotein	CDS	3.64621	2.44e-07	2.84e-06	16.4852	0	5.34877	4.3861	84.1968	96.8481	87.5677	89.2213
CD630_03330	ppaC	putative inorganic pyrophosphatase	CDS	-0.440227	0.00674463	0.0159264	1912.64	1587.38	1409.1	1470.37	1307	1137.01	1154.62	1103.03
CD630_03340	adhE	Aldehyde-alcohol dehydrogenase	CDS	-0.765411	0.0226687	0.0458515	72.0332	43.4382	20.2065	30.9607	21.6926	22.8614	29.3114	23.6822
CD630_03350		conserved hypothetical protein	CDS	-1.0656	0.0578406	0.100769	3.94212	4.72155	4.45731	4.90211	3.52965	0.922363	0.732784	3.1821
CD630_03360		ABC-type transport system, ATP-binding protein	CDS	-1.15769	3.66e-05	0.000186567	34.0456	26.4407	20.8008	25.5426	15.7363	9.88246	13.6786	8.62839
CD630_03370		ABC-type transport system, permease	CDS	-0.565022	0.00830936	0.019103	26.5197	33.9951	33.2812	27.6066	18.6777	23.652	17.0983	22.0299
CD630_03380		Two-component sensor histidine kinase	CDS	0.163874	0.574369	0.658954	7.16749	1.88862	3.56585	4.90211	5.1474	5.53418	4.88523	5.26271
CD630_03390		Two-component response regulator	CDS	1.22839	0.00108973	0.00335764	2.15025	3.77724	3.863	2.83806	8.16231	5.27064	7.20571	8.32242
CD630_03400		uncharacterised protein	CDS	-2.41289	3.07e-14	5.84e-12	1146.44	1254.04	1236.46	1262.94	222.588	241.527	228.506	227.398
CD630_03410		uncharacterised protein	CDS	-2.10851	7.04e-08	1.05e-06	36.9125	87.8208	113.81	105.266	21.9868	18.7108	20.2737	18.8478
CD630_03420		conserved hypothetical protein	CDS	0.154615	0.82827	0.868941	2.50862	0	1.18862	0.516011	2.7943	1.18589	0.854914	0.367166
CD630_03430		conserved hypothetical protein	CDS	-0.365839	0.390803	0.484497	2.50862	0.94431	2.97154	2.83806	2.42663	1.77884	0.977045	2.50897
CD630_03440		putative beta-lactamase-like protein	CDS	-0.481583	0.108482	0.170588	7.88423	4.72155	13.0748	10.8362	8.16231	7.24713	5.61801	6.36421
CD630_03450		putative GTP pyrophosphokinase	CDS	-0.0706685	0.713013	0.777515	83.1428	112.373	97.1693	95.4621	91.9914	104.359	85.7357	86.1004
CD630_03460		putative phosphoesterase	CDS	-0.405117	0.134574	0.202514	8.24261	10.3874	12.1833	12.1263	5.95628	9.61892	6.71719	10.2194
CD630_03470		conserved hypothetical protein	CDS	-0.811894	0.00167548	0.00482495	22.5776	36.8281	24.9609	17.0284	13.5303	15.219	12.8237	14.503
CD630_03480		Fragment of conserved hypothetical protein	CDS	-0.0960082	0.59801	0.680606	35.4791	33.0508	30.904	31.2187	31.9874	36.6969	23.0827	30.1076
CD630_03500		putative hydrolase, HAD superfamily	CDS	-0.580324	0.0107482	0.024082	47.3054	81.2106	87.9575	79.9818	53.4594	50.9935	47.7531	45.7121
CD630_03510		conserved hypothetical protein	CDS	-0.646158	0.00206333	0.00579682	57.6983	64.213	62.1051	65.0174	53.2388	32.7439	38.8375	34.2076
CD630_03520		Transcriptional regulator, RmlC-type	CDS	1.38617	0.000857214	0.00273572	5.37561	2.83293	8.61746	7.99818	16.4717	16.8002	18.1975	17.9299
CD630_03530		conserved hypothetical protein	CDS	1.80401	4.69e-07	4.85e-06	12.1847	4.72155	10.6975	13.4163	36.3259	38.0804	35.7843	40.8166
CD630_03540		Fragment of putative membrane protein	CDS	-0.633333	0.00574022	0.0138755	1181.92	1097.29	1185.64	890.894	660.853	707.189	614.195	825.511
CD630_03880	bglF	PTS system, beta-glucoside-specific IIABC component	CDS	0.289153	0.224046	0.305579	54.1145	84.9879	88.2547	93.9141	95.5946	100.801	98.0709	97.9721
CD630_03890	bglA	6-phospho-beta-glucosidase, bglA	CDS	0.197992	0.487597	0.578565	52.3226	45.3269	47.5446	55.7292	51.9152	63.3136	54.7145	61.3779
CD630_03900	bglG	Transcription antiterminator, PTS operon regulator	CDS	0.0638955	0.815049	0.861148	19.3522	16.0533	18.1264	21.4145	17.207	20.4896	17.5868	23.7434
CD630_03910	asnB	Asparagine synthetase [glutamine-hydrolyzing]	CDS	0.598087	0.00319888	0.00844203	42.6465	26.4407	32.9841	24.5105	43.6794	46.3817	49.9514	52.6883
CD630_03920		putative radical SAM-family protein	CDS	0.971259	0.000356553	0.00127729	1301.26	830.992	749.125	697.647	1967.48	1714.94	1713.86	1620.91
CD630_03930		putative membrane protein	CDS	1.82816	2.02e-06	1.68e-05	374.859	276.683	317.063	233.753	1123.75	943.313	1177.58	1026.47
CD630_03940	ldhA	D-lactate dehydrogenase	CDS	0.978091	0.000636367	0.00210915	288.85	191.695	139.959	169.252	513.711	368.352	359.919	313.254
CD630_03950	hadA	Isocaprenoyl-CoA:2-hydroxyisocaproate CoA-transferase	CDS	-0.426605	0.115006	0.178721	673.385	411.719	434.142	618.956	405.468	409.134	416.588	361.352
CD630_03960	hadI	Activator of 2-hydroxyisocaproyl-CoA dehydratase	CDS	-1.35691	5.27e-05	0.000253238	1398.73	729.951	780.029	1197.92	396.276	445.699	421.717	340.73
CD630_03970	hadB	Subunit of oxygen-sensitive 2-hydroxyisocaproyl-CoA dehydratase B	CDS	-1.41633	3.29e-05	0.000171754	2004.75	1016.08	1015.67	1519.14	525.844	543.996	545.924	466.668
CD630_03980	hadC	Subunit of oxygen-sensitive 2-hydroxyisocaproyl-CoA dehydratase C	CDS	-1.6148	5.14e-06	3.57e-05	2087.53	1134.12	1015.97	1525.85	472.09	503.215	493.041	414.102
CD630_03990	acdB	Acyl-CoA dehydrogenase, short-chain specific	CDS	-1.45621	1.13e-05	7.02e-05	2328.72	1380.58	1312.23	1888.09	657.176	661.598	653.887	546.22
CD630_04000	etfB1	Beta-subunit of electron transfer flavoprotein	CDS	-1.39791	1.66e-05	9.7e-05	1785.42	1041.57	1091.74	1522.75	537.094	525.944	539.329	463.424
CD630_04010	etfA1	Alpha-subunit of electron transfer flavoprotein	CDS	-1.72646	1.98e-07	2.41e-06	2685.66	1680.87	1317.28	2070.5	645.337	575.818	593.799	528.657
CD630_04020		Transcriptional regulator, sigma-54-dependent	CDS	0.302149	0.0438978	0.0804869	113.605	159.588	158.383	157.125	181.115	178.082	194.432	171.589
CD630_04030	fba	Fructose-1,6-bisphosphate aldolase	CDS	-1.84632	4.22e-10	1.44e-08	10469.5	20009.9	15126.6	14596.4	4265.14	3984.21	4306.94	4185.2
CD630_04040		conserved hypothetical protein, DUF1904 family	CDS	-0.368414	0.217621	0.298149	6.45074	9.4431	12.4805	9.80421	7.86817	7.90597	6.35079	7.5269
CD630_04050	rluA	Ribosomal small subunit pseudouridine synthase A	CDS	-0.458554	0.0383257	0.0714825	50.5308	44.3825	41.6015	35.8628	31.3991	36.3016	32.2425	25.212
CD630_04060		putative tRNA (Uracil-5-)-methyltransferase	CDS	-0.401826	0.0130059	0.0282311	165.211	117.094	141.445	116.619	105.154	101.46	105.643	97.5437
CD630_04080		conserved hypothetical protein	CDS	-1.15498	0.00444381	0.0112053	18.2771	8.49879	5.64592	7.74017	3.60318	5.13888	5.12949	4.22241
CD630_04081		putative conjugative transposon protein Tn1549-like, CTn2-Orf2	CDS	-0.638506	0.00521433	0.0128753	80.9926	50.9927	42.493	43.861	35.4435	40.3204	35.0515	29.4345
CD630_04090		putative replication initiation protein Tn1549-like, CTn2-Orf2	CDS	-1.81124	0.000407419	0.00143219	7.52586	11.3317	10.9947	12.9003	2.42663	4.21651	2.07622	3.30449
CD630_04100		putative conjugative transposon protein Tn1549-like, CTn2-Orf3	CDS	-2.0518	8.22e-06	5.28e-05	20.4273	7.55448	10.1032	13.6743	2.86784	4.2824	2.32048	3.1821
CD630_04110		putative conjugative transposon protein Tn1549-like, CTn2-Orf4	CDS	-0.777868	0.0937322	0.151124	3.58374	1.88862	3.26869	2.32205	0.661809	2.17414	2.07622	1.77463
CD630_04120		putative conjugative transfer protein Tn1549-like, CTn2-Orf5	CDS	-2.01094	6.3e-07	6.17e-06	58.415	46.2712	32.9841	33.2827	11.9861	10.6731	8.30488	11.0762
CD630_04121		putative conjugative transposon protein Tn1549-like, CTn2-Orf6	CDS	-3.15713	0.0261121	0.0516452	2.15025	0.94431	0.297154	0	0	0	0.122131	0.183583
CD630_04130		putative single-strand DNA-binding protein Tn1549-like, CTn2-Orf7	CDS	-2.64885	0.000451988	0.00157182	1.4335	6.61017	4.75446	2.58006	0.367671	0.65883	0.488523	0.673137
CD630_04140		putative conjugative transposon protein Tn1549-like, CTn2-Orf8	CDS	-2.48874	1.26e-05	7.69e-05	6.45074	7.55448	10.6975	6.96615	0.441206	0.988246	2.07622	2.20299
CD630_04150		putative membrane protein Tn1549-like,CTn2-Orf9	CDS	-2.22636	9.12e-08	1.29e-06	24.7278	27.385	29.4182	23.4785	4.77973	5.99536	4.76309	6.73137
CD630_04160		putative conjugative transposon protein Tn1549-like, CTn2-Orf10	CDS	-2.91048	7.7e-05	0.000344028	9.31773	0.94431	3.26869	2.06405	0.51474	0.724713	0.122131	0.673137
CD630_04170		putative conjugative transposon protein Tn1549-like, CTn2-Orf11	CDS	-2.33187	0.000354726	0.00127202	6.09236	0.94431	7.726	2.32205	0.588274	1.38354	0.732784	0.85672
CD630_04180		putative conjugative transposon protein Tn1549-like, CTn2-Orf12	CDS	-1.94761	2.58e-06	2.06e-05	36.5542	23.6077	52.5962	33.2827	7.5005	11.0025	8.06062	11.6881
CD630_04190		putative conjugative transposon protein Tn1549-like, CTn2-Orf13	CDS	-2.35122	1.96e-06	1.64e-05	27.5948	10.3874	30.6068	26.3166	5.07387	6.72007	3.1754	3.97763
CD630_04191		putative conjugative transposon protein Tn1549-like, CTn2-Orf14	CDS	-3.28047	0.00327477	0.00861045	4.30049	0.94431	0.297154	0.258006	0	0.197649	0.366392	0.0611943
CD630_04200		putative cell surface protein Tn1549-like,CTn2-Orf15	CDS	-2.50278	5.39e-05	0.000258284	23.6527	0.94431	13.6691	10.5782	2.5737	2.89885	0.977045	2.44777
CD630_04210		DNA topoisomerase protein, type IA,Tn1549-like,CTn2-Orf16	CDS	-2.76397	3.89e-07	4.21e-06	12.5431	13.2203	7.42885	12.3843	2.27956	1.77884	0.732784	1.65225
CD630_04220		putative conjugative transposon protein Tn1549-like, CTn2-Orf17	CDS	-0.717036	2.83e-05	0.000151395	135.107	125.593	96.2778	94.4301	78.6082	63.116	65.8284	66.151
CD630_04230		putative DNA/RNA helicase Tn1549-like,CTn2-Orf18	CDS	-1.55563	4.13e-06	3e-05	153.384	123.705	102.518	102.944	37.2819	45.2617	43.2342	38.1852
CD630_04240		putative nucleic acid-binding protein Tn1549-like, CTn2-Orf19	CDS	-0.463345	0.159271	0.231007	30.4618	13.2203	22.5837	20.6405	17.3541	15.219	12.0909	19.521
CD630_04250		putative endonuclease relaxase Tn1549-like,CTn2-Orf20	CDS	0.0536915	0.771178	0.828534	66.2992	85.9322	84.3917	65.2754	85.2262	75.502	77.9193	73.4943
CD630_04260		putative conjugative transposon protein Tn1549-like, CTn2-Orf21	CDS	-0.189539	0.552023	0.639902	6.80911	13.2203	18.7207	15.2223	11.2507	13.3743	11.1139	11.8717
CD630_04270		Transcriptional regulator, HTH-type Tn1549-like,CTn2-Orf22	CDS	0.0858271	0.775194	0.831847	3.94212	4.72155	6.83454	3.87008	4.85326	4.61181	4.15244	6.91495
CD630_04280		Transcriptional regulator, AraC family Tn1549-like, CTn2-Orf23	CDS	0.078312	0.624021	0.704814	88.1601	52.8813	69.8311	65.2754	79.417	70.1654	72.6677	71.2913
CD630_04290		putative membrane protein Tn1549-like,CTn2-Orf24	CDS	-0.0797465	0.784541	0.839353	11.1096	5.66586	9.50892	6.45014	8.38291	6.52242	7.69423	9.05675
CD630_04300		ABC-type transport system, cobalt-specific permease Tn1549-like, CTn2-Orf25	CDS	0.398462	0.269239	0.354874	4.30049	4.72155	6.83454	3.09607	3.89732	6.78595	7.44997	6.85376
CD630_04310		ABC-type transport system, cobalt-specific ATP-binding protein Tn1549-like, CTn2-Orf26	CDS	0.207097	0.508568	0.598078	6.80911	3.77724	5.34877	5.67612	5.29447	7.04949	5.25162	8.01645
CD630_04320		ABC-type transport system, multidrug-family permease Tn1549-like, CTn2-Orf27	CDS	-0.185432	0.56523	0.651402	20.4273	17.9419	21.3951	17.5444	17.2806	21.2802	14.4114	15.1762
CD630_04330		ABC-type transport system, multidrug-family permease Tn1549-like, CTn2-Orf28	CDS	0.398927	0.21219	0.292427	34.0456	19.8305	11.2918	15.7383	24.0457	27.605	27.113	27.3538
CD630_04340		putative drug/sodium antiporter, MATE family,Tn1549-like, CTn2-Orf29	CDS	-0.1512	0.490199	0.580494	75.617	45.3269	52.2991	39.4749	47.5032	43.944	50.44	50.3017
CD630_04341		putative conjugative transposon protein Tn1549-like, CTn2-Orf30	CDS	0.843349	0.10883	0.170973	1.07512	1.88862	1.78292	1.03202	2.72077	1.58119	2.809	2.81494
CD630_04350		putative sigma factor Tn1549-like, CTn2-Orf31	CDS	-2.36515	0.00314899	0.00834119	7.52586	1.88862	0.594308	0.774017	0.588274	0.263532	0.854914	0.42836
CD630_04351		putative conjugative transposon protein Tn1549-like, CTn2-Orf32	CDS	-0.526279	0.113139	0.176356	18.6355	15.109	31.4983	19.6084	16.104	17.3272	11.1139	15.3598
CD630_04352		putative conjugative transposon protein Tn1549-like, CTn2-Orf33	CDS	0.771451	0.371553	0.465196	1.4335	2.83293	0	0	1.10301	1.31766	1.22131	1.16269
CD630_04360		putative recombinase Tn1549-like, CTn2-Orf34	CDS	-2.67694	2e-14	4.86e-12	607.444	636.465	651.658	619.73	95.5946	104.754	93.4299	99.4407
CD630_04370		Fragment of integrase Tn1549-like, CTn2 (C-terminal region)	CDS	-2.59994	1.54e-07	1.96e-06	22.5776	23.6077	22.8808	20.6405	3.60318	1.51531	2.93114	6.54779
CD630_04380		conserved hypothetical protein	CDS	0.158812	0.643982	0.723238	13.6182	1.88862	11.8862	12.9003	11.839	11.266	14.045	11.015
CD630_04390		conserved hypothetical protein	CDS	-0.367654	0.297123	0.384944	7.52586	18.8862	16.0463	12.6423	9.11825	9.68481	11.236	11.6269
CD630_04400	cwp27	putative cell wall binding protein cwp27	CDS	1.32516	3.89e-05	0.000196842	232.943	211.525	205.928	152.223	569.67	521.794	473.989	443.475
CD630_04401		putative phage protein	CDS	0.513072	0.197304	0.27618	26.5197	34.9395	76.0714	36.8948	63.5336	56.5277	56.9129	74.4734
CD630_04410		Transcriptional regulator, sigma-54-dependent	CDS	1.00448	0.000433005	0.00151318	10.0345	10.3874	13.6691	8.51419	23.9722	18.6449	21.7393	21.2956
CD630_04420	ord	2,4-diaminopentanoate dehydrogenase	CDS	-0.13076	0.816821	0.862254	2.86699	0.94431	1.18862	1.80604	1.25008	2.04237	0.977045	2.1418
CD630_04430	ortA	2-amino-4-ketopentanoate thiolase alpha subunit	CDS	0.582671	0.482407	0.573902	0.358374	0	0.297154	1.29003	0.367671	1.12001	0.610653	1.46866
CD630_04440	ortB	2-amino-4-ketopentanoate thiolase beta subunit	CDS	0.334868	0.427345	0.521288	9.31773	1.88862	8.02315	10.8362	6.91222	9.88246	10.9918	12.912
CD630_04450	oraS	D-ornithine aminomutase S component	CDS	-0.217003	0.799302	0.850301	2.50862	0	0	0.774017	0.51474	0.65883	1.22131	0.795526
CD630_04460	oraE	D-ornithine aminomutase E component	CDS	0.450932	0.14382	0.213367	10.3929	3.77724	6.83454	8.77219	8.60351	11.266	11.236	11.5045
CD630_04470		putative reactivating factor for adenosylcobalamine-dependent D-ornithine aminomutase	CDS	-0.426868	0.277787	0.364525	9.31773	8.49879	10.4004	7.99818	5.22093	7.70832	8.06062	6.11943
CD630_04480	orr	ornithine racemase	CDS	-0.209565	0.59739	0.680334	3.22537	3.77724	7.13169	2.32205	3.75025	2.24002	5.12949	3.36569
CD630_04490		Na+/H+ antiporter, NhaA family	CDS	0.27766	0.471934	0.565433	18.6355	4.72155	10.4004	4.3861	10.2213	9.22363	15.9991	12.3001
CD630_04500		putative transcriptional regulator	CDS	0.0294578	0.97026	0.976555	3.58374	0	0.297154	0.774017	0.735343	1.51531	1.09918	1.77463
CD630_04510		putative dioxygenase	CDS	0.566847	0.00697442	0.0163823	35.8374	49.1041	54.3791	34.8308	60.6658	69.5725	63.7522	62.6018
CD630_04520		putative hydrolase, NUDIX family	CDS	-0.39823	0.0012506	0.00376235	464.811	405.109	478.715	402.747	306.712	360.973	354.912	306.889
CD630_04530		putative hydrolase	CDS	-0.631707	7.31e-06	4.77e-05	709.939	690.29	724.758	595.219	427.528	469.219	443.823	414.897
CD630_04532		conserved hypothetical protein	CDS	-0.972192	5.17e-08	8.2e-07	318.953	414.552	372.334	283.806	170.894	173.009	187.593	175.811
CD630_04540		Transcriptional regulator, AraC family	CDS	0.114858	0.365846	0.459626	161.985	174.697	191.367	193.246	178.394	191.39	212.263	199.616
CD630_04550		putative helicase, UvrD family	CDS	0.0151773	0.895913	0.921968	512.834	484.431	477.526	462.604	455.03	522.518	514.292	465.994
CD630_04560		ABC-type transport system, ATP-binding protein	CDS	-0.405494	0.132935	0.200386	18.9938	7.55448	12.7776	16.7704	8.52998	10.5413	14.2893	10.5254
CD630_04570		putative membrane protein	CDS	-2.25218	0.00536616	0.0131591	3.94212	0.94431	1.18862	1.80604	0.294137	0.395298	0	0.85672
CD630_04580		putative beta-lactamase	CDS	-2.86851	2e-05	0.000113917	31.1786	8.49879	4.75446	6.96615	2.27956	2.17414	1.09918	1.40747
CD630_04590		ABC-type transport system, ATP-binding protein	CDS	-0.72359	0.0225645	0.0456665	12.9015	14.1646	10.9947	3.87008	5.1474	4.41416	7.69423	7.22093
CD630_04600		ABC-type transport system, permease	CDS	-0.0976812	0.626517	0.706738	41.213	18.8862	30.0125	28.1226	25.2223	24.245	35.54	27.5986
CD630_04610		Two-component sensor histidine kinase	CDS	0.0174919	0.926618	0.942466	31.1786	25.4964	41.3044	42.5709	34.267	35.7086	39.4482	35.1255
CD630_04620		Two-component response regulator	CDS	-0.532389	0.035824	0.0674157	18.9938	33.0508	23.7723	29.4126	16.1775	19.7649	20.2737	15.7269
CD630_04630		Transcriptional regulator, TetR family	CDS	-0.261314	0.420411	0.51406	4.30049	5.66586	11.2918	11.6103	6.91222	5.60006	6.10653	9.85228
CD630_04640		putative beta-lactamase-like hydrolase	CDS	-1.33116	0.0751683	0.125064	3.22537	0	2.08008	0	0.367671	0.790597	0.732784	0.42836
CD630_04650		Transcriptional regulator, RpiR family	CDS	0.532293	0.178995	0.255257	10.0345	21.7191	29.4182	17.8024	39.635	19.1061	20.0294	34.8807
CD630_04660		Transcriptional regulator, RpiR family	CDS	0.101379	0.693573	0.762199	77.7672	131.259	139.365	130.809	135.23	109.036	121.276	147.907
CD630_04670		putative hydrolase, HAD superfamily, subfamily IIB	CDS	0.166463	0.816071	0.861972	2.15025	1.88862	1.48577	0.258006	0.588274	2.04237	1.34344	1.89702
CD630_04680		oligo-1,6-glucosidase (Sucrase-isomaltase)	CDS	-1.57617	0.00834195	0.0191655	6.09236	4.72155	5.64592	5.67612	1.76482	1.97649	1.70983	2.01941
CD630_04690		PTS system, sucrose-specific IIABC component	CDS	0.0315698	0.900918	0.925959	8.24261	13.2203	12.4805	11.3522	12.7214	11.2001	8.79341	12.912
CD630_04700	blaR	Beta-lactamase-inducing penicillin-binding protein	CDS	0.348116	0.0655936	0.111926	32.2537	27.385	29.4182	33.2827	41.9881	44.9322	36.8835	32.8613
CD630_04710	blaI	Transcriptional regulator, Penicillinase repressor	CDS	0.150503	0.63978	0.719199	3.94212	21.7191	7.13169	7.74017	10.5154	11.2001	11.236	7.15973
CD630_04720		putative reductase	CDS	0.891993	0.00577106	0.0139224	4.65887	14.1646	7.726	12.3843	14.5598	15.746	22.5942	16.9508
CD630_04730		Transcriptional regulator, MarR family	CDS	0.597541	0.151234	0.221727	5.73399	0	8.61746	7.22416	10.736	5.86359	10.0147	10.0359
CD630_04740		putative iron-sulfur protein	CDS	0.234318	0.288615	0.376536	12.1847	22.6634	19.0178	16.2544	20.2219	16.4708	21.9835	22.2135
CD630_04750		conserved hypothetical protein	CDS	-0.248486	0.574141	0.658904	12.1847	33.9951	22.5837	18.3184	18.5306	17.8543	14.6557	19.5822
CD630_04760		conserved hypothetical protein	CDS	-0.068366	0.888348	0.916233	5.37561	0.94431	8.91461	5.41812	7.86817	2.63532	2.56474	8.32242
CD630_04770		conserved hypothetical protein	CDS	0.269425	0.209741	0.289836	16.1268	15.109	18.4235	17.5444	23.2368	16.9978	21.7393	19.8269
CD630_04780	spaF	ABC-type transport system,lantibiotic/multidrug-family ATP-binding protein	CDS	-0.67311	0.0890009	0.144738	12.5431	23.6077	9.21177	5.16011	7.9417	7.3789	6.35079	7.58809
CD630_04790	spaE	ABC-type transport system,lantibiotic/multidrug-family permease	CDS	-1.20269	6.26e-05	0.000289796	36.9125	12.276	22.8808	26.8326	10.5154	11.0684	11.9688	10.4642
CD630_04800	spaG	ABC-type transport system,lantibiotic/multidrug-family permease	CDS	-1.98325	5.1e-09	1.18e-07	80.6342	73.6561	52.8934	43.0869	14.1921	14.099	18.8081	15.8493
CD630_04810	spaR	Two-component response regulator	CDS	-0.819624	6.55e-05	0.000300148	165.927	121.816	123.319	105.008	72.946	75.1067	71.5686	72.8212
CD630_04820	spaK	Two-component sensor histidine kinase	CDS	-0.992425	5.4e-07	5.44e-06	208.215	169.031	160.76	132.615	84.1968	84.5279	85.4914	82.6123
CD630_04830		ABC-type transport system, permease	CDS	-0.192036	0.602373	0.684917	18.9938	2.83293	7.13169	7.74017	9.48592	7.64243	5.86227	10.5866
CD630_04840		ABC-type transport system, ATP-binding protein	CDS	0.219209	0.710282	0.775285	0.358374	2.83293	0.594308	1.54803	0.955946	1.71296	0.854914	1.59105
CD630_04850		Two-component sensor histidine kinase	CDS	0.4251	0.151186	0.221727	3.94212	7.55448	6.53738	5.41812	9.92713	5.27064	5.25162	9.97467
CD630_04860		Two-component response regulator	CDS	0.120693	0.761022	0.81935	4.30049	4.72155	1.18862	2.32205	2.72077	3.16239	3.66392	2.93733
CD630_04870		putative carbon-nitrogen hydrolase	CDS	-0.0212544	0.921319	0.940025	40.4963	37.7724	26.1495	31.9927	38.9732	33.3368	32.6089	28.5165
CD630_04880		putative small multidrug resistance SugE-like protein	CDS	-1.50909	6.88e-05	0.000312318	11.468	28.3293	13.6691	13.4163	4.26499	6.5883	4.76309	6.67018
CD630_04890		putative phosphoribosylaminoimidazole-succinocarboxamide synthetase	CDS	-0.0572339	0.779288	0.835236	106.079	186.029	174.132	161.254	154.348	135.587	151.076	160.574
CD630_04900		putative sugar-phosphate dehydrogenase	CDS	-0.193437	0.690038	0.760128	2.50862	0	3.26869	3.35407	3.23551	2.04237	1.46557	2.32538
CD630_04910		PTS system, mannose/fructose/sorbose IIA component	CDS	0.166852	0.821926	0.864833	1.07512	1.88862	1.48577	0.258006	1.54422	0.922363	1.83196	0.489554
CD630_04920		PTS system, mannose/fructose/sorbose IIB component	CDS	0.194046	0.708475	0.774461	3.22537	1.88862	1.48577	1.03202	1.69129	3.68945	1.34344	1.65225
CD630_04930		PTS system, mannose/fructose/sorbose IIC component	CDS	-0.66368	0.0451006	0.0822694	7.52586	11.3317	5.94308	4.12809	6.61809	3.36004	3.41966	3.61046
CD630_04940		PTS system, mannose/fructose/sorbose IID component	CDS	-0.987409	0.00359228	0.00932843	20.4273	14.1646	9.80608	6.96615	7.42696	6.85184	4.64096	6.4254
CD630_04950		Fragment of putative regulatory protein	CDS	-0.209895	0.260428	0.34543	2000.45	2234.24	2233.41	2031.02	2141.54	2053.84	1481.2	1671.15
CD630_05130		conserved hypothetical protein	CDS	0.257757	0.378237	0.472366	5.73399	6.61017	4.75446	7.99818	7.42696	6.9836	6.96145	8.5672
CD630_05140	cwpV	putative hemagglutinin/adhesin cwpV	CDS	0.396967	0.170908	0.245689	536.845	489.152	512.59	623.084	553.787	694.539	857.113	742.531
CD630_05150		D-alanyl-D-alanine carboxypeptidase, S11 peptidase family	CDS	0.692868	0.000111113	0.000470846	227.926	143.535	196.716	181.12	309.432	310.375	287.862	307.012
CD630_05160		Transcription antiterminator	CDS	0.596251	0.000325317	0.00118081	149.8	151.09	166.109	133.905	219.206	216.36	224.843	247.837
CD630_05170		putative membrane protein	CDS	0.52537	0.0208065	0.0426652	23.6527	20.7748	16.6406	20.8985	32.2816	28.9885	25.6474	30.7195
CD630_05180		putative membrane protein	CDS	0.841998	0.0105266	0.023622	8.60098	4.72155	9.50892	3.87008	15.0745	8.96009	9.77045	15.115
CD630_05190		conserved hypothetical protein	CDS	0.771852	0.00181729	0.00517074	4066.47	4558.18	3991.37	4470.72	7456.67	7236.4	7101.77	7379.05
CD630_05200		Two-component sensor histidine kinase	CDS	0.805107	3.86e-05	0.000195534	79.5591	50.0484	94.4949	78.6917	121.037	134.928	128.481	150.171
CD630_05210		Two-component response regulator	CDS	0.359474	0.058622	0.101832	39.0628	22.6634	27.041	30.9607	38.532	40.4522	39.6925	36.7778
CD630_05211		conserved hypothetical protein	CDS	1.53994	0.00255583	0.00697855	3.94212	0	1.48577	0.774017	5.88274	4.6777	3.90818	5.44629
CD630_05220		putative signaling protein	CDS	0.185866	0.302055	0.390341	66.6576	68.9346	91.5234	82.8198	87.2852	80.575	89.6439	96.381
CD630_05230		putative transcriptional regulator	CDS	0.0948517	0.572974	0.658412	55.9064	84.9879	77.26	64.5014	69.4164	79.6526	81.2169	69.9451
CD630_05240		putative peptidase, M20 family	CDS	-0.12857	0.540559	0.628655	14.335	24.552	17.5321	17.8024	17.9424	16.6025	15.5106	16.0941
CD630_05250		Fragment of aminobenzoyl-glutamate transporter	CDS	-0.0905534	0.681825	0.753407	14.335	21.7191	15.452	14.4483	18.0159	13.8354	12.3352	15.7881
CD630_05270		putative beta-lactamase-like hydrolase	CDS	0.0903792	0.806125	0.854756	3.58374	3.77724	0.594308	5.41812	2.64723	4.2824	3.41966	3.73285
CD630_05280		putative amidohydrolase	CDS	-0.671095	0.0201023	0.0413877	48.3805	55.7143	55.2706	49.5371	39.5614	33.5345	27.3573	30.2912
CD630_05290		putative membrane protein	CDS	-0.568927	0.113112	0.176356	17.5603	16.0533	6.83454	11.0942	8.89765	5.40241	10.3811	9.24034
CD630_05300		putative membrane protein	CDS	-1.36673	0.0369944	0.0693257	5.73399	3.77724	2.97154	0.774017	2.05896	0.922363	0.366392	1.28508
CD630_05310		Transcriptional regulator, DeoR family	CDS	1.05277	0.0117354	0.0259107	1.79187	1.88862	4.75446	1.54803	5.51507	5.53418	4.3967	5.99704
CD630_05320		putative transcriptional regulator	CDS	-2.20824	0.000766076	0.00248487	3.22537	1.88862	2.08008	1.29003	0.0735343	0.263532	0.610653	0.85672
CD630_05330	cheY	Chemotaxis protein CheY	CDS	0.619372	0.106762	0.168327	2.15025	8.49879	2.97154	2.58006	4.77973	5.73182	7.32784	3.54927
CD630_05340	cheC	Chemotaxis protein CheY-P phosphatase CheC	CDS	0.0380881	0.908997	0.929774	9.31773	16.0533	18.1264	10.5782	15.001	10.9366	14.045	14.809
CD630_05350	cheD	Probable chemoreceptor glutamine deamidase CheD	CDS	0.377294	0.254936	0.340169	8.24261	23.6077	8.61746	9.2882	18.6777	14.0331	13.6786	13.3404
CD630_05360	cheW	Purine-binding chemotaxis protein CheW	CDS	0.812035	0.046962	0.0849559	2.50862	5.66586	18.1264	18.3184	21.6191	20.6873	21.495	19.1538
CD630_05370		putative CheY-like chemosensory protein	CDS	0.401122	0.0294516	0.0571726	56.2648	36.8281	54.3791	43.603	66.3279	67.8595	65.0956	55.1972
CD630_05380		putative methyl-accepting chemotaxis receptor,MCP family	CDS	0.627436	0.00106756	0.0033064	48.3805	91.598	82.0144	77.4017	104.86	126.43	118.589	110.089
CD630_05390	cheA	Chemotaxis protein CheA	CDS	0.497955	0.00378958	0.00976261	64.149	55.7143	67.1568	81.0138	87.4323	101.855	95.0176	96.5034
CD630_05400	cheW	Chemotaxis protein CheW	CDS	0.699682	0.091859	0.148573	8.24261	1.88862	11.2918	13.9323	18.0894	12.0566	10.1368	21.6628
CD630_05410	cheR	Methyl-accepting chemotaxis proteins methyltransferase, MCP family	CDS	0.464155	0.044964	0.0820623	11.8264	22.6634	15.1548	15.7383	21.7662	22.532	21.495	21.9687
CD630_05420	cheB	putative protein-glutamate methylesterase	CDS	0.557095	0.113645	0.176991	9.31773	1.88862	14.8577	7.48216	8.01524	16.2072	16.854	12.0553
CD630_05430		conserved hypothetical protein	CDS	-0.0827601	0.833821	0.874176	6.80911	6.61017	5.94308	4.12809	6.25041	4.08475	5.61801	5.81346
CD630_05440		putative ornithine cyclodeaminase	CDS	-0.333565	0.0757857	0.125945	364.825	228.523	268.033	280.194	212.882	228.812	261.237	204.572
CD630_05450		putative lipoprotein	CDS	0.559948	0.00294518	0.00789512	276.307	279.516	329.841	285.354	456.06	423.035	464.829	383.26
CD630_05460		putative membrane protein, DUF975 family	CDS	1.11506	2.37e-05	0.000131944	46.947	61.3801	65.3738	50.0531	138.024	98.4952	107.841	138.544
CD630_05470		Transcriptional regulator, beta-lactams repressor	CDS	0.36889	0.296358	0.384372	1.4335	12.276	11.8862	11.8683	17.5747	9.68481	9.03767	11.1986
CD630_05480		putative penicillin-binding peptidase BlaR1-like,M56 family	CDS	0.0796234	0.532735	0.620973	281.682	282.349	261.793	258.522	319.433	288.107	243.773	293.916
CD630_05490		conserved hypothetical protein	CDS	-2.56678	6.29e-14	9.52e-12	130.448	127.482	128.668	169.768	24.4869	21.8732	23.4491	24.2329
CD630_05500		putative membrane protein	CDS	3.37202	5.78e-08	8.81e-07	2.50862	1.88862	0	2.83806	18.6777	18.3814	13.9229	23.8046
CD630_05510	sleC	Spore cortex-lytic enzyme pre-pro-form	CDS	6.21692	2.3e-11	1.26e-09	1.07512	4.72155	8.91461	0.516011	274.724	302.008	234.369	283.024
CD630_05520	sleB	Spore-cortex-lytic protein SleB	CDS	-0.422702	0.55821	0.644769	1.07512	2.83293	0.891461	0.516011	1.47069	0.592947	0.244261	0.734331
CD630_05530		putative RNA methyltransferase	CDS	1.05424	0.000168626	0.000672996	10.3929	14.1646	13.6691	10.0622	24.0457	23.7838	26.0138	24.9673
CD630_05540	sip2	Signal peptidase type I	CDS	1.42761	3.75e-08	6.26e-07	56.9815	30.2179	56.7564	49.0211	114.419	141.056	147.412	124.163
CD630_05550	sip2A	Signal peptidase type I	CDS	0.512046	0.0285921	0.0557163	45.5135	24.552	44.5731	27.0906	44.9295	47.2381	50.6842	61.8062
CD630_05560		putative sugar isomerase / endonuclease	CDS	1.24828	1.13e-05	7.02e-05	42.2882	26.4407	30.904	44.377	84.4909	82.6173	81.8275	97.7273
CD630_05570		putative uridine kinase	CDS	0.949908	1.55e-06	1.36e-05	124.356	70.8232	96.2778	106.556	177.659	186.713	209.576	200.105
CD630_05580	glsA	Glutaminase (L-glutamine amidohydrolase)	CDS	0.427827	0.0715337	0.120336	87.0849	144.479	127.182	125.133	155.819	161.282	174.403	157.269
CD630_05590		Transcriptional regulator, ArsR family	CDS	-0.134443	0.359309	0.452453	238.677	215.303	273.976	190.666	230.971	205.16	213.118	188.111
CD630_05600	nfo	Endonuclease IV	CDS	-1.85125	7.82e-08	1.14e-06	54.1145	85.9322	114.701	112.232	30.4432	23.9814	26.6245	20.9896
CD630_05610		putative aldo/keto reductase ; putative ferredoxin	CDS	-0.399658	0.0166129	0.0351145	68.0911	106.707	106.678	115.329	78.4611	79.7844	74.2554	68.048
CD630_05620		putative RusA-like endodeoxyribonuclease	CDS	0.735514	0.00961017	0.0218263	7.16749	24.552	16.0463	19.3504	25.4429	25.4967	26.136	31.2703
CD630_05621		conserved hypothetical protein	CDS	-0.251771	0.489178	0.579863	8.95936	1.88862	5.64592	5.93413	4.48559	4.41416	5.00736	6.05823
CD630_05630		putative iron-sulfur cluster-binding protein	CDS	-0.436789	0.086851	0.141888	26.1613	38.7167	43.3845	33.2827	26.84	21.6096	23.0827	32.6166
CD630_05640		putative ATP-dependent protease	CDS	0.648348	0.000522011	0.00177216	62.7155	87.8208	84.6888	78.9497	114.861	134.204	126.039	116.024
CD630_05650	nth	Endonuclease III	CDS	-0.922949	0.000113525	0.000478793	41.213	40.6053	49.6247	47.9891	23.8251	25.5626	20.5179	25.0285
CD630_05660		putative tRNA/rRNA methyltransferase	CDS	0.0779538	0.69889	0.767274	41.213	48.1598	55.8649	74.8216	66.4015	61.2053	60.8211	45.5897
CD630_05670		uncharacterised protein, DegV family	CDS	0.0364188	0.848488	0.885768	36.1958	39.661	54.9735	47.215	51.9152	45.6569	43.7228	42.4076
CD630_05690		putative lipoprotein	CDS	-0.103519	0.6935	0.762199	16.4852	33.9951	21.0979	23.4785	20.8102	20.4896	23.327	21.724
CD630_05700		putative lipoprotein	CDS	0.737363	0.0261379	0.0516677	12.1847	40.6053	15.452	18.5764	35.4435	37.5533	36.8835	26.13
CD630_05710		uncharacterised protein	CDS	1.56785	0.000252315	0.000949641	3.58374	6.61017	1.78292	4.90211	15.001	8.82833	9.03767	13.5851
CD630_05720		putative sporulation protein	CDS	1.66738	0.00137221	0.00405975	1.07512	2.83293	5.64592	13.9323	20.369	16.8661	19.5409	25.0897
CD630_05730		putative membrane protein	CDS	1.01922	0.00163944	0.00473646	16.1268	3.77724	9.80608	10.3202	21.7662	18.9743	22.472	22.5195
CD630_05740	thrS	Threonyl-tRNA synthetase	CDS	-1.31299	2.99e-08	5.18e-07	2803.2	2977.41	2700.24	3354.07	1228.46	1206.65	1242.19	1086.14
CD630_05750		conserved hypothetical protein	CDS	1.89876	2.36e-07	2.79e-06	4.30049	5.66586	5.05161	2.58006	17.1335	16.1413	15.877	13.5851
CD630_05760		two-component sensor histidine kinase	CDS	0.183268	0.515041	0.603701	27.2364	27.385	46.0588	40.2489	45.4442	30.0427	34.563	52.0151
CD630_05770		conserved hypothetical protein	CDS	0.289168	0.0869704	0.142018	81.351	69.8789	94.1978	98.5582	96.3299	106.006	110.04	110.394
CD630_05780		Transporter, Major Facilitator Superfamily (MFS)	CDS	0.218975	0.535407	0.623884	19.7106	74.6005	45.1674	57.2773	43.1646	58.3065	58.867	64.8047
CD630_05790		Transcriptional regulator, TetR family	CDS	-0.477752	0.182231	0.258941	12.5431	17.9419	26.1495	27.3486	16.6923	10.4095	13.4344	20.4389
CD630_05800	gapN	Glyceraldehyde-3-phosphate dehydrogenase (NADP(+)) (GADPH)	CDS	-1.82717	3.05e-08	5.26e-07	56.6231	81.2106	83.5002	81.5298	27.8695	24.245	15.877	17.0732
CD630_05810		Transcriptional regulator, TetR family	CDS	-0.543992	0.0667508	0.113419	28.6699	58.5472	65.671	63.9854	36.6936	36.038	40.181	35.7987
CD630_05820		putative pyruvate phosphate dikinase,PEP/pyruvate-binding	CDS	-1.61756	6.9e-05	0.000312674	884.468	642.13	548.546	643.208	216.338	222.553	224.843	222.196
CD630_05821		conserved hypothetical protein	CDS	-0.288116	0.411731	0.505004	3.58374	4.72155	2.67438	4.90211	3.16197	3.29415	3.66392	2.69255
CD630_05822		Fragment of putative signaling protein precursor (N-terminal region)	CDS	0.372407	0.104765	0.165692	50.1724	32.1065	34.1727	32.7667	46.4001	43.1534	57.8899	46.7524
CD630_05830		putative diguanylate kinase signaling protein	CDS	0.579979	0.0391097	0.0726109	86.7266	66.1017	63.2938	69.9195	109.566	94.4763	98.6816	125.509
CD630_05840		putative diguanylate kinase signaling protein	CDS	0.887997	0.014535	0.0312039	36.1958	32.1065	37.7385	36.3788	68.7546	60.0853	70.4694	65.7227
CD630_05850		Transcriptional regulator, GntR family	CDS	0.241034	0.273356	0.359769	36.5542	40.6053	49.6247	43.0869	57.3567	44.2075	46.2875	53.4226
CD630_05860		conserved hypothetical protein	CDS	-0.367116	0.0814696	0.134079	14.335	12.276	17.5321	14.7063	10.2948	11.3319	13.3122	11.3821
CD630_05870		uncharacterised protein	CDS	1.52952	3.74e-09	8.91e-08	175.245	204.915	157.789	116.877	491.871	407.157	525.528	457.733
CD630_05880		uncharacterised protein	CDS	1.99783	1.22e-10	4.82e-09	232.943	277.627	226.431	167.188	902.413	870.974	962.389	865.532
CD630_05890		conserved hypothetical protein	CDS	1.27584	0.00126023	0.00378803	244.053	84.0435	67.7511	58.0513	213.397	265.706	315.097	307.685
CD630_05900		conserved hypothetical protein	CDS	1.65124	2.76e-06	2.17e-05	472.337	179.419	190.476	175.96	621.585	827.755	904.622	850.539
CD630_05910		putative ATPase, P-type, heavy metal translocating	CDS	0.751584	0.000210596	0.00081342	1779.69	1726.2	1731.81	1461.6	2749.15	3023.77	2910.13	2595.43
CD630_05920		conserved hypothetical protein	CDS	0.762808	0.00630073	0.0150391	115.755	217.191	217.517	146.031	282.445	321.509	286.763	287.124
CD630_05921		putative lipoprotein	CDS	1.04062	0.0162233	0.0343734	1.4335	0.94431	2.08008	3.09607	5.88274	5.07299	3.1754	2.93733
CD630_05930		conserved hypothetical protein	CDS	0.778601	0.0131882	0.0286052	11.1096	13.2203	8.91461	10.0622	18.3836	19.9626	17.4647	16.8896
CD630_05940		conserved hypothetical protein	CDS	-0.0776661	0.654671	0.732936	123.281	72.7118	77.26	83.0778	78.8288	91.5115	93.4299	75.2078
CD630_05950		putative nuclease, ParB-like	CDS	-0.151723	0.433873	0.527448	75.2586	32.1065	45.7617	49.7951	44.1941	47.1064	46.0433	47.548
CD630_05960		uncharacterised protein	CDS	8.52499	6.41e-14	9.52e-12	1.4335	0	0.297154	0	157.51	196.924	189.913	141.848
CD630_05970	cotF	Spore coat peptide assembly protein CotF	CDS	9.22248	3.11e-14	5.84e-12	0.358374	0	0	0.516011	143.98	177.818	186.982	160.268
CD630_05980	cotCB	Spore-coat protein, manganese catalase	CDS	7.88301	1.51e-14	4.15e-12	7.16749	3.77724	3.863	1.29003	775.051	962.749	982.419	976.6
CD630_05990		Fragment of transcriptional regulator, AraC family (C-terminal region)	CDS	0.525001	0.659724	0.736172	0.358374	0.94431	0	0	0.588274	0.065883	0	0.367166
CD630_06000		conserved hypothetical protein	CDS	-2.91689	0.000439379	0.00153396	5.37561	0	0.594308	1.80604	0.220603	0.065883	0.610653	0.305971
CD630_06010	ogt1	Methylated-DNA-[protein]-cysteine S-methyltransferase 1	CDS	0.164332	0.537838	0.626103	18.2771	43.4382	35.9556	26.8326	33.8993	39.3981	35.0515	28.5165
CD630_06011		conserved hypothetical protein	CDS	-0.743097	0.140172	0.209173	6.80911	10.3874	6.24023	13.6743	8.30938	1.58119	2.93114	9.05675
CD630_06012		conserved hypothetical protein	CDS	-1.05738	0.104535	0.165475	2.15025	0.94431	5.94308	6.45014	2.05896	0.65883	0.977045	4.34479
CD630_06020		conserved hypothetical protein	CDS	-0.942758	0.00169402	0.00486657	65.2241	75.5448	92.1177	67.0815	45.2971	36.1039	38.349	36.2882
CD630_06030		Fragment of putative membrane protein (C-terminal region)	CDS	-0.720262	0.0221999	0.0450308	115.755	137.869	147.091	114.555	85.9616	76.4243	80.2398	69.7615
CD630_06040		conserved hypothetical protein	CDS	0.505612	0.123423	0.189408	14.335	32.1065	32.9841	23.4785	38.9732	39.7934	33.3417	32.1882
CD630_06050		Fragment of conserved hypothetical protein (N-terminal region)	CDS	0.352714	0.234912	0.317848	22.2192	47.2155	43.3845	34.5728	50.4445	49.544	43.6006	42.4076
CD630_06060		chloride ion channel protein	CDS	-1.95395	3.04e-07	3.42e-06	1166.15	729.007	788.349	671.073	242.884	231.315	197.241	194.537
CD630_06080		conserved hypothetical protein	CDS	0.629253	0.0861565	0.140883	16.1268	23.6077	8.91461	16.2544	27.2077	20.2261	23.8155	25.2732
CD630_06090		conserved hypothetical protein	CDS	0.36517	0.45713	0.550841	2.15025	8.49879	1.18862	5.16011	5.58861	5.60006	4.03031	3.91643
CD630_06100		Two-component sensor histidine kinase	CDS	0.339073	0.131728	0.198995	12.5431	21.7191	12.4805	18.3184	22.1338	18.9084	19.1745	20.0717
CD630_06110		Two-component response regulator	CDS	0.544433	0.0190066	0.0394965	15.4101	19.8305	10.9947	17.8024	21.6191	22.2026	24.6704	23.2538
CD630_06120		ABC-type transport system, permease	CDS	-0.33312	0.200811	0.27999	7.52586	6.61017	11.8862	8.51419	7.9417	6.72007	6.47292	6.91495
CD630_06130		ABC-type transport system, ATP-binding protein	CDS	0.732373	0.126314	0.192931	1.07512	0.94431	2.97154	1.54803	3.01491	2.56944	3.78605	2.44777
CD630_06140		conserved hypothetical protein	CDS	0.336009	0.555892	0.642925	0.358374	2.83293	1.78292	1.54803	1.39715	2.10826	1.70983	2.1418
CD630_06150		Transcriptional regulator, TetR family	CDS	0.473858	0.0187332	0.0389965	46.5887	67.046	78.1515	70.9516	105.742	83.8032	79.0185	96.4422
CD630_06160		Transcriptional regulator, MerR family	CDS	0.0785534	0.92168	0.940124	10.7512	13.2203	12.7776	55.4712	15.5893	8.63068	11.9688	64.7436
CD630_06170		putative membrane protein	CDS	-0.0158542	0.988848	0.991349	5.01724	7.55448	6.53738	62.4374	9.8536	4.21651	3.78605	67.1913
CD630_06180		Transcriptional regulator, LytR family	CDS	-1.33383	0.226182	0.308021	2.15025	1.88862	0.891461	5.67612	0.51474	0.197649	0.244261	3.2433
CD630_06190		conserved hypothetical protein	CDS	-1.67942	0.104692	0.16565	0	0	2.08008	0	0.147069	0.329415	0.122131	0.122389
CD630_06200		conserved hypothetical protein	CDS	-1.40708	0.0343587	0.0651625	5.01724	5.66586	1.48577	0	0.808877	0.988246	1.5877	0.550749
CD630_06210		putative membrane protein	CDS	-1.07908	0.296704	0.384541	1.07512	0	0.594308	0	0.367671	0.065883	0.244261	0.183583
CD630_06220		conserved hypothetical protein	CDS	1.25765	0.199118	0.278173	0.716749	0	0.594308	0	1.54422	1.12001	0	0.673137
CD630_06240		putative transcriptional regulator, activator Mor	CDS	0.113959	0.870894	0.902513	1.79187	0	0.594308	0.774017	0.147069	1.12001	0.732784	1.77463
CD630_06250		putative phage protein	CDS	-0.726302	0.0465446	0.0844475	10.0345	2.83293	8.32031	10.3202	5.29447	4.74358	3.29753	6.73137
CD630_06260		putative replicative helicase DnaB-like	CDS	-1.31155	0.000345331	0.00124371	11.1096	13.2203	19.6122	11.8683	6.25041	5.86359	5.49588	4.95674
CD630_06270		putative transcriptional regulator, activator Mor	CDS	0.230984	0.796292	0.848364	0	0	0.594308	0.516011	0.735343	0.197649	0.366392	0.367166
CD630_06271		putative ferredoxin	CDS	-2.39166	6.4e-05	0.000294456	26.5197	13.2203	11.8862	13.6743	4.70619	4.15063	1.09918	2.32538
CD630_06280		putative membrane protein	CDS	-2.62726	1.03e-06	9.63e-06	203.915	89.7094	74.5856	86.4319	28.6048	21.8732	9.28193	13.6463
CD630_06290		Transcriptional regulator, Crp family	CDS	0.777325	0.0155581	0.0330819	6.45074	5.66586	8.91461	9.54621	14.7804	13.6378	9.28193	16.4613
CD630_06300		putative drug/sodium antiporter, MATE family	CDS	-0.519981	0.31841	0.408517	6.09236	0.94431	4.16015	2.32205	1.91189	4.41416	0.854914	2.69255
CD630_06310		putative transcriptional regulator	CDS	-0.921381	0.00605295	0.0145238	10.0345	10.3874	10.9947	7.22416	2.42663	5.86359	6.35079	5.62987
CD630_06330		conserved hypothetical protein	CDS	-0.482334	0.0502417	0.0898108	51.6059	20.7748	38.63	37.6688	25.8105	28.3956	27.8458	26.2523
CD630_06340		conserved hypothetical protein	CDS	-0.204054	0.449804	0.543482	11.468	25.4964	13.9662	20.6405	14.9275	16.2731	14.7778	14.6254
CD630_06350		putative hydrolase	CDS	-0.0174133	0.945434	0.956695	22.2192	16.9976	27.3381	17.5444	20.0013	20.5555	24.4261	19.0926
CD630_06360		putative radical SAM superfamily protein, DUF85 family	CDS	0.205512	0.295784	0.383766	24.7278	29.2736	19.6122	27.0906	29.2666	29.5156	32.2425	24.1717
CD630_06370		putative acetyltransferase	CDS	-0.173481	0.645746	0.724857	3.58374	2.83293	5.34877	4.3861	2.42663	3.62357	4.03031	4.83435
CD630_06380		conserved hypothetical protein	CDS	-1.28519	0.144249	0.21356	5.01724	0	6.24023	0.516011	1.69129	0.329415	0.488523	2.63135
CD630_06390		conserved hypothetical protein	CDS	-0.100408	0.68378	0.754866	12.1847	16.0533	12.7776	14.9643	12.2802	13.1107	12.9458	13.3404
CD630_06400		conserved hypothetical protein	CDS	-0.633768	0.0627319	0.107921	5.37561	11.3317	9.80608	6.96615	7.05929	5.07299	3.1754	5.44629
CD630_06410		putative membrane protein	CDS	-0.870247	0.0145101	0.0311692	23.6527	62.3244	69.8311	52.8912	32.2816	28.0662	28.8228	24.4777
CD630_06420		Transcriptional regulator, HTH-type	CDS	-0.473883	0.211079	0.291347	16.8436	33.9951	39.2243	25.5426	16.1775	26.8144	19.4188	20.1941
CD630_06421		conserved hypothetical protein	CDS	-0.510518	0.0335427	0.0639659	58.415	100.097	95.0892	90.044	76.6963	51.85	47.0203	64.6212
CD630_06430		Two-component response regulator	CDS	0.334841	0.212503	0.292633	5.01724	13.2203	6.24023	6.96615	9.55946	8.82833	8.42701	9.85228
CD630_06440		Two-component sensor histidine kinase	CDS	0.108741	0.712229	0.776898	13.2598	5.66586	8.91461	10.3202	10.0007	10.6731	9.77045	12.1165
CD630_06450		ABC-type transport system,lantibiotic/multidrug-family ATP-binding protein	CDS	-0.942777	0.00270476	0.00734444	36.9125	32.1065	10.9947	22.4465	14.8539	14.626	9.77045	12.7896
CD630_06460		ABC-type transport system,lantibiotic/multidrug-family permease	CDS	-0.857426	0.00534898	0.013135	13.6182	27.385	12.4805	7.99818	9.19179	6.32477	7.5721	8.50601
CD630_06470		Fragment of putative fic family protein (C-terminal region)	CDS	-0.166563	0.618246	0.69962	8.95936	2.83293	11.2918	4.3861	6.32395	5.86359	6.59505	7.09854
CD630_06480		Transcriptional regulator, GntR family	CDS	0.0766054	0.776939	0.832968	12.5431	23.6077	16.9378	25.5426	22.7221	16.6025	17.8311	24.8449
CD630_06490		putative peptidase, S9 family	CDS	-1.4919	0.0391342	0.0726109	16.4852	0	3.56585	2.83806	3.75025	1.77884	1.46557	1.65225
CD630_06500		putative peptidase, S9 family	CDS	-0.50955	0.247934	0.332193	17.9187	8.49879	9.80608	2.06405	7.9417	7.04949	4.51883	7.03734
CD630_06510		putative permease	CDS	-0.973945	0.00096134	0.00302208	18.2771	11.3317	10.6975	12.3843	8.60351	6.39066	5.49588	6.4254
CD630_06512		conserved hypothetical protein	CDS	-1.48616	0.321106	0.411236	0.358374	0.94431	0.297154	0	0.147069	0.131766	0	0.0611943
CD630_06520		Transcriptional regulator, GntR family	CDS	0.567603	0.034371	0.0651625	11.1096	13.2203	25.5552	24.5105	31.9139	26.5509	30.2884	24.3553
CD630_06530		ABC-type transport system, multidrug-family ATP-binding protein	CDS	0.192689	0.405374	0.498406	44.4384	60.4358	79.3401	72.2416	69.0487	76.4902	72.0571	76.4317
CD630_06540		ABC-type transport system, permease protein	CDS	0.290897	0.420032	0.513773	21.1441	22.6634	32.6869	35.6048	37.6496	28.1979	26.2581	46.7524
CD630_06550		putative beta-lactamase-like protein	CDS	0.700085	0.0741	0.12372	3.94212	2.83293	2.37723	2.83806	5.66214	3.8871	4.64096	5.26271
CD630_06560		Chloride ion channel protein	CDS	-0.933782	0.0311301	0.0601365	7.16749	13.2203	4.16015	4.90211	3.67671	3.42592	2.07622	4.71196
CD630_06570	cdu2	Na(+)/H(+) antiporter	CDS	-0.499564	0.0933117	0.150582	13.9766	6.61017	13.0748	8.25618	8.01524	6.12712	10.0147	6.4254
CD630_06580	cdu1	Transcriptional regulator, beta-lactams repressor	CDS	-1.70499	0.00178668	0.00510398	10.3929	0.94431	7.42885	4.6441	2.20603	1.44943	0.488523	3.30449
CD630_06590	tcdR	Alternative RNA polymerase sigma factors	CDS	-1.58042	0.0188826	0.0392617	2.15025	1.88862	0.891461	0.258006	0.367671	0.329415	0.366392	0.42836
CD630_06600	tcdB	Toxin B	CDS	-0.4496	0.0754764	0.125489	50.5308	23.6077	32.9841	42.3129	25.4429	26.1556	26.0138	33.4733
CD630_06610	tcdE	Holin-like pore-forming protein	CDS	-0.463065	0.553274	0.640935	0.358374	0	0	2.06405	1.02948	0.395298	0.244261	0.489554
CD630_06630	tcdA	Toxin A	CDS	-0.914994	8.1e-05	0.00035868	1339.6	697.845	712.575	742.798	365.465	455.054	474.355	558.275
CD630_06640	tcdC	Negative regulator of toxin gene expression	CDS	0.649833	0.0336058	0.0640521	41.9298	141.646	120.347	91.592	142.215	163.456	160.602	148.763
CD630_06641		conserved hypothetical protein	CDS	-1.62842	0.000180006	0.000712618	16.4852	3.77724	12.1833	16.2544	5.1474	2.7012	5.49588	3.30449
CD630_06642		conserved hypothetical protein	CDS	-0.468335	0.14557	0.214888	10.7512	2.83293	10.4004	5.41812	5.73567	4.87535	6.35079	5.50749
CD630_06650	cdd2	ABC-type transport system,lantibiotic/multidrug-family permease	CDS	-1.09991	0.0950147	0.152846	1.4335	4.72155	2.08008	0.774017	0.661809	1.51531	0.610653	0.611943
CD630_06660	cdd3	ABC-type transport system,lantibiotic/multidrug-family permease	CDS	-0.309996	0.744472	0.804932	1.07512	1.88862	0.891461	0	0.220603	0.461181	0.732784	1.0403
CD630_06670	cdd4	ABC-type transport system,lantibiotic/multidrug-family ATP-binding protein	CDS	0.148094	0.824869	0.866644	3.22537	0	0.594308	0.774017	0.51474	2.43767	0.732784	1.77463
CD630_06680		Two-component response regulator	CDS	-0.895211	0.00957022	0.0217771	8.60098	23.6077	31.2011	31.9927	10.8831	13.1766	13.1901	14.3195
CD630_06690		Two-component sensor histidine kinase	CDS	-0.705508	0.000871103	0.00277014	100.703	200.194	147.091	151.191	87.5058	95.5963	92.575	89.8944
CD630_06700		Transcriptional regulator, beta-lactams repressor	CDS	0.825587	0.0249792	0.0496522	1.4335	3.77724	7.13169	4.3861	7.27989	7.51067	7.20571	8.44481
CD630_06710		putative enzyme, glyoxalase family	CDS	0.513456	0.175197	0.250442	6.09236	4.72155	9.50892	2.06405	8.82412	10.0801	7.32784	5.99704
CD630_06720		conserved hypothetical protein	CDS	0.76282	4.12e-05	0.00020553	40.1379	36.8281	33.2812	43.0869	71.1812	61.0077	61.0653	67.4973
CD630_06730		putative methyltransferase	CDS	0.346571	0.289341	0.377052	5.37561	3.77724	13.0748	17.5444	12.8685	16.0096	13.4344	12.0553
CD630_06740		conserved hypothetical protein	CDS	-2.45792	0.0331997	0.0634476	2.50862	0.94431	0	0.258006	0	0.263532	0	0.244777
CD630_06750		putative acetyltransferase	CDS	1.97862	3.05e-06	2.36e-05	1.79187	2.83293	1.48577	4.12809	11.1772	9.15774	10.0147	10.3418
CD630_06760	rsiT	Extracytoplasmic function (ECF) anti-sigma factor rsiT	CDS	-0.381689	0.283586	0.371043	10.0345	5.66586	11.589	7.74017	7.42696	3.75533	7.93849	8.62839
CD630_06770	csfT	Extracytoplasmic function (ECF) sigma factor csfT	CDS	-0.152356	0.756763	0.815503	3.94212	1.88862	2.37723	0.516011	2.3531	1.38354	1.46557	2.44777
CD630_06790		conserved hypothetical protein	CDS	-1.78629	0.00180437	0.00513807	10.0345	1.88862	3.863	6.19214	1.39715	1.97649	0.854914	2.32538
CD630_06800		snoal-like polyketide cyclase	CDS	-1.93181	0.000374835	0.00133355	8.24261	7.55448	4.45731	5.93413	0.882412	2.43767	1.09918	2.1418
CD630_06810		Transporter, Major Facilitator Superfamily (MFS)	CDS	-0.180817	0.607823	0.689794	5.37561	13.2203	5.34877	6.45014	9.11825	4.6777	6.83932	4.22241
CD630_06820		putative sodium:solute symporter	CDS	-0.291675	0.167124	0.241053	20.069	12.276	19.0178	12.3843	14.8539	15.2849	11.1139	11.4433
CD630_06830		Transcriptional regulator, LacI family	CDS	0.08197	0.728906	0.7917	24.7278	23.6077	26.7438	32.2507	29.4137	29.1203	27.7237	28.333
CD630_06840		putative ATP-dependent peptidase, M41 family	CDS	1.96504	1.63e-05	9.58e-05	11.1096	10.3874	4.75446	5.16011	22.428	23.3226	27.3573	43.2032
CD630_06850	infC	Translation initiation factor IF-3	CDS	0.42293	0.159117	0.230879	208.215	451.38	440.976	398.619	495.474	469.548	527.971	514.766
CD630_06860	rpmI	50S ribosomal protein L35	CDS	-1.66043	5.81e-06	3.94e-05	264.839	94.431	123.913	127.971	55.4449	37.5533	62.0424	39.4703
CD630_06870	rplT	50S ribosomal protein L20	CDS	-1.83488	2.12e-09	5.59e-08	4482.9	5486.44	5177.91	4737.5	1409.36	1361.47	1513.2	1289.73
CD630_06880		conserved hypothetical protein	CDS	-0.93383	0.118169	0.183073	1.79187	15.109	1.78292	4.90211	2.86784	2.63532	2.07622	2.57016
CD630_06890		putative nucleotide phosphodiesterase	CDS	-0.0306911	0.886132	0.91432	40.4963	37.7724	32.6869	36.3788	33.2375	38.6733	44.0892	28.1494
CD630_06900		putative nucleotide phosphodiesterase	CDS	-0.0881634	0.803083	0.852544	14.335	10.3874	4.75446	5.41812	6.83869	7.3789	8.67128	8.93437
CD630_06910		putative short chain dehydrogenase/reductase,SDR family	CDS	-0.227972	0.363419	0.457382	12.1847	16.9976	16.3435	14.7063	10.6625	9.61892	17.7089	13.218
CD630_06920		putative metallo-hydrolase/oxidoreductase	CDS	0.939888	0.00126126	0.00378803	11.468	6.61017	17.5321	5.67612	20.8837	19.3037	24.5483	17.2568
CD630_06930		Transcriptional regulator, MerR family	CDS	0.340456	0.330154	0.421011	8.24261	3.77724	2.67438	5.41812	6.61809	7.18125	6.22866	5.93585
CD630_06940		Transcriptional regulator, TetR family	CDS	-1.23467	1.46e-05	8.73e-05	17.5603	35.8838	26.1495	27.3486	11.2507	12.1884	10.3811	10.709
CD630_06941		conserved hypothetical protein	CDS	-2.17822	0.00248981	0.00683779	6.80911	6.61017	6.83454	6.70815	2.72077	0.527064	0.122131	2.32538
CD630_06950		putative exported metalloendopeptidase	CDS	-0.128619	0.582328	0.666372	12.9015	13.2203	15.1548	17.2864	11.9126	13.8354	14.4114	14.0135
CD630_06960		putative cation transport protein, Trk family	CDS	0.242016	0.223271	0.304639	41.213	27.385	26.4467	36.3788	42.6499	39.1345	40.4252	34.636
CD630_06970		putative regulator of K+ conductance	CDS	-0.63161	0.0348436	0.0658332	20.7857	8.49879	11.2918	14.9643	10.3683	10.146	8.67128	7.64929
CD630_06980		putative tRNA/rRNA methyltransferase, SpoU	CDS	0.135373	0.664113	0.7391	10.3929	2.83293	7.42885	18.3184	11.4713	11.3978	11.6024	11.8105
CD630_06990	pheS	Phenylalanyl-tRNA synthetase alpha chain (Phenylalanine--tRNA ligase alpha chain) (PheRS)	CDS	-0.297324	0.07629	0.126724	75.9753	53.8256	45.1674	69.9195	45.4442	56.1982	52.7604	45.6509
CD630_07000	pheT	Phenylalanyl-tRNA synthetase subunit beta (Phenylalanine--tRNA ligase beta chain) (PheRS)	CDS	-0.170927	0.265109	0.350597	287.058	190.751	172.052	240.719	183.027	206.873	205.546	196.74
CD630_07010		putative cell-division protein	CDS	0.31408	0.0345717	0.0655081	174.528	100.097	135.205	151.707	182.659	187.701	172.448	158.616
CD630_07020		putative membrane protein, DUF1275 family	CDS	-0.103947	0.794229	0.846671	4.65887	1.88862	7.13169	4.90211	4.04439	5.86359	3.29753	5.20151
CD630_07030		putative peptidase, U32 family	CDS	0.254977	0.0990688	0.157873	112.171	108.596	124.507	120.747	121.332	153.244	153.885	128.63
CD630_07040		putative metal-dependent phosphohydrolase	CDS	0.0691043	0.624824	0.705497	227.209	214.358	186.613	188.602	220.823	218.732	231.56	185.113
CD630_07050		putative hydrolase, NUDIX family	CDS	-0.288586	0.139628	0.208577	63.7906	70.8232	50.8133	61.1473	50.9593	48.4899	56.9129	44.6106
CD630_07060		4fe-4s binding domain protein	CDS	-0.309004	0.0733609	0.122773	73.1084	54.77	66.5625	69.4035	55.2243	57.7794	52.1498	49.0166
CD630_07070		putative diguanylate kinase signaling protein	CDS	0.385688	0.249354	0.333469	218.967	344.673	468.909	360.95	447.456	449.849	451.151	472.787
CD630_07080	pepD	Peptidase D, aminoacyl-histidine dipeptidase	CDS	-1.81791	3.17e-09	7.79e-08	32005.7	40423.1	36483.7	31513.1	10525.5	9739.56	9622.43	9941.2
CD630_07090	mutS2	DNA mismatch repair protein	CDS	-0.229304	0.130068	0.197482	153.743	112.373	120.942	120.231	100.374	121.422	112.36	99.3795
CD630_07100		conserved hypothetical protein, DUF523 family	CDS	0.000618234	0.99857	0.99913	8.24261	15.109	5.64592	6.70815	6.54455	9.35539	11.1139	6.48659
CD630_07110	argS	Arginyl-tRNA synthetase (Arginine--tRNA ligase) (ArgRS)	CDS	0.701601	2.52e-05	0.000138289	167.002	217.191	219.894	275.292	349.876	362.357	339.767	378.976
CD630_07120		conserved hypothetical protein	CDS	0.861393	0.00354184	0.00921757	13.9766	35.8838	22.2865	27.3486	45.3707	40.3863	34.9294	55.3196
CD630_07121		conserved hypothetical protein	CDS	1.36148	0.029932	0.0580736	2.15025	1.88862	0.594308	4.3861	6.17688	6.72007	4.51883	6.85376
CD630_07130		putative radical SAM domain-containing protein	CDS	0.500021	0.00862981	0.0197572	73.1084	50.0484	60.9165	80.7558	90.153	94.3445	91.598	101.46
CD630_07140		tetratricopeptide repeat protein	CDS	0.24159	0.174917	0.250142	70.9581	49.1041	53.7848	48.2471	62.7983	65.2901	65.0956	70.1287
CD630_07141		Fragment of sugar O-acetyltransferase (C-terminal region)	CDS	-1.11737	0.136615	0.204894	1.4335	1.88862	0.891461	1.03202	0.147069	0.65883	0.488523	0.85672
CD630_07150	ptb1	Phosphate butyryltransferase (Phosphotransbutyrylase)	CDS	0.276858	0.144229	0.21356	169.511	136.925	156.897	148.353	187.88	173.207	201.027	180.217
CD630_07160	cooS1	Bifunctional carbon monoxide dehydrogenase/acetyl-CoA synthase (CODH)	CDS	-0.0517246	0.809979	0.857568	1690.45	1738.47	1700.02	1754.18	1414.14	1836.42	1806.43	1583.71
CD630_07170		Bifunctional carbon monoxide dehydrogenase/acetyl-CoA synthase, accessory protein	CDS	-0.0158798	0.950619	0.961397	258.029	164.31	178.292	155.319	158.834	176.632	210.92	202.247
CD630_07180	fhs	Formate--tetrahydrofolate ligase (Formyltetrahydrofolate synthetase) (FHS) (FTHFS)	CDS	-1.58779	1.09e-07	1.48e-06	5504.27	4842.42	4102.8	3917.82	1338.77	1586.99	1647.42	1537.02
CD630_07190	fchA	Methenyltetrahydrofolate cyclohydrolase (5,10-methenyltetrahydrofolate 5-hydrolase)	CDS	0.0674853	0.755577	0.815457	232.227	262.518	234.157	263.424	207.146	298.121	274.428	259.647
CD630_07200	folD	Bifunctional protein folD [Includes: Methylenetetrahydrofolate dehydrogenase ; Methenyltetrahydrofolate cyclohydrolase]	CDS	0.0641045	0.731855	0.793696	227.568	218.135	197.013	200.728	171.335	245.876	244.261	219.871
CD630_07210		uncharacterised protein	CDS	-0.468827	0.130387	0.197714	407.113	254.019	287.645	291.804	179.718	256.812	244.994	216.016
CD630_07220	metF	5,10-methylenetetrahydrofolate reductase	CDS	-0.483118	0.0847763	0.139264	245.128	135.981	137.879	166.156	104.198	143.23	133.367	110.639
CD630_07230		Bifunctional carbon monoxide dehydrogenase/acetyl-CoA synthase, dihydrolipoyl dehydrogenase subunit	CDS	0.056815	0.82568	0.866734	385.969	325.787	399.078	432.159	310.388	449.322	425.625	421.445
CD630_07240		Bifunctional carbon monoxide dehydrogenase/acetyl-CoA synthase,nickel-inserting subunit	CDS	0.0561525	0.821583	0.864833	313.219	267.24	251.392	266.52	202.219	317.029	327.31	295.63
CD630_07250		Bifunctional carbon monoxide dehydrogenase/acetyl-CoA synthase, subunit delta	CDS	-1.33638	2.95e-05	0.000156832	1461.09	975.472	904.536	998.224	349.803	465.53	482.66	420.772
CD630_07260		Bifunctional carbon monoxide dehydrogenase/acetyl-CoA synthase, delta subunit	CDS	-0.328097	0.212935	0.293114	610.67	489.152	453.16	537.684	322.301	444.052	444.189	455.285
CD630_07270		Bifunctional carbon monoxide dehydrogenase/acetyl-CoA synthase, methyltransferase subunit	CDS	-1.09192	0.000713671	0.00234042	752.586	495.762	492.087	546.198	212.22	286.657	289.45	284.921
CD630_07280		Bifunctional carbon monoxide dehydrogenase/acetyl-CoA synthase, subunit alpha/beta	CDS	-0.885398	0.00360102	0.00934431	2268.51	1308.81	1154.74	1354.27	684.31	837.439	893.019	880.525
CD630_07290	gcvH	Glycine cleavage system H protein	CDS	-0.428353	0.047519	0.0857167	498.857	465.545	395.809	413.583	288.254	353.792	346.729	328.858
CD630_07300		putative iron-sulfur protein	CDS	0.486166	0.03408	0.0647828	314.653	176.586	239.803	228.077	296.784	338.836	371.277	340.057
CD630_07310		putative radical SAM superfamily protein	CDS	0.503286	0.00782383	0.0181016	271.289	251.186	219.3	250.781	311.197	368.352	378.849	348.257
CD630_07320		putative radical SAM superfamily protein	CDS	0.707461	0.000762202	0.00247681	130.09	148.257	117.376	111.974	189.204	215.503	208.843	212.65
CD630_07330		putative biotin/lipoate-protein ligase	CDS	0.748233	0.00414542	0.01058	46.947	77.4334	72.5055	58.8253	90.6678	115.229	120.054	101.093
CD630_07340		conserved hypothetical protein	CDS	-0.496995	0.0666653	0.113376	45.1552	87.8208	114.404	92.624	76.1815	53.8264	56.1801	54.8301
CD630_07350		conserved hypothetical protein	CDS	0.178049	0.37054	0.464216	1092.32	1989.66	2125.24	1822.04	2052.49	2046.13	2044.96	1807.92
CD630_07360		uncharacterised protein	CDS	-0.198784	0.211767	0.29207	973.345	1227.6	1077.48	1068.14	993.375	934.222	1037.13	821.35
CD630_07370	hisK	Histidinol-phosphatase (HolPase)	CDS	0.845615	0.00642959	0.0152938	15.0517	27.385	51.7048	38.4428	69.2693	57.5159	50.1957	64.4376
CD630_07380		putative exported protein	CDS	-0.787561	0.0864865	0.141358	3.94212	1.88862	2.67438	4.3861	2.42663	1.58119	0.366392	3.2433
CD630_07390		putative exported protein	CDS	0.77252	0.037749	0.0706284	5.73399	10.3874	5.94308	4.6441	8.52998	13.6378	9.40406	11.0762
CD630_07400		putative pyridoxal phosphate-dependent aminotransferase	CDS	-0.235028	0.352617	0.445358	18.2771	15.109	8.02315	15.7383	9.41239	11.1342	14.045	13.7075
CD630_07410	glpK1	Glycerol kinase (GK)	CDS	-1.12058	0.0781154	0.129278	3.94212	0.94431	1.78292	4.6441	1.02948	2.43767	1.46557	0.734331
CD630_07420		putative ethanolamine transporter	CDS	-0.888085	0.00222237	0.00619487	20.7857	11.3317	14.2634	18.0604	10.2948	10.0142	6.71719	8.32242
CD630_07430		Transcriptional regulator, DeoR family	CDS	-0.516044	0.0365713	0.0686409	44.08	79.322	57.945	50.8271	41.1792	42.7581	36.0285	40.2046
CD630_07440		putative MotA/TolQ/ExbB proton channel	CDS	0.506774	0.0191792	0.0397534	104.645	63.2687	83.5002	71.4676	125.45	119.38	111.994	104.336
CD630_07450		putative OmpA/MotB proton channel	CDS	0.503959	0.0587577	0.101969	84.5763	91.598	139.959	95.9781	155.157	147.644	151.076	132.363
CD630_07460		putative membrane protein	CDS	-1.58237	0.00611321	0.0146487	0.716749	2.83293	2.97154	1.03202	0.661809	0.461181	0.244261	0.85672
CD630_07470		putative lipoprotein	CDS	0.837981	0.00487038	0.0121351	52.681	69.8789	81.7173	91.592	144.201	130.251	133.611	122.572
CD630_07480		putative diguanylate kinase signaling protein	CDS	0.495226	0.026403	0.0520762	112.53	155.811	187.801	185.506	225.162	217.019	225.331	237.923
CD630_07490		putative DNA helicase, UvrD/REP type	CDS	0.970795	3.6e-05	0.000184368	53.7561	71.7675	78.7458	82.0458	132.582	135.983	137.397	155.801
CD630_07500		ABC-type transport system, aminoacid-family extracellular solute-binding protein	CDS	-0.128408	0.537123	0.625475	24.3695	21.7191	18.7207	20.8985	21.2514	19.8967	21.0065	16.1553
CD630_07510		ABC-type transport system, aminoacid-family permease	CDS	0.390502	0.0607896	0.105086	37.2709	26.4407	42.493	51.3431	49.268	57.7794	48.2416	54.6465
CD630_07520		ABC-type transport system, aminoacid-family ATP-binding protein	CDS	-0.431361	0.137596	0.206018	29.7451	6.61017	17.5321	23.2205	12.7214	16.7343	13.1901	16.706
CD630_07530	iscS1	Cysteine desulfurase	CDS	-0.0341895	0.885148	0.913569	40.4963	51.937	71.0198	74.8216	57.7244	59.5583	56.6686	60.154
CD630_07540	thiI	Thiamine biosynthesis protein ThiI	CDS	0.436412	0.00322941	0.00849744	157.685	164.31	192.556	186.796	236.486	251.739	243.406	218.586
CD630_07550		putative cell surface protein	CDS	-0.0520657	0.703892	0.770721	285.266	224.746	259.415	235.817	243.325	252.464	262.459	212.344
CD630_07560		putative nitroreductase	CDS	-0.369318	0.0202737	0.0416772	193.88	171.864	167.298	209.759	147.657	140.858	155.106	132.118
CD630_07570		putative diguanylate kinase signaling protein	CDS	0.407628	0.20894	0.289037	15.7685	80.2663	45.1674	53.1492	74.7108	63.9724	55.8137	57.1555
CD630_07580	pflA	Pyruvate formate-lyase activating enzyme	CDS	-1.86941	2.78e-07	3.18e-06	73.8251	106.707	100.141	93.14	26.7665	33.9957	18.9302	22.0911
CD630_07590	plfB	Formate acetyltransferase (Pyruvate formate-lyase)	CDS	-2.09188	6.19e-08	9.39e-07	1120.28	1632.71	1273.9	1752.37	368.26	366.441	312.532	308.113
CD630_07600		putative Ca2+/Na+ antiporter	CDS	1.67387	0.000299018	0.00109989	3.58374	0.94431	2.97154	2.32205	7.20636	7.90597	7.5721	11.1986
CD630_07610		putative ATP-dependent RNA helicase	CDS	0.741357	0.000521271	0.00177133	62.3571	76.4891	93.6034	103.202	136.186	139.211	149.244	138.666
CD630_07620	srlR	Transcription antiterminator, PTS operon regulator	CDS	-0.410142	0.468902	0.562339	6.45074	4.72155	4.16015	4.12809	2.94137	3.0965	4.64096	3.97763
CD630_07630	srlM	Sorbitol operon activator protein (Glucitol)	CDS	-0.52706	0.576868	0.661056	1.79187	0	0.297154	0.516011	0.588274	0.790597	0.244261	0.305971
CD630_07640	srlA	PTS system, sorbitol-specific IIC component (Glucitol)	CDS	-0.655214	0.389062	0.482843	3.58374	1.88862	2.97154	1.80604	1.83836	1.77884	1.46557	1.52986
CD630_07650	srlEa	PTS system, sorbitol-specific IIB N-terminal component (Glucitol)	CDS	-0.469175	0.46462	0.557981	5.37561	0.94431	1.48577	0.258006	2.3531	1.38354	0.732784	1.34627
CD630_07660	srlEb	PTS system, sorbitol-specific IIB C-terminal component (Glucitol)	CDS	-0.353896	0.392058	0.485525	10.7512	0.94431	2.08008	3.87008	3.89732	3.95298	3.90818	2.99852
CD630_07670	srlB	PTS system, sorbitol-specific IIA component (Glucitol)	CDS	0.186455	0.756704	0.815503	0.358374	8.49879	3.56585	1.29003	4.9268	0.65883	3.29753	3.48807
CD630_07680	srlD	Sorbitol 6-phosphate 2-dehydrogenase (Glucitol)	CDS	-1.60329	0.0431874	0.0795112	2.50862	7.55448	1.78292	3.35407	1.69129	0.85648	0.244261	1.40747
CD630_07690		putative oxidoreductase subunit	CDS	0.301535	0.220555	0.301394	20.069	6.61017	16.0463	14.7063	17.06	18.3814	18.5639	19.521
CD630_07700	spoIIAA	Anti-sigma F factor antagonist	CDS	2.84418	2.3e-07	2.75e-06	6.09236	2.83293	6.83454	5.67612	40.8851	35.9063	44.0892	42.1629
CD630_07710	spoIIAB	Anti-sigma F factor (Stage II sporulation protein AB)	CDS	2.66246	1.09e-06	1e-05	22.5776	6.61017	12.4805	10.8362	73.3872	77.5443	111.505	82.1227
CD630_07720	sigF	RNA polymerase sigma-F factor	CDS	2.13885	3.64e-07	4e-06	22.2192	13.2203	13.6691	7.99818	57.8715	57.9112	76.3316	58.8077
CD630_07730	spoVAC	Stage V sporulation protein AC	CDS	1.06532	0.255493	0.340722	0.358374	4.72155	0	0.258006	1.61775	0.85648	2.44261	1.28508
CD630_07740	spoVAD	Stage V sporulation protein AD	CDS	2.37405	3.99e-05	0.000201386	2.15025	1.88862	6.53738	0.516011	10.1477	12.1225	19.7852	17.9911
CD630_07750	spoVAE	Stage V sporulation protein AE	CDS	1.65408	0.00583157	0.0140493	0.716749	0	3.863	0.516011	3.52965	2.56944	6.10653	6.73137
CD630_07760		Transcriptional regulator, LacI family	CDS	0.306229	0.246246	0.330551	59.1318	28.3293	52.8934	43.861	67.5045	56.3959	56.3022	51.036
CD630_07770		putative membrane protein	CDS	1.92339	3.23e-06	2.45e-05	11.8264	21.7191	26.4467	12.6423	93.1679	63.643	58.3784	56.4211
CD630_07780		conserved hypothetical protein	CDS	1.34892	0.000553793	0.00186938	12.5431	12.276	10.4004	5.41812	33.0904	25.892	20.5179	21.112
CD630_07790		putative amidohydrolase, M20D peptidase family	CDS	1.63324	6.59e-06	4.37e-05	27.5948	16.0533	32.3898	21.6725	103.463	78.3349	67.0497	60.6435
CD630_07800		conserved hypothetical protein, DUF1177 family	CDS	1.42822	2.86e-06	2.23e-05	29.3867	48.1598	58.2421	39.4749	150.304	136.576	85.4914	97.6661
CD630_07810		putative penicillin-binding protein	CDS	1.21161	1.14e-07	1.54e-06	664.426	377.724	459.4	487.631	1236.41	1215.48	1126.53	1033.51
CD630_07820	yunB	putative sporulation protein YunB	CDS	1.35454	0.000188164	0.000737767	4.30049	1.88862	2.67438	5.41812	11.0301	9.28951	8.06062	10.709
CD630_07830	spoIVB2	Stage IV sporulation protein SpoIVB, S55 peptidase family	CDS	-0.160173	0.44459	0.538824	30.8202	25.4964	25.8524	25.5426	22.9427	22.3344	22.5942	28.6389
CD630_07840		putative N-acetylmuramoyl-L-alanine amidase	CDS	0.537453	0.0154009	0.0327866	44.08	20.7748	35.9556	31.7347	61.7688	42.0334	40.3031	51.648
CD630_07850		ABC-type transport system, ATP-binding protein	CDS	-0.130374	0.501052	0.591384	44.4384	56.6586	49.6247	50.3111	43.9	47.9629	45.9211	44.9778
CD630_07860		putative membrane protein	CDS	-0.121562	0.790355	0.843549	9.31773	16.0533	5.34877	9.2882	12.795	3.0965	5.61801	12.7284
CD630_07870		putative metal-binding protein	CDS	0.360534	0.324177	0.413833	1.4335	1.88862	4.16015	5.16011	5.88274	3.75533	4.51883	3.48807
CD630_07880		putative GTP-binding protein, HflX type	CDS	0.422093	0.0223272	0.0452633	175.962	123.705	170.863	130.809	212.808	204.765	198.951	191.293
CD630_07890		conserved hypothetical protein	CDS	-0.171611	0.39864	0.491651	550.463	459.879	449.891	411.777	426.425	418.094	413.901	403.576
CD630_07900		putative hydrolase, NUDIX family	CDS	-2.29063	1.18e-09	3.35e-08	917.797	566.586	554.489	561.678	139.053	131.371	141.794	119.512
CD630_07910		conserved hypothetical protein, UPF0029 family	CDS	-0.627885	0.0216719	0.0441064	16.8436	12.276	17.5321	22.1885	9.8536	11.9248	12.7016	11.015
CD630_07920		putative membrane protein, DUF81 family	CDS	-0.877301	0.0646641	0.110739	3.94212	1.88862	2.67438	2.32205	0.808877	1.25178	2.32048	1.77463
CD630_07930		putative membrane protein, DUF81 family	CDS	1.47519	0.0191179	0.0396815	0.716749	1.88862	0.891461	0.774017	1.32362	3.68945	2.56474	2.75374
CD630_07940	nadE	NH3-dependent NAD(+) synthetase	CDS	0.4369	0.0292538	0.0568195	109.304	100.097	110.541	125.649	153.098	145.14	168.296	138.299
CD630_07950		probable transcriptional regulatory protein	CDS	0.0412418	0.824468	0.866644	116.472	115.206	88.5518	93.6561	105.595	103.832	113.459	101.705
CD630_07960		Transcriptional regulator, LacI family	CDS	0.633113	0.003465	0.00903737	63.7906	86.8765	68.3454	64.5014	126.626	112.858	94.5291	102.439
CD630_07970		putative pyruvate carboxyltransferase	CDS	-0.126524	0.841144	0.879087	1.79187	4.72155	0.891461	1.80604	1.54422	0.922363	2.68687	2.08061
CD630_07980		putative membrane protein	CDS	-1.09656	0.0144055	0.0309632	4.65887	7.55448	7.42885	5.93413	1.98543	2.83297	2.93114	3.97763
CD630_07990		putative beta-alanine CoA-transferase, family III	CDS	-1.39564	0.00494295	0.0122752	7.16749	1.88862	4.45731	7.48216	2.20603	2.56944	2.19835	1.52986
CD630_08000	crt1	3-hydroxybutyryl-CoA dehydratase (Crotonase)	CDS	-1.00357	0.142452	0.211778	2.50862	0.94431	1.18862	2.32205	0.661809	1.44943	0.244261	1.16269
CD630_08010		putative permease, divalent anion symporter family	CDS	-0.853442	0.0970065	0.155322	2.50862	6.61017	2.67438	2.83806	2.5737	1.12001	1.5877	1.95822
CD630_08020		putative CoA-transferase, family III	CDS	-0.363	0.469036	0.562339	3.94212	1.88862	2.08008	3.09607	1.69129	2.76709	2.809	1.65225
CD630_08030		putative acyl-CoA dehydrogenase	CDS	-0.976742	0.155189	0.226157	11.1096	1.88862	7.13169	3.87008	5.07387	3.36004	1.83196	2.44777
CD630_08040	etfB2	Electron transfer flavoprotein beta-subunit,core	CDS	-1.08606	0.0393463	0.0729666	5.37561	0.94431	1.78292	2.83806	1.17655	1.64708	1.5877	1.1015
CD630_08050	etfA2	Electron transfer flavoprotein alpha-subunit	CDS	-0.352527	0.321417	0.411488	10.0345	7.55448	3.56585	4.6441	3.52965	4.94123	4.64096	6.4254
CD630_08060		Transcriptional regulator, sigma-54-dependent	CDS	0.291056	0.248124	0.332322	13.6182	7.55448	8.61746	10.8362	14.7804	10.6731	14.5335	10.8314
CD630_08070		uncharacterised protein	CDS	-0.00197662	0.99263	0.994861	108.946	123.705	144.12	121.521	154.863	102.448	108.941	131.445
CD630_08080		conserved hypothetical protein	CDS	-0.304305	0.512095	0.600667	3.94212	3.77724	11.8862	11.3522	9.26532	4.21651	3.29753	9.79109
CD630_08090		conserved hypothetical protein	CDS	-0.928757	0.000267191	0.000998261	51.2475	124.649	79.0429	78.4337	36.9877	48.5558	44.6998	42.836
CD630_08100		putative flavodoxin/nitric oxide synthase	CDS	0.45245	0.0636018	0.109259	174.528	186.973	205.63	199.438	235.016	283.363	275.771	255.364
CD630_08110		putative signaling protein	CDS	0.599768	0.00294341	0.00789512	832.862	900.871	871.255	866.641	1211.48	1263.7	1331.22	1454.22
CD630_08120		putative universal stress protein A (UspA)	CDS	0.89468	0.000426817	0.00149302	67.7327	87.8208	106.975	79.2077	128.317	173.734	180.143	153.108
CD630_08130		putative PTS system, IIB component	CDS	-0.51578	0.0673217	0.114165	252.295	119.927	198.499	192.214	156.628	83.935	111.627	183.705
CD630_08140		Transcriptional regulator, GntR family	CDS	1.16261	5.16e-06	3.57e-05	33.6872	55.7143	55.2706	60.3733	123.905	92.7633	109.673	131.996
CD630_08150		Transporter, Major Facilitator Superfamily (MFS)	CDS	0.437808	0.0680964	0.11526	25.0862	67.9903	71.0198	53.6652	71.2547	70.8243	68.6374	82.1839
CD630_08160	bglF1	PTS system, beta-glucoside-specific IIABC component, bglF1	CDS	-2.80743	2.78e-09	6.95e-08	321.462	344.673	357.179	289.482	52.3564	48.0946	44.0892	42.836
CD630_08180		6-phospho-beta-glucosidase	CDS	0.0177045	0.917235	0.936929	226.493	244.576	306.96	241.493	242.737	274.139	279.801	236.026
CD630_08190		Transcription antiterminator, PTS operon regulator	CDS	-0.178271	0.267247	0.353031	102.495	143.535	139.662	124.617	116.846	112.265	97.4602	123.368
CD630_08200		Two-component response regulator	CDS	-2.0091	3.55e-05	0.000182672	1623.44	732.784	787.755	657.914	243.251	233.621	241.941	226.052
CD630_08210		Two-component sensor histidine kinase	CDS	0.444687	0.00732285	0.0170771	125.789	118.039	139.068	129.777	186.851	178.28	162.312	171.405
CD630_08220		ABC-type transport system, multidrug-family ATP-binding protein	CDS	1.28911	1.92e-05	0.000109949	17.202	41.5496	37.4414	29.6707	77.1375	74.6455	75.8431	75.3914
CD630_08230		ABC-type transport system, multidrug-family permease	CDS	1.17418	9.41e-05	0.000409595	15.0517	15.109	21.6922	16.7704	40.2233	38.1463	37.1277	40.939
CD630_08240		ABC-type transport system, multidrug-family permease	CDS	0.988011	0.00029537	0.00109097	51.2475	21.7191	30.0125	25.8006	66.2544	61.9959	66.4391	64.1928
CD630_08250	rbr	Rubrerythrin	CDS	0.17379	0.573509	0.658412	3167.31	15952.2	13965.9	14562.6	12392.4	13712.6	14634.5	13005.5
CD630_08260		putative ferric-uptake regulator	CDS	-0.126113	0.623019	0.704127	4238.85	15785.1	13037.3	14389	10857.7	10687.6	11363	10567.8
CD630_08270	rbo	Rubredoxin oxidoreductase (desulfoferrodoxin)	CDS	-0.259046	0.337045	0.427811	12231.3	46841.5	36479.8	39545	27927.2	27313.7	30020.3	27629.2
CD630_08280		putative oxidative stress glutamate synthase	CDS	1.63796	7.53e-05	0.000337108	974.42	6272.1	5604.92	6272.12	13740.8	14666.4	16171.8	14931.4
CD630_08290		putative metallo-beta-lactamase superfamily protein	CDS	1.53194	2.98e-07	3.37e-06	55.548	117.094	139.959	179.056	361.789	346.413	358.576	358.966
CD630_08300		putative membrane protein	CDS	0.170786	0.560598	0.647109	38.7044	73.6561	97.1693	95.7201	88.9765	98.4952	69.3702	87.6914
CD630_08310		putative ATP-dependent RNA helicase	CDS	-0.21953	0.475481	0.568627	15.0517	3.77724	10.6975	12.1263	10.4419	8.69656	7.93849	10.6478
CD630_08320	aksA	Trans-homoaconitate synthase	CDS	-1.83154	3.95e-08	6.55e-07	40.8547	18.8862	21.3951	30.4447	9.92713	9.15774	4.64096	7.83287
CD630_08330	acnB	Aconitate hydratase (Citrate hydro-lyase)	CDS	-1.83827	2.71e-11	1.42e-09	117.188	118.983	117.673	129.777	40.1497	32.4145	28.5786	34.024
CD630_08340	icd	Isocitrate dehydrogenase NAD-dependent	CDS	-1.72661	5.74e-10	1.84e-08	58.0566	47.2155	40.1158	47.215	13.6038	13.4401	18.0753	13.218
CD630_08350		Transcriptional regulator, MarR family	CDS	-0.530189	0.0306823	0.0594323	18.9938	22.6634	29.1211	23.7365	19.9278	14.2966	17.8311	13.7075
CD630_08360		putative acetyltransferase	CDS	-0.000461689	0.998448	0.99913	16.8436	41.5496	33.5784	39.9909	28.3107	38.4757	35.0515	28.8225
CD630_08370		putative nitroreductase	CDS	-0.755403	0.00134268	0.00398996	423.24	374.891	364.905	376.43	224.5	237.772	233.025	216.75
CD630_08380		putative DNA-binding protein	CDS	-1.22754	4.3e-07	4.53e-06	533.619	392.833	361.042	373.592	179.571	179.202	190.28	160.451
CD630_08390		putative membrane protein	CDS	-1.38079	0.0286914	0.0558489	215.383	60.4358	168.189	186.796	90.0795	20.4896	23.6933	109.66
CD630_08400		putative isomerase/hydrolase	CDS	0.407025	0.0545513	0.0959759	173.095	141.646	163.732	169.252	200.602	208.717	237.422	213.874
CD630_08410		5-aminoimidazole-4-carboxamide ribonucleotide transformylase	CDS	-1.63768	3.96e-10	1.4e-08	1618.42	1000.02	882.844	999.772	398.629	328.295	362.728	357.069
CD630_08420		conserved hypothetical protein	CDS	0.973138	0.000357501	0.0012794	6.45074	4.72155	8.91461	9.0302	13.2362	16.5366	12.7016	17.0732
CD630_08430		putative glycosyl transferase, group 1	CDS	0.966219	0.000147226	0.000598296	40.4963	54.77	49.3275	43.0869	102.213	87.9539	82.4382	91.5467
CD630_08440	cwp25	putative cell wall-binding protein cwp25	CDS	1.18439	1.67e-08	3.07e-07	89.2352	57.6029	98.6551	79.7237	200.822	188.557	191.867	163.939
CD630_08450		putative nuclease	CDS	-1.56047	0.0167419	0.0353224	1.4335	0	2.37723	0.774017	0.294137	0.197649	0.366392	0.85672
CD630_08460		conserved hypothetical protein	CDS	-1.32213	6.85e-08	1.03e-06	137.616	199.249	163.137	189.118	83.0938	62.2595	60.8211	68.7824
CD630_08470		conserved hypothetical protein	CDS	0.317408	0.44662	0.540917	3.58374	3.77724	3.26869	5.16011	5.80921	3.42592	3.66392	6.91495
CD630_08480		conserved hypothetical protein	CDS	-0.0350437	0.908787	0.929774	14.6933	13.2203	8.02315	20.1244	15.8099	9.28951	14.5335	15.4822
CD630_08490		putative glutamate carboxypeptidase	CDS	0.386486	0.0122144	0.0267862	131.165	121.816	136.691	103.202	150.745	153.903	186.738	152.986
CD630_08500		putative NifU-like protein	CDS	1.03345	0.000263686	0.000986198	7.52586	6.61017	10.4004	6.96615	16.4717	19.172	17.5868	12.4224
CD630_08510		putative membrane protein	CDS	0.866436	0.015282	0.0325918	10.7512	7.55448	16.6406	18.8344	26.0311	21.412	18.8081	36.0434
CD630_08520		Transcriptional regulator, MarR family	CDS	1.21773	0.00273409	0.00740716	3.94212	9.4431	10.6975	15.4803	20.0749	22.7955	18.1975	32.5554
CD630_08530	oppB	ABC-type transport system, oligopeptide-family permease	CDS	0.907009	5.57e-05	0.000265359	451.91	490.097	649.875	482.471	1003.15	989.959	973.259	924.646
CD630_08540	oppC	ABC-type transport system, oligopeptide-family permease	CDS	0.993144	0.000332065	0.00120163	253.371	304.068	463.56	373.85	688.796	720.958	655.109	714.872
CD630_08550	oppA	ABC-type transport system, oligopeptide-family extracellular solute-binding protein	CDS	0.583791	0.00322335	0.00849744	1498.36	1482.57	1604.33	1371.3	2021.53	2462.58	2359.32	2084.22
CD630_08560	oppD	ABC-type transport system, ATP-binding component	CDS	-0.566958	0.00426818	0.0108391	3806.65	2696	2604.85	2388.1	1867.48	2150.09	2048.74	1693.86
CD630_08570	oppF	Fragment of ABC-type transport system,oligopeptide-family ATP-binding protein	CDS	-1.1443	3.18e-05	0.000166896	6943.14	3779.13	3734.63	3372.39	1993.59	2060.56	2050.45	1961.95
CD630_08580		Fragment of transcriptional regulator,sigma-54-dependent	CDS	0.571865	0.000775534	0.00251327	46.5887	71.7675	55.8649	54.6972	83.8291	85.3844	75.5989	92.4034
CD630_08600		conserved hypothetical protein	CDS	2.20827	0.0314158	0.0605901	0	0	0.297154	0.258006	1.10301	0.592947	0.366392	1.28508
CD630_08610		PTS system, lactose/cellobiose-family IIB component	CDS	0.419928	0.640855	0.719953	1.07512	0.94431	0	0.258006	0.51474	0.197649	0.610653	1.16269
CD630_08620		PTS system, lactose/cellobiose-family IIC membrane component	CDS	0.331298	0.393927	0.486679	10.0345	2.83293	7.13169	6.45014	7.20636	6.72007	13.3122	7.95526
CD630_08630		PTS system, lactose/cellobiose-family IIA component	CDS	0.497787	0.264567	0.350009	4.30049	0	2.37723	4.90211	3.97085	5.66594	3.1754	5.62987
CD630_08640		Maltose-6'-phosphate glucosidase	CDS	-0.685094	0.00179069	0.00511126	53.0394	50.0484	43.9788	34.5728	28.6784	25.4309	32.2425	26.13
CD630_08650		putative ADP-ribose binding protein	CDS	-1.24751	4.47e-05	0.000220135	420.373	350.339	315.874	307.285	139.642	145.14	161.701	140.502
CD630_08660		uncharacterised protein	CDS	-2.00358	7.83e-09	1.64e-07	1093.4	851.767	692.963	864.577	222.515	199.296	223.621	228.071
CD630_08670		conserved hypothetical protein	CDS	-0.447019	0.177154	0.252834	5.37561	3.77724	3.863	5.41812	4.9268	2.24002	3.05327	3.54927
CD630_08680		dna binding domain, excisionase family	CDS	0.258117	0.284875	0.372457	42.6465	101.985	42.7901	45.925	67.0633	63.116	73.4005	67.5585
CD630_08690	modA	ABC-type transport system, molybdenum-specific extracellular solute-binding protein	CDS	1.58595	5.14e-07	5.24e-06	20.7857	52.8813	51.4076	36.6368	127.803	112.924	112.727	126.06
CD630_08700	modB	ABC-type transport system, molybdenum-specific permease	CDS	0.804008	0.00329892	0.00865483	9.67611	22.6634	19.315	15.9964	26.1782	28.1979	32.6089	28.6389
CD630_08710	modC	ABC-type transport system, molybdenum-specific ATP-binding protein	CDS	0.519643	0.012874	0.0280431	22.2192	35.8838	29.7154	34.3148	49.8563	42.5604	37.9826	43.3256
CD630_08720	maa	maltose O-acetyltransferase	CDS	0.523017	0.0597803	0.103542	15.0517	10.3874	18.7207	15.7383	21.0308	25.1014	21.9835	20.1941
CD630_08730		ABC-type transport system, sugar-family extracellular solute-binding protein	CDS	-1.9501	9.43e-05	0.00040996	376.293	60.4358	91.2262	73.7896	40.4439	42.4946	37.2498	36.533
CD630_08740		ABC-type transport system, sugar-family ATP-binding protein	CDS	-1.00026	0.0194665	0.0402179	113.605	17.9419	27.6353	35.6048	28.6048	23.5202	25.5253	21.724
CD630_08750		ABC-type transport system, sugar-family permease	CDS	-0.777158	0.0440959	0.0808085	21.1441	33.9951	19.9093	9.2882	11.9861	11.5954	7.69423	15.1762
CD630_08760		ABC-type transport system, sugar-family extracellular solute-binding protein	CDS	-0.457338	0.132646	0.200034	25.4446	13.2203	10.4004	10.5782	10.8095	13.506	9.52619	9.48511
CD630_08770		ABC-type transport system, sugar-family ATP-binding protein	CDS	0.821099	0.0202779	0.0416772	6.80911	3.77724	5.05161	6.45014	11.0301	9.68481	11.4803	8.38362
CD630_08780		ABC-type transport system, sugar-specific permease	CDS	0.95161	0.165267	0.238831	3.22537	3.77724	0	0.774017	3.97085	2.17414	2.07622	3.79405
CD630_08790		putative carbohydrate kinase	CDS	0.788316	0.000157469	0.000634142	109.304	106.707	157.789	137.775	195.748	223.409	235.956	231.743
CD630_08800		putative protease	CDS	0.472198	0.0145613	0.0312416	74.5418	84.0435	118.564	92.108	121.479	131.107	137.397	123.735
CD630_08810		putative protein modulating protease activity	CDS	-0.752926	0.000636646	0.00210915	1142.5	599.637	622.537	546.714	438.706	446.687	409.87	432.95
CD630_08820	glgC	Glucose-1-phosphate adenylyltransferase	CDS	-0.178942	0.476499	0.569182	427.182	438.16	399.375	385.202	285.019	397.275	396.314	378.242
CD630_08830	glgD	Glycogen biosynthesis protein	CDS	-0.992018	0.000400306	0.00141135	692.021	515.593	520.911	581.287	248.767	290.347	306.914	315.763
CD630_08840	glgA	Glycogen synthase (Starch [bacterial glycogen] synthase)	CDS	-1.06668	0.000104043	0.000445089	950.767	866.876	666.219	788.207	344.655	387.129	398.146	431.787
CD630_08850	glgP	Glycogen phosphorylase	CDS	-1.54736	1.91e-06	1.6e-05	3906.64	2746.05	2192.7	2553.74	838.659	1001.29	1050.69	1009.4
CD630_08860		putative alpha-amylase	CDS	-0.612927	0.00751241	0.0174507	431.841	323.898	279.027	310.639	194.425	213.725	224.232	247.347
CD630_08870		Transcriptional regulator, GntR family	CDS	1.0084	0.00578462	0.0139456	12.1847	34.9395	32.3898	23.4785	48.4591	45.064	61.0653	48.5883
CD630_08880	speA	Arginine decarboxylase	CDS	-1.0112	0.000684432	0.00225698	14.335	8.49879	12.4805	9.0302	6.39748	5.53418	5.25162	5.14032
CD630_08890	speH	S-adenosylmethionine decarboxylase proenzyme	CDS	-1.69697	0.000977692	0.00306538	3.58374	7.55448	4.16015	2.06405	1.32362	1.51531	1.34344	0.673137
CD630_08900	speE	Spermidine synthase	CDS	-2.02021	3.31e-06	2.49e-05	23.2943	9.4431	15.7492	13.6743	6.02981	3.29415	3.29753	2.99852
CD630_08910	speB	Agmatinase (Agmatine ureohydrolase) (AUH)	CDS	-0.730751	0.00300536	0.0080083	32.6121	26.4407	31.4983	36.8948	26.4723	18.579	16.1212	16.2777
CD630_08920	cspA	Cold shock protein	CDS	0.59622	0.205191	0.284984	3.94212	14.1646	8.02315	6.96615	15.2951	11.3319	9.03767	10.0971
CD630_08930		putative iron-dependent hydrogenase	CDS	-0.387438	0.0689694	0.116627	224.342	291.792	337.27	334.633	266.268	231.249	223.377	187.744
CD630_08940		putative iron-dependent hydrogenase	CDS	-1.43579	2.39e-07	2.8e-06	66.2992	27.385	64.1852	55.7292	21.6191	21.2802	15.9991	21.2344
CD630_08950		Metallo-beta-lactamase superfamily exported protein	CDS	-1.94113	3.21e-08	5.46e-07	118.622	78.3777	108.758	113.264	30.3697	27.5391	27.113	24.6613
CD630_08960		conserved hypothetical protein	CDS	1.30105	5.48e-05	0.000261747	27.2364	18.8862	16.6406	20.8985	65.5191	54.617	41.158	45.6509
CD630_08970		uncharacterised protein	CDS	0.763018	0.0277274	0.054209	10.0345	3.77724	20.5036	10.8362	18.8248	19.7649	16.6098	26.0688
CD630_08980		conserved hypothetical protein	CDS	-0.39044	0.00568149	0.0137714	345.473	335.23	276.947	260.844	242.81	230.129	246.704	209.04
CD630_08990	dinB	DNA polymerase IV (Pol IV)	CDS	-0.236755	0.206454	0.286291	37.6293	60.4358	47.2475	53.4072	39.7821	40.2545	43.2342	44.1211
CD630_09000	opuCA	ABC-type transport system, glycine betaine/carnitine/choline ATP-binding protein	CDS	-0.446821	0.0779507	0.129122	1714.46	1909.39	1621.27	1577.7	1187.95	1339.67	1247.2	1229.82
CD630_09010	opuCC	ABC-type transport system, glycine betaine/carnitine/choline permease	CDS	-0.566532	0.0300509	0.058241	2434.08	2332.44	1862.86	1807.85	1348.84	1416.68	1374.46	1556.17
CD630_09020		putative cation efflux protein	CDS	4.8292	5.85e-15	2.09e-12	7.16749	4.72155	11.2918	4.12809	221.191	202.327	163.167	216.322
CD630_09030		Fragment of putative oxydoreductase	CDS	1.06875	1.98e-05	0.000113038	122.564	164.31	215.734	123.069	348.626	334.949	246.337	381.424
CD630_09810		putative membrane protein	CDS	0.588598	0.0493558	0.0885822	8.95936	10.3874	6.24023	17.2864	16.8394	14.5602	13.5565	20.1941
CD630_09820	ubiA	putative UbiA prenyltransferase	CDS	0.342345	0.171694	0.246719	21.1441	12.276	17.8292	13.9323	22.3544	18.579	22.5942	20.5001
CD630_09830		putative hydrolase, HAD superfamily, subfamily IB	CDS	0.826565	0.0177015	0.0371088	6.09236	3.77724	3.863	6.70815	7.64757	11.2001	8.18275	10.403
CD630_09840		putative membrane protein	CDS	0.742105	0.0435609	0.0799514	9.31773	10.3874	15.1548	14.4483	20.0013	24.772	19.663	19.7046
CD630_09850		putative drug/sodium antiporter, MATE family	CDS	0.607852	0.0206461	0.0423607	62.7155	108.596	92.4148	103.976	131.921	144.745	141.549	140.135
CD630_09860	rpsA	30S ribosomal protein S1	CDS	0.784847	0.000279661	0.00103617	159.835	273.85	272.787	288.45	442.162	414.931	456.769	399.415
CD630_09870		putative phosphatase/hydrolase	CDS	0.614409	0.00120314	0.00365344	44.08	60.4358	49.0304	37.9268	67.7251	73.9867	76.0874	72.2093
CD630_09880		conserved hypothetical protein	CDS	0.788391	0.0875166	0.142845	1.07512	0	3.26869	6.96615	4.63266	5.13888	5.74014	7.4657
CD630_09890	leuA	2-isopropylmalate synthase	CDS	0.561146	0.132111	0.199396	7.52586	4.72155	4.45731	4.90211	5.80921	7.04949	10.7475	8.62839
CD630_09900	leuC	3-isopropylmalate dehydratase large subunit	CDS	0.197351	0.700163	0.768162	6.09236	2.83293	1.48577	5.16011	5.51507	4.15063	5.86227	2.93733
CD630_09910	leuD	3-isopropylmalate dehydratase small subunit	CDS	-1.63684	0.00612401	0.0146647	3.58374	7.55448	1.48577	5.16011	0.661809	1.91061	2.07622	0.734331
CD630_09920	leuB	3-isopropylmalate dehydrogenase	CDS	0.533313	0.182993	0.259609	5.01724	3.77724	5.64592	4.6441	6.91222	6.19301	9.52619	5.81346
CD630_09930		putative thioesterase	CDS	-0.222589	0.392994	0.485863	15.4101	17.9419	28.5268	19.3504	19.1189	15.6143	20.0294	15.7269
CD630_09940		putative serine-pyruvate aminotransferase	CDS	-1.58988	0.000113032	0.000477843	133.315	41.5496	46.0588	47.731	19.5601	24.1132	27.2351	19.2762
CD630_09950	serA	putative D-3-phosphoglycerate dehydrogenase	CDS	-1.44423	0.0191859	0.0397534	94.9692	16.9976	26.4467	35.3468	14.045	19.6331	16.854	14.6254
CD630_09960		conserved hypothetical protein	CDS	-2.52086	0.000143214	0.000585635	144.783	32.1065	31.4983	49.2791	9.41239	13.5719	11.236	11.1374
CD630_09970		Two-component sensor histidine kinase	CDS	1.54725	6.53e-09	1.43e-07	40.1379	48.1598	52.0019	67.0815	139.347	150.806	153.762	165.286
CD630_09980		putative iron-sulfur protein	CDS	0.61873	0.0053925	0.0131965	54.4729	46.2712	38.0357	40.2489	60.4452	72.9984	84.0259	56.8495
CD630_09990		ABC-type transport system,nitrate/sulfonate/taurine extracellular solute-binding protein	CDS	0.619046	0.00124015	0.00374316	98.5529	67.9903	63.8881	69.1455	116.772	111.738	117.856	114.556
CD630_10000		ABC-type transport system,nitrate/sulfonate/taurine permease	CDS	0.656322	0.121139	0.186787	8.60098	3.77724	3.56585	2.83806	6.10335	8.89421	6.10653	8.50601
CD630_10010		ABC-type transport system,nitrate/sulfonate/taurine ATP-binding protein	CDS	0.0108097	0.976863	0.98154	6.45074	16.0533	9.80608	12.9003	11.3978	9.75069	9.28193	13.6463
CD630_10020		putative nucleotide/oligonucleotide binding protein	CDS	0.0491985	0.92532	0.94171	3.94212	4.72155	5.94308	7.99818	6.54455	5.46829	6.22866	5.81346
CD630_10030	fumA	Fumarate hydratase class I, subunit A	CDS	-0.126168	0.520349	0.608923	37.2709	55.7143	34.1727	35.6048	34.3405	38.7392	39.2039	34.5748
CD630_10040	fumB	Fumarate hydratase class I, subunit B	CDS	-0.178566	0.431381	0.524954	36.5542	15.109	27.6353	22.9625	24.1928	23.3226	23.6933	20.8673
CD630_10050		putative NAD-dependent malic enzyme	CDS	-0.523263	0.0108949	0.0243566	159.477	110.484	126.588	127.197	85.4468	99.2199	91.4758	89.1601
CD630_10060		putative acyl-CoA N-acyltransferase	CDS	0.71106	0.0172615	0.0363356	12.9015	11.3317	24.3666	29.9287	30.1491	37.2898	35.7843	30.0464
CD630_10070		conserved hypothetical protein	CDS	-0.0960848	0.767021	0.824565	6.09236	16.0533	22.5837	18.0604	15.2216	16.2731	13.3122	14.1971
CD630_10080		s1 rna binding domain protein	CDS	0.355909	0.136757	0.20502	26.5197	48.1598	31.7955	32.2507	45.9589	42.8899	43.8449	41.3061
CD630_10090		Transcriptional regulator, GntR family	CDS	-1.44177	6.64e-05	0.000302653	48.3805	31.1622	60.9165	44.635	11.2507	23.5861	17.0983	17.012
CD630_10100	nagA	N-acetylglucosamine-6-phosphate deacetylase (GlcNAc 6-P deacetylase)	CDS	-1.43719	0.000110643	0.00046941	69.1662	61.3801	60.0251	62.1794	20.7367	23.0591	24.1819	25.3956
CD630_10110	nagB	Glucosamine-6-phosphate deaminase	CDS	-1.01128	0.00142991	0.00420552	102.137	40.6053	76.6657	61.1473	31.3256	33.2051	39.8146	36.4718
CD630_10120		putative membrane protein	CDS	-0.610432	0.126958	0.193832	35.8374	35.8838	26.4467	18.0604	26.3253	5.40241	14.2893	28.8837
CD630_10130		Two-component response regulator	CDS	-0.0351812	0.902638	0.927329	15.4101	17.9419	22.8808	31.7347	20.8837	25.0356	20.3958	20.7449
CD630_10140		Two-component sensor histidine kinase	CDS	-0.366351	0.046626	0.0844475	53.7561	110.484	71.0198	62.9534	55.1507	58.4383	56.3022	58.3793
CD630_10150		Two-component sensor histidine kinase	CDS	-0.891896	1.39e-05	8.35e-05	107.871	131.259	132.233	116.361	69.1222	62.2595	58.2563	72.6988
CD630_10160		Transcriptional regulator, MerR family	CDS	-1.75365	7.46e-08	1.1e-06	73.1084	49.1041	50.5161	56.2452	17.5012	12.9131	13.6786	23.8658
CD630_10170		ABC-type transport system, multidrug-family ATP-binding protein/permease	CDS	-1.6883	1.87e-07	2.32e-06	108.946	84.0435	95.0892	52.3751	22.2809	24.9038	27.6015	30.7195
CD630_10180		ABC-type transport system, multidrug-family ATP-binding protein/permease	CDS	-1.57327	9.78e-08	1.35e-06	135.465	132.203	103.41	78.6917	31.0315	45.064	37.6162	36.7166
CD630_10190		conserved hypothetical protein	CDS	-2.72543	3.19e-05	0.000167636	6.09236	12.276	3.863	3.61208	0.735343	1.25178	0.366392	0.979109
CD630_10200		putative membrane protein	CDS	-2.94063	2.27e-06	1.86e-05	26.5197	8.49879	10.6975	8.51419	1.69129	1.64708	1.46557	2.26419
CD630_10210		putative spore coat protein	CDS	-2.88911	2.67e-07	3.08e-06	64.5074	54.77	32.3898	16.5124	6.10335	6.19301	7.32784	2.87613
CD630_10220		putative membrane protein	CDS	-1.64905	4.03e-05	0.000202576	54.8313	40.6053	21.0979	22.1885	11.839	10.0142	11.3581	10.4642
CD630_10230		putative transcriptional regulator, HTH	CDS	-1.67673	1.89e-05	0.000108656	16.1268	8.49879	14.5605	11.6103	5.80921	3.8871	3.78605	2.75374
CD630_10240	potA	ABC-type transport system,spermidine/putrescine ATP-binding protein	CDS	-0.908611	0.000785917	0.00253999	49.4556	55.7143	38.9271	33.2827	27.2812	25.2332	26.6245	14.3195
CD630_10250	potB	ABC-type transport system,spermidine/putrescine permease	CDS	-1.62861	5.44e-05	0.000260384	60.9236	52.8813	29.1211	25.5426	16.0305	10.9366	18.5639	8.44481
CD630_10260	potC	ABC-type transport system,spermidine/putrescine permease	CDS	-1.07744	0.000508641	0.00174336	44.08	45.3269	30.6068	22.1885	19.5601	17.1955	15.5106	13.9523
CD630_10270	potD	ABC-type transport system,spermidine/putrescine solute-binding protein	CDS	-0.682151	0.00637465	0.0152037	58.415	33.0508	46.356	42.5709	33.5316	26.1556	28.8228	25.0897
CD630_10280		putative signaling protein	CDS	-2.30986	2.56e-05	0.000140209	21.5025	17.9419	11.589	10.0622	2.27956	2.56944	3.66392	3.61046
CD630_10290		putative cell wall anchored protein	CDS	-1.69216	0.0001295	0.000537275	33.3288	30.2179	13.0748	13.1583	5.368	6.39066	6.22866	8.93437
CD630_10300		putative glycosyl transferase, family 2	CDS	-1.85817	0.000317894	0.00115858	35.8374	24.552	12.7776	12.3843	5.00033	5.79771	5.49588	6.85376
CD630_10310		putative cell wall anchored protein	CDS	-2.0239	2.44e-06	1.97e-05	58.7734	40.6053	28.8239	27.6066	7.79464	10.4754	8.18275	11.5045
CD630_10320		conserved hypothetical protein	CDS	-1.31186	0.00104778	0.00325935	61.9987	42.4939	34.767	28.1226	15.3687	17.0637	16.2434	18.4195
CD630_10330	mnaA	UDP-N-acetylglucosamine 2-epimerase (UDP-GlcNAc-2-epimerase)	CDS	-0.145071	0.6828	0.754251	46.2303	22.6634	21.0979	15.4803	20.6631	27.6709	27.3573	19.8881
CD630_10340		putative mannosyl-glycoprotein endo-beta-N-acetylglucosamidase	CDS	-1.21813	0.000614835	0.00205022	28.3116	35.8838	26.4467	13.6743	12.942	8.96009	9.77045	12.0553
CD630_10350	cwp16	putative N-acetylmuramoyl-L-alanine amidase,autolysin cwp16	CDS	0.348439	0.0730372	0.122355	192.089	196.416	167.298	183.7	235.751	237.904	257.207	209.896
CD630_10360	cwp17	putative N-acetylmuramoyl-L-alanine amidase,autolysin cwp17	CDS	-0.186375	0.369756	0.463397	25.8029	24.552	18.7207	21.6725	16.6923	20.4896	22.7163	19.3986
CD630_10370		conserved hypothetical protein	CDS	-1.37421	0.00015546	0.000626759	49.0973	19.8305	29.1211	22.9625	12.8685	10.0142	7.5721	16.5837
CD630_10380		putative helicase, superfamily 1, UvrD-family	CDS	-2.14938	3.4e-05	0.000176985	144.425	330.508	60.6194	67.8555	30.1491	32.8098	40.5474	29.924
CD630_10390		conserved hypothetical protein	CDS	-1.35244	0.000691832	0.00227508	20.069	10.3874	8.91461	9.0302	5.00033	4.54593	2.809	6.4254
CD630_10400	addB	ATP-dependent nuclease subunit B (ATP-dependent helicase addB), Superfamily 1 UvrD-family	CDS	-0.574671	0.00749716	0.0174266	272.006	192.639	199.39	259.038	137.509	143.889	166.586	172.935
CD630_10410	addA	ATP-dependent nuclease subunit A (ATP-dependent helicase addA)	CDS	-0.796438	0.000192099	0.000750834	405.68	215.303	259.415	273.744	144.863	171.098	159.747	190.008
CD630_10420	sbcD	Nuclease SbcCD subunit D	CDS	-0.680455	0.001752	0.00502504	79.9175	63.2687	69.8311	57.5353	39.4879	41.3746	47.0203	41.1838
CD630_10430	sbcC	Nuclease SbcCD subunit C	CDS	-1.04016	6.57e-05	0.000300594	342.247	186.029	194.339	193.504	97.8006	109.761	106.986	131.507
CD630_10440		putative membrane protein	CDS	1.18682	2.35e-07	2.79e-06	111.813	100.097	110.541	109.136	250.605	250.751	234.857	247.837
CD630_10450		putative sporulation integral membrane protein	CDS	-5.09238	4.09e-11	1.94e-09	487.389	172.809	156.6	128.487	8.08877	4.48005	5.00736	9.91347
CD630_10460	pepT	Peptidase T	CDS	0.498563	0.00650065	0.0154423	128.298	115.206	145.605	105.782	170.232	162.863	185.883	181.074
CD630_10470	cwp18	putative cell wall-binding protein cwp18	CDS	0.174276	0.364124	0.458108	43.3633	49.1041	41.8987	38.1848	55.1507	51.3888	46.4096	40.4494
CD630_10480		putative phosphodiesterase	CDS	0.666063	0.0029822	0.0079668	60.5653	60.4358	81.7173	62.4374	118.317	95.1351	107.719	100.971
CD630_10490	ppnK	Inorganic polyphosphate/ATP-NAD kinase (Poly(P)/ATP NAD kinase)	CDS	1.07134	1.83e-06	1.55e-05	119.339	80.2663	158.086	122.553	261.488	256.68	245.605	252.365
CD630_10500		ABC-type transport system, multidrug-family ATP-binding protein	CDS	0.774868	0.00297518	0.00795759	29.0283	40.6053	60.3222	55.2132	79.9318	79.3891	81.2169	78.757
CD630_10510		ABC-type transport system, multidrug-family permease	CDS	-0.937575	0.115493	0.179321	17.202	7.55448	16.6406	16.7704	10.9566	2.89885	1.83196	15.2986
CD630_10520		conserved hypothetical protein	CDS	-0.628134	0.0910875	0.147593	13.2598	17.9419	26.7438	29.6707	15.001	14.8896	11.8467	15.7269
CD630_10521		conserved hypothetical protein	CDS	-0.580853	0.412526	0.505631	0	5.66586	1.48577	2.58006	1.39715	1.31766	1.83196	0.917914
CD630_10530		putative oligonucleotide binding protein possibly involved in recognition/discrimination or editing of prolyl-tRNA	CDS	-0.905922	8.07e-06	5.2e-05	106.079	152.978	123.616	137.001	70.1517	65.1583	71.8128	69.3943
CD630_10540	bcd2	Butyryl-CoA dehydrogenase	CDS	0.732956	0.00131516	0.00392331	9347.12	10740.6	9110.14	10962.7	14943.9	17655.2	18546.4	15602.1
CD630_10550	etfB3	Electron transfer flavoproteins subunit beta	CDS	-0.143651	0.479056	0.571281	14559	13322.3	10057.8	12997.8	10286.8	11817.3	13180.6	10824.2
CD630_10560	etfA3	Electron transfer flavoprotein subunit alpha	CDS	-0.295647	0.166353	0.240206	18783.1	17355.5	11614.3	14353.1	11187.9	12935.1	14408.9	12065.2
CD630_10570	crt2	3-hydroxybutyryl-CoA dehydratase (Crotonase)	CDS	-0.913599	0.000846471	0.00270871	24606	19219.5	14625.9	17713.1	8927.87	10391.5	10985.3	10127.8
CD630_10580	hbd	3-hydroxybutyryl-CoA dehydrogenase	CDS	-1.11498	3.55e-05	0.000182672	31492.1	27242.4	21439.9	26087.2	11274.8	11984.5	13062.8	12738.4
CD630_10590	thlA1	Acetoacetyl-CoA thiolase 1	CDS	-1.70595	8.32e-07	7.98e-06	31876.3	22529.3	19124.2	21190	6588.01	7517.52	8026.06	6901.98
CD630_10600		putative pseudouridylate synthase	CDS	0.697456	0.00404818	0.0103764	36.5542	41.5496	62.9966	52.6332	73.3872	83.6056	72.912	86.4063
CD630_10610		conserved hypothetical protein	CDS	-0.620052	0.0095829	0.0217921	263.763	182.252	186.613	188.602	134.494	121.291	140.572	138.544
CD630_10620	acpP	Acyl carrier protein (ACP)	CDS	0.321228	0.0885938	0.144339	41.213	16.9976	28.8239	31.7347	40.0762	44.4711	34.8072	32.6166
CD630_10630		conserved hypothetical protein	CDS	0.23235	0.573366	0.658412	3.58374	4.72155	1.78292	3.09607	3.16197	3.82122	2.809	4.65077
CD630_10631		uncharacterised protein	CDS	0.784733	0.188565	0.266289	2.86699	0	0.891461	0.516011	1.61775	2.30591	2.19835	2.01941
CD630_10632		conserved hypothetical protein	CDS	2.27275	0.00136752	0.00404923	5.37561	0.94431	0.297154	1.29003	11.7655	9.75069	9.1598	8.62839
CD630_10633		conserved hypothetical protein	CDS	2.37853	0.00317411	0.00839528	3.22537	0	0	0.774017	6.17688	6.06124	6.10653	4.52838
CD630_10640	ccpA	Transcriptional regulator, LacI family	CDS	0.138965	0.371583	0.465196	111.454	203.027	155.411	169.51	179.13	179.663	187.471	155.25
CD630_10650		uncharacterised protein	CDS	2.9549	2.3e-07	2.75e-06	17.9187	4.72155	5.64592	3.87008	72.1371	73.789	51.5391	56.9719
CD630_10660		conserved hypothetical protein	CDS	-0.70736	0.0683316	0.115603	12.1847	6.61017	5.05161	4.6441	4.19145	3.55768	3.05327	6.36421
CD630_10670	CdeC	exosporium cysteine rich protein	CDS	7.53461	8.56e-12	5.27e-10	62.7155	62.3244	209.493	50.8271	17397.4	19328.8	16080.7	19254.3
CD630_10680		putative polysaccharide biosynthesis/sporulation protein	CDS	1.37367	2.79e-06	2.19e-05	8.95936	9.4431	12.7776	8.51419	28.6784	20.2261	21.0065	33.4121
CD630_10690		putative histidinol phosphatase/hydrolase, PHP family	CDS	0.765401	0.00568129	0.0137714	7.52586	6.61017	5.64592	5.67612	11.7655	9.28951	12.9458	8.99556
CD630_10700		putative aminotransferase	CDS	0.333036	0.123561	0.189538	22.2192	34.9395	17.5321	26.3166	26.6929	30.5038	31.0212	35.9822
CD630_10710		uncharacterised protein, UPF0291 protein family	CDS	0.338817	0.279972	0.366988	5.37561	26.4407	18.1264	11.3522	18.3836	20.0284	19.1745	15.6657
CD630_10720		putative aminopeptidase I, M18 family	CDS	0.484836	0.0423458	0.0780422	50.8891	33.0508	26.1495	22.1885	44.4147	43.6805	53.8596	42.4076
CD630_10730		Transcriptional regulator, GntR family	CDS	-0.191416	0.520313	0.608923	23.2943	15.109	18.1264	16.7704	11.7655	21.2143	17.8311	14.0135
CD630_10740		PTS system, mannose/fructose/sorbose IIA component	CDS	-0.767573	0.0543431	0.0957879	6.80911	19.8305	6.83454	10.8362	4.63266	7.31302	6.22866	6.24182
CD630_10750		membrane complex biogenesis protein, btpa family	CDS	-0.562343	0.0577834	0.100719	31.8953	17.9419	14.5605	18.5764	12.5008	12.5837	17.0983	14.3195
CD630_10760		PTS system, mannose/fructose/sorbose IIB component	CDS	-0.818663	0.0113962	0.025287	35.1207	16.0533	19.0178	17.0284	7.57403	15.219	13.4344	13.7075
CD630_10770		PTS system, mannose/fructose/sorbose IIC component	CDS	-0.601467	0.0444334	0.0813018	22.2192	10.3874	13.0748	10.0622	7.79464	8.89421	9.77045	10.709
CD630_10780		PTS system, mannose/fructose/sorbose IID component	CDS	-0.918229	0.00243244	0.0067019	36.5542	19.8305	28.5268	30.7027	11.3243	14.7578	20.5179	15.6657
CD630_10790		Transcriptional regulator, LysR family	CDS	-0.821423	0.00273136	0.00740538	321.103	344.673	309.337	309.349	208.396	157.197	168.907	191.844
CD630_10800		putative lipoprotein	CDS	0.189897	0.554354	0.641354	10.3929	21.7191	66.2653	38.4428	43.6058	36.8945	38.4712	41.0002
CD630_10810	moeA	Molybdenum cofactor biosynthesis protein	CDS	-0.0707193	0.725214	0.788651	44.08	25.4964	29.4182	58.0513	37.3554	44.0758	37.8605	32.8001
CD630_10820	mobB	Molybdopterin-guanine dinucleotide biosynthesis protein B	CDS	-0.412372	0.247135	0.33162	3.94212	9.4431	4.45731	3.35407	3.97085	3.55768	3.05327	3.79405
CD630_10830		PTS system, IIB component	CDS	-1.30648	0.000687721	0.00226364	13.9766	24.552	9.21177	9.80421	6.91222	5.60006	5.00736	4.34479
CD630_10840		ABC-type transport system, multidrug-family ATP-binding/permease protein	CDS	0.501423	0.027676	0.0541414	97.1194	79.322	136.096	108.878	148.466	177.884	130.191	143.501
CD630_10850		putative membrane protein	CDS	1.87347	1.4e-07	1.8e-06	65.9409	83.0992	50.8133	58.3093	233.471	259.447	237.544	205.613
CD630_10860		putative peptidase, M20D family	CDS	1.92931	9.07e-08	1.29e-06	76.3337	38.7167	43.6816	38.7008	186.409	208.19	196.264	165.837
CD630_10870	zupT	putative zinc/iron transporter, ZupT subfamiliy	CDS	2.20439	5.44e-09	1.23e-07	80.6342	100.097	97.4664	71.7256	432.529	398.922	385.933	388.89
CD630_10880		conserved hypothetical protein	CDS	2.18134	2.12e-08	3.85e-07	34.0456	17.9419	43.3845	35.8628	157.363	140.265	149.122	163.022
CD630_10890	rgbR	Two-component response regulator VirR-like	CDS	3.13721	9.59e-10	2.76e-08	7.16749	1.88862	5.05161	2.06405	36.3995	35.3792	34.1966	43.2644
CD630_10900	rgbS	Fragment of two-component sensor histidine kinase (N-terminal region)	CDS	1.21331	0.00549438	0.0134182	14.6933	7.55448	10.9947	12.9003	31.1785	17.7884	15.3885	45.4674
CD630_10910	int1	Integrase Tn1549-like, CTn4-Orf34	CDS	-0.377686	0.0347627	0.0657311	889.485	617.578	617.486	487.889	490.474	522.716	522.231	475.357
CD630_10920	xis1	Excisionase Tn1549-like, CTn4-Orf33	CDS	-0.643359	0.140243	0.209192	9.67611	15.109	10.1032	5.41812	5.44154	6.5883	5.9844	6.60898
CD630_10921		putative conjugative transposon protein Tn1549-like, CTn4-Orf32	CDS	-1.20957	0.000629067	0.00208986	19.3522	23.6077	19.0178	11.3522	6.61809	8.89421	8.42701	7.15973
CD630_10940		putative RNA polymerase sigma factor Tn1549-like,CTn4-Orf31	CDS	-1.56592	0.000113314	0.000478465	39.0628	62.3244	75.4771	46.699	14.3392	17.8543	22.2278	20.9284
CD630_10950		ABC-type transport system, multidrug-family permease Tn1549-like, CTn4-Orf30	CDS	-1.17006	7.2e-07	7.04e-06	95.3276	67.046	67.1568	67.0815	34.9288	32.0192	31.754	33.2897
CD630_10960		ABC-type transport system, multidrug-family permease Tn1549-like, CTn4-Orf29	CDS	-0.994829	9.85e-05	0.00042397	79.2007	50.9927	50.8133	42.8289	27.3548	28.0003	27.7237	29.3121
CD630_10970		ABC-type transport system, multidrug-family ATP-binding protein Tn1549-like, CTn4-Orf28	CDS	-0.916903	0.000132348	0.000545917	129.015	75.5448	101.329	71.7256	53.68	51.85	49.7072	45.4674
CD630_10980		Two-component sensor histidine kinase,Tn1549-like, CTn4-Orf27	CDS	-1.79153	9.04e-10	2.65e-08	273.081	249.298	229.403	210.275	72.8725	77.0173	72.1792	55.6868
CD630_10990		Two-component response regulator,Tn1549-like,CTn4-Orf26	CDS	-1.35611	3.78e-06	2.78e-05	69.5246	123.705	90.9291	65.2754	35.1494	38.6733	35.0515	26.2523
CD630_10991		putative conjugative transposon protein Tn1549-like, CTn4-Orf25	CDS	-1.16432	0.00282881	0.00761992	13.6182	3.77724	10.1032	5.93413	3.30904	4.48005	4.15244	3.54927
CD630_11000		Transcriptional regulator, HTH-type Tn1549-like,CTn4-Orf24	CDS	-1.87966	0.000316837	0.00115709	11.468	4.72155	3.26869	4.3861	1.10301	1.58119	1.70983	2.08061
CD630_11010		putative mobilization protein Tn1549-like,CTn4-Orf23	CDS	-0.858261	0.0652744	0.11144	3.58374	1.88862	1.78292	2.06405	0.588274	2.10826	0.854914	1.52986
CD630_11020		putative endonuclease relaxase Tn1549-like,CTn4-Orf22	CDS	-1.19907	0.0130078	0.0282311	18.6355	4.72155	6.53738	8.77219	3.89732	5.07299	4.3967	3.97763
CD630_11030		putative conjugative transposon protein Tn1549-like, CTn4-Orf21	CDS	-0.918371	0.00202989	0.00571847	49.4556	21.7191	31.2011	18.0604	18.8983	16.2731	16.9762	12.1777
CD630_11031		putative conjugative transposon protein Tn1549-like, CTn4-Orf20	CDS	-1.288	9.06e-06	5.75e-05	145.142	78.3777	64.4824	66.5655	40.0027	33.5345	38.349	33.4733
CD630_11040		putative conjugative transposon protein Tn1549-like, CTn4-Orf19	CDS	-1.03962	2.13e-05	0.000120418	249.428	131.259	152.143	121.521	83.0202	85.9115	82.5603	67.4973
CD630_11041		putative conjugative transposon protein Tn1549-like, CTn4-Orf18	CDS	-1.86186	4.19e-05	0.000208117	38.346	14.1646	23.4752	27.8646	7.9417	6.72007	5.74014	8.62839
CD630_11042		putative conjugative transposon protein Tn1549-like, CTn4-Orf17	CDS	-1.08965	0.0388026	0.0722586	8.60098	0.94431	3.56585	7.74017	3.23551	2.7012	1.5877	2.93733
CD630_11050		putative antirestriction protein Tn1549-like,CTn4-Orf16	CDS	-2.4874	0.000127886	0.000531816	52.3226	16.9976	26.4467	11.3522	4.26499	5.07299	4.64096	5.26271
CD630_11060	topB	DNA topoisomerase III; Tn1549-like, CTn4-Orf15	CDS	-2.20548	0.00046019	0.00159413	11.8264	0.94431	6.53738	9.80421	1.61775	1.44943	2.56474	1.28508
CD630_11061		putative conjugative transposon protein Tn1549-like, CTn4-Orf14	CDS	-2.98937	0.0022889	0.00635549	3.22537	0.94431	0.594308	1.29003	0.147069	0.197649	0.122131	0.244777
CD630_11070		putative cell surface protein Tn1549-like,CTn4-Orf13	CDS	-3.70366	2.25e-05	0.000126438	10.3929	6.61017	3.863	1.03202	0.294137	0.527064	0.732784	0.122389
CD630_11071		putative conjugative transposon protein Tn1549-like, CTn4-Orf12	CDS	-4.55045	0.00127019	0.00380844	0.716749	0	0	4.3861	0.0735343	0.065883	0	0.0611943
CD630_11080		putative conjugative transposon protein Tn1549-like, CTn4-Orf11	CDS	-2.67233	0.00041327	0.00145133	14.335	2.83293	10.6975	9.2882	1.17655	2.10826	1.22131	1.52986
CD630_11090		DNA-methyltransferase, cytosine-N4-specific; Tn1549-like, CTn4-Orf10	CDS	-3.27066	0.000215328	0.000828793	7.52586	2.83293	3.56585	2.32205	0.147069	1.12001	0.122131	0.183583
CD630_11100		putative hydrolase Tn1549-like, CTn4-Orf9	CDS	-2.20008	0.00134303	0.00398996	12.5431	6.61017	3.26869	4.3861	1.98543	0.988246	0.732784	1.89702
CD630_11110		putative conjugative transposon protein Tn1549-like, CTn4-Orf8	CDS	-3.29538	0.00128189	0.00383812	5.37561	0.94431	0.594308	0.516011	0.147069	0.065883	0	0.42836
CD630_11120		putative membrane protein Tn1549-like,CTn4-Orf7	CDS	-2.1519	0.00167167	0.00481786	2.86699	10.3874	3.56585	2.83806	0.735343	1.97649	0.244261	0.734331
CD630_11140		putative conjugative transposon protein Tn1549-like, CTn4-Orf5	CDS	-2.59818	0.0152716	0.0325892	0.716749	0	0.594308	1.80604	0.220603	0.065883	0	0.244777
CD630_11150		putative conjugative transfer protein Tn1549-like, CTn4-Orf4	CDS	-2.65119	3.71e-05	0.000188788	17.9187	7.55448	8.91461	4.90211	1.69129	1.38354	1.22131	1.89702
CD630_11160		putative conjugative transposon protein Tn1549-like, CTn4-Orf3	CDS	-0.951802	0.147184	0.216647	1.79187	0.94431	1.18862	1.03202	0.588274	0.395298	0.610653	0.979109
CD630_11180		putative conjugative transposon protein Tn1549-like, CTn4-Orf1	CDS	-2.19295	8.37e-06	5.36e-05	11.8264	8.49879	5.34877	4.3861	1.32362	1.38354	1.95409	1.77463
CD630_11190		putative lipoprotein	CDS	-1.5256	0.0781178	0.129278	2.50862	4.72155	0.297154	0	0.661809	0.527064	0.244261	0.367166
CD630_11200	pflD	Formate acetyltransferase (Pyruvate formate-lyase)	CDS	0.247717	0.552481	0.640224	440.084	281.404	334.298	346.76	347.891	445.303	449.319	424.933
CD630_11210	pflC	Pyruvate formate-lyase 2-activating enzyme	CDS	0.428105	0.258375	0.343473	120.414	54.77	67.1568	69.6615	103.683	83.3421	105.765	129.915
CD630_11220		Transcriptional regulator, RmlC-type	CDS	0.192023	0.583	0.666789	120.772	40.6053	54.3791	54.6972	63.9748	85.9115	85.4914	76.7376
CD630_11230		putative phosphoesterase	CDS	0.721636	0.218292	0.298759	6.45074	3.77724	8.91461	13.4163	18.5306	4.34828	4.76309	29.1897
CD630_11240		uncharacterised protein	CDS	0.99895	0.00441096	0.0111382	19.3522	8.49879	22.5837	23.4785	41.4733	37.2239	36.5171	38.6136
CD630_11241		conserved hypothetical protein	CDS	0.606928	0.0506439	0.0904391	12.9015	8.49879	28.8239	18.5764	31.105	28.5274	22.3499	27.415
CD630_11250		Nitroreductase-family protein	CDS	-2.11583	1.32e-11	7.47e-10	2014.42	2324.89	2438.44	2400.48	702.179	500.184	484.614	430.502
CD630_11260		Transcriptional regulator, AraC family	CDS	0.202738	0.510034	0.599052	7.88423	8.49879	27.9325	31.4767	26.3988	22.3344	24.4261	18.4195
CD630_11261		Transcriptional regulator, HTH-type	CDS	0.128109	0.737588	0.798639	2.50862	7.55448	10.4004	3.09607	5.58861	6.32477	6.22866	6.85376
CD630_11270		putative membrane protein	CDS	-0.409459	0.0716821	0.120529	35.1207	30.2179	37.1442	29.1546	24.3399	24.3108	25.1589	25.6404
CD630_11280	polA	DNA polymerase I (POLI)	CDS	0.29516	0.058357	0.101471	159.118	150.145	164.029	161.512	177.144	212.802	183.318	206.286
CD630_11290	coaE	Dephospho-CoA kinase (Dephosphocoenzyme A kinase)	CDS	0.121287	0.67403	0.74827	17.5603	14.1646	15.7492	14.7063	13.3832	21.2143	16.1212	17.1956
CD630_11300		putative lytic transglycosylase-like protein	CDS	0.377209	0.113854	0.177239	39.4212	14.1646	20.8008	30.1867	34.9288	35.7086	35.6621	32.6166
CD630_11310		putative solute-binding lipoprotein	CDS	-0.0425258	0.782793	0.838279	173.812	127.482	148.28	113.006	126.185	136.707	136.908	146.989
CD630_11320		putative heavy-metal transport/detoxification protein	CDS	-0.478025	0.0783984	0.129683	57.6983	26.4407	31.4983	25.8006	23.0898	31.1627	22.8384	25.1509
CD630_11330		uncharacterised protein	CDS	2.12141	4.25e-09	9.99e-08	55.1896	19.8305	41.8987	29.9287	178.909	165.894	124.329	182.604
CD630_11340	gloA	Lactoylglutathione lyase	CDS	-1.94973	4.56e-07	4.76e-06	28.3116	51.937	42.7901	38.7008	9.78006	13.3084	7.69423	10.4642
CD630_11350		putative SH3-domain protein	CDS	-1.19243	1.09e-08	2.15e-07	1962.82	2016.1	1762.72	1744.63	778.875	842.249	876.532	777.718
CD630_11360		conserved hypothetical protein	CDS	-0.617074	0.000557458	0.00187642	223.267	242.688	232.374	210.533	133.024	144.547	155.106	159.411
CD630_11370	rnfC	Electron transport complex protein	CDS	-0.234467	0.183959	0.260773	3128.61	3034.07	3116.85	2689.45	2510.9	2673.27	2553.63	2435.59
CD630_11380	rnfD	Electron transport complex protein	CDS	0.197726	0.288867	0.376709	1035.34	964.14	1076.89	917.468	1101.84	1200.72	1159.14	1119.12
CD630_11390	rnfG	Electron transport complex protein	CDS	-0.570484	0.00101231	0.00316004	1379.38	1265.37	1335.11	1100.65	824.981	924.01	861.998	810.09
CD630_11400	rnfE	Electron transport complex protein	CDS	-0.447115	0.00983156	0.0222441	1492.99	1127.51	1120.86	1018.86	876.896	900.819	840.015	874.038
CD630_11410	rnfA	Electron transport complex protein	CDS	-0.0889606	0.677378	0.75012	556.555	471.21	489.709	404.811	447.015	436.146	425.747	498.305
CD630_11420	rnfB	Electron transport complex protein	CDS	-0.0838259	0.688913	0.759358	919.947	949.975	1098.87	947.655	879.911	989.497	959.825	866.511
CD630_11430		putative Maf-like protein	CDS	0.550698	0.00226701	0.00630452	183.129	134.092	203.253	193.504	255.09	280.135	270.397	243.982
CD630_11440	radC	DNA repair protein RadC homolog	CDS	0.591005	0.000531433	0.00180072	199.973	228.523	241.586	213.113	325.169	349.773	342.699	312.336
CD630_11450	mreB2	Rod shape-determining protein MreB	CDS	0.5821	0.000345437	0.00124371	374.859	352.227	448.405	401.199	549.375	628.656	641.064	543.099
CD630_11460	mreC	Rod shape-determining protein MreC	CDS	0.818354	6.75e-06	4.44e-05	139.408	99.1525	149.468	150.417	221.118	263.335	246.582	223.298
CD630_11470		putative permease	CDS	0.911164	3.24e-06	2.45e-05	65.2241	52.8813	60.9165	68.1135	122.067	115.295	105.399	124.286
CD630_11480		putative penicillin-binding protein with a N-terminal TonB-box	CDS	0.37506	0.0657916	0.112157	1222.41	662.905	738.724	783.821	955.946	1251.18	1147.3	1067.66
CD630_11490	minC	Cell division regulator (septum placement)	CDS	0.725945	0.000514251	0.00175752	376.293	156.755	232.374	245.621	400.615	425.143	465.562	386.687
CD630_11500	minD	Septum site-determining protein MinD (Cell division inhibitor MinD)	CDS	0.617323	0.00202703	0.00571735	873.358	450.436	468.314	426.999	768.213	874.663	949.932	813.394
CD630_11510	minE	Cell division topological specificity factor	CDS	0.432075	0.0334987	0.0639504	461.586	271.017	205.036	210.791	352.67	386.206	422.083	388.278
CD630_11520	mrdB	Rod shape-determining protein MrdB	CDS	1.18907	7.4e-08	1.1e-06	225.059	138.813	144.714	134.421	340.684	365.256	386.543	375.672
CD630_11530	mgsA	Methylglyoxal synthase (MGS)	CDS	0.98547	9.9e-06	6.25e-05	155.534	72.7118	71.3169	86.4319	180.821	200.482	202.493	183.95
CD630_11540		Transcriptional regulator, PadR family	CDS	-0.33818	0.714086	0.777972	0	0.94431	0.891461	0.258006	0.294137	0.65883	0	0.367166
CD630_11550		conserved hypothetical protein	CDS	-0.561858	0.243374	0.327065	5.01724	0	10.4004	7.74017	3.38258	3.22827	3.41966	7.28212
CD630_11560		conserved hypothetical protein	CDS	-1.32586	4.66e-07	4.85e-06	1734.53	2477.87	2219.74	2140.67	874.47	838.296	935.643	770.864
CD630_11570	norV	Anaerobic nitric oxide reductase flavorubredoxin (FlRd) (FlavoRb)	CDS	-1.52444	5.33e-10	1.73e-08	4854.18	5747.07	4695.92	5289.12	2043.37	1695.1	1763.2	1654.02
CD630_11580		putative radical SAM-superfamily protein	CDS	0.694168	0.000167879	0.000671516	266.63	274.794	240.992	290.514	397.673	437.793	459.211	441.027
CD630_11590		conserved hypothetical protein	CDS	0.077463	0.720763	0.784528	126.506	100.097	125.102	122.553	121.846	116.547	116.879	146.56
CD630_11600	rng	Ribonuclease G (RNase G) (Cytoplasmic axial filament protein)	CDS	0.420601	0.064639	0.110739	201.406	115.206	175.321	163.318	198.837	218.534	209.088	254.323
CD630_11610	rplU	50S ribosomal protein L21	CDS	-0.0796667	0.691004	0.760607	1197.33	1164.33	932.171	1153.29	1106.25	1029.69	1038.11	1033.63
CD630_11620		putative ribosome-associated protein	CDS	-0.342251	0.0912449	0.147722	766.204	805.496	629.075	712.87	578.127	577.333	538.963	602.886
CD630_11630	rpmA	50S ribosomal protein L27	CDS	-0.367945	0.178578	0.254765	222.192	175.642	218.705	232.979	165.967	147.38	184.295	162.104
CD630_11640	obgE	Spo0B-associated GTP-binding protein	CDS	0.658112	0.00491911	0.0122395	43.3633	34.9395	43.9788	36.3788	62.6512	63.4454	66.4391	59.1137
CD630_11650		rna-binding protein, yhby family	CDS	0.637083	0.00538598	0.0131895	48.0222	56.6586	62.9966	53.6652	80.6671	91.7751	90.8652	80.8377
CD630_11660	hom1	Homoserine dehydrogenase	CDS	0.258442	0.384976	0.478771	5.73399	5.66586	12.7776	12.9003	10.5154	13.6378	11.1139	11.3821
CD630_11670		putative integrase/recombinase	CDS	2.21646	1.76e-05	0.000102257	3.22537	0	1.18862	4.3861	13.0891	12.5178	9.77045	12.606
CD630_11680		putative membrane protein	CDS	0.476654	0.201283	0.280535	12.5431	6.61017	6.83454	5.67612	8.60351	8.5648	11.7245	15.421
CD630_11690		Transcriptional regulator, GntR family	CDS	0.679319	0.0748674	0.124709	2.50862	10.3874	5.94308	5.67612	10.1477	8.30126	8.18275	9.72989
CD630_11700		conserved hypothetical protein	CDS	-0.712003	0.0538199	0.0950878	20.4273	3.77724	8.61746	7.74017	4.85326	5.79771	8.67128	6.54779
CD630_11710	etfB4	Electron transfer flavoprotein subunit alpha	CDS	-1.65478	3.5e-05	0.00018089	29.7451	23.6077	16.6406	11.6103	4.41206	6.85184	7.32784	6.97615
CD630_11720	etfA4	Electron transfer flavoprotein subunit alpha	CDS	-2.1932	1.17e-07	1.56e-06	413.922	193.583	165.218	147.063	37.576	54.8147	57.2793	51.648
CD630_11730		putative FAD-linked oxidase	CDS	-1.75869	1.7e-05	9.91e-05	504.949	171.864	232.969	162.028	70.8871	87.0315	71.2022	88.2422
CD630_11740		conserved hypothetical protein, DUF795 family,UPF0348 family	CDS	0.60217	0.0139052	0.0300144	17.5603	19.8305	9.50892	13.4163	24.1928	15.746	23.5712	25.212
CD630_11750	ackA	Acetate kinase (Acetokinase)	CDS	-0.12274	0.385902	0.479421	2195.04	1700.7	1637.61	1548.81	1584.59	1671.58	1703.84	1544.67
CD630_11760		conserved hypothetical protein, DUF177 family	CDS	0.0572688	0.784829	0.83941	298.884	198.305	263.278	247.427	267.15	236.586	260.993	286.022
CD630_11761	rpmF	50S ribosomal protein L32	CDS	-0.990216	0.000181074	0.00071468	115.038	119.927	102.815	87.9799	53.2388	52.97	61.5538	45.9569
CD630_11770	fapR	Transcriptional regulator, DeoR family (Fatty acid and phospholipid biosynthesis regulator)	CDS	0.981882	9.53e-05	0.000413371	156.251	188.862	186.315	179.83	322.889	385.482	380.315	315.212
CD630_11780	plsX	Fatty acid/phospholipid synthesis protein PlsX	CDS	1.05379	5.2e-06	3.59e-05	231.868	237.966	268.033	301.867	504.666	592.025	559.603	504.486
CD630_11790	fabH	3-oxoacyl-[acyl-carrier-protein] synthase 3	CDS	1.32686	1.07e-07	1.46e-06	154.818	139.758	112.621	144.999	310.168	360.051	394.482	320.168
CD630_11800	fabK	Enoyl-(Acyl-carrier-protein) reductase II	CDS	0.499749	0.0118925	0.0262071	380.235	234.189	254.958	282	367.451	408.936	476.676	377.385
CD630_11810	fabD	Malonyl CoA-acyl carrier protein transacylase (MCT)	CDS	0.517474	0.00486699	0.0121351	260.538	183.196	197.013	245.105	286.637	322.497	352.591	308.848
CD630_11820	fabG	3-oxoacyl-[acyl-carrier protein] reductase (3-ketoacyl-acyl carrier protein reductase)	CDS	0.968167	1.87e-05	0.000107851	258.388	166.198	182.452	262.908	376.863	467.506	450.418	411.838
CD630_11830	acpP1	Acyl carrier protein (ACP)	CDS	0.293009	0.168609	0.242972	48.0222	46.2712	68.9397	68.1135	69.637	78.6644	82.316	55.3196
CD630_11840	fabF	3-oxoacyl-[acyl-carrier-protein] synthase 2	CDS	0.289054	0.118762	0.183706	566.948	477.821	411.261	518.333	570.185	625.296	642.407	574.798
CD630_11850		putative diguanylate kinase signaling protein	CDS	1.05169	6.61e-05	0.00030217	29.0283	29.2736	38.0357	32.7667	61.107	67.1348	62.8973	78.0227
CD630_11860		Transcriptional regulator, sigma-54-dependent	CDS	0.922294	1.71e-06	1.46e-05	52.3226	42.4939	61.808	65.5334	108.316	93.5539	106.498	116.698
CD630_11870		conserved hypothetical protein	CDS	-2.35618	0.0363442	0.0682865	3.22537	1.88862	0.297154	0.258006	0	0.329415	0.610653	0.122389
CD630_11880		putative gamma-glutamyl-gamma-aminobutyrate hydrolase	CDS	0.755353	0.452597	0.546486	1.4335	0	0	0	0.661809	0.65883	0.732784	0.489554
CD630_11890		putative amino acid/polyamine transporter I	CDS	-0.657576	0.140421	0.20937	10.3929	0.94431	2.08008	7.74017	2.7943	3.55768	4.03031	4.16121
CD630_11900		putative acetyltransferase	CDS	-1.206	4.06e-05	0.000203807	32.6121	64.213	72.8027	59.0833	25.6635	25.6944	24.304	23.1926
CD630_11910	fbp	Fructose-1,6-bisphosphatase	CDS	-0.607465	0.000300269	0.00110336	676.611	1000.02	862.043	863.803	530.55	551.705	565.953	583.916
CD630_11920	spoIIIAA	Stage III sporulation protein AA	CDS	2.76162	5.63e-05	0.000267592	0.716749	5.66586	0.891461	0.774017	10.1477	10.2778	6.96145	10.709
CD630_11930	spoIIIAB	Stage III sporulation protein AB	CDS	0.797389	0.29651	0.384429	2.15025	0	1.18862	0.774017	2.64723	2.83297	1.09918	1.40747
CD630_11940	spoIIIAC	Stage III sporulation protein AC	CDS	3.21198	0.00298308	0.0079668	0	0	0.594308	0	1.32362	2.7012	0.977045	1.89702
CD630_11950	spoIIIAD	Stage III sporulation protein AD	CDS	3.10068	6e-05	0.000281175	1.79187	0	1.18862	0	6.02981	6.39066	7.44997	8.50601
CD630_11960	spoIIIAE	Stage III sporulation protein AE	CDS	1.91206	5.38e-05	0.000258065	2.50862	3.77724	3.863	1.54803	10.8831	9.94834	7.32784	13.7075
CD630_11970	spoiIIIAF	Stage III sporulation protein AF	CDS	1.9199	0.00366948	0.00949433	2.50862	3.77724	0.297154	0.516011	4.33852	5.20476	4.51883	6.91495
CD630_11980	spoIIIAG	Stage III sporulation protein AG	CDS	1.51669	0.0317221	0.0609502	3.58374	0	0.891461	2.58006	6.02981	4.01887	5.74014	7.22093
CD630_11990	spoIIIAH	Stage III sporulation protein AH	CDS	3.44941	2.21e-06	1.82e-05	1.79187	0	2.67438	2.83806	23.4574	17.1955	25.0368	28.8225
CD630_12000		conserved hypothetical protein, DUF322 familly	CDS	0.777611	0.109135	0.171163	6.45074	7.55448	2.67438	8.51419	15.3687	11.1342	8.67128	7.09854
CD630_12010	nusB	N utilization substance protein B homolog (Protein NusB)	CDS	1.43052	1.77e-05	0.000102367	6.09236	4.72155	7.13169	5.16011	17.7218	16.1413	13.068	16.6448
CD630_12020	gcp1	O-sialoglycoprotein endopeptidase, peptidase M22 family	CDS	1.57842	1.72e-05	0.0001	8.24261	19.8305	7.13169	17.8024	34.8553	39.2004	37.0056	41.2449
CD630_12030	xseA	Exodeoxyribonuclease 7 large subunit	CDS	1.05419	0.000104162	0.000445089	25.0862	39.661	43.9788	45.151	80.0053	81.1679	75.9653	82.7347
CD630_12040	xseB	Exodeoxyribonuclease VII small subunit	CDS	0.448863	0.30927	0.398655	6.09236	4.72155	3.56585	3.61208	5.29447	5.00711	5.9844	7.89406
CD630_12050	ispA	Geranyltranstransferase	CDS	0.47269	0.0497674	0.0890969	38.346	67.046	68.6425	72.7576	80.373	83.935	94.1627	83.7138
CD630_12060		putative membrane protein	CDS	0.161629	0.239402	0.322212	132.24	100.097	124.805	117.909	130.45	134.994	138.252	129.304
CD630_12070	dxs	1-deoxy-D-xylulose-5-phosphate synthase	CDS	0.373371	0.0086327	0.0197572	297.451	347.506	336.972	349.856	382.011	474.16	435.762	432.827
CD630_12080		putative RNA-binding S4-domain protein	CDS	0.373076	0.188597	0.266289	13.6182	11.3317	16.3435	20.8985	24.2663	19.5673	20.1516	18.3583
CD630_12090	recN	DNA repair protein RecN (Recombination protein N)	CDS	0.656378	6.44e-05	0.000296196	140.124	117.094	164.326	161.254	220.823	233.16	234.247	233.701
CD630_12100		conserved hypothetical protein	CDS	0.727049	0.00782812	0.0181016	19.7106	31.1622	38.63	38.1848	50.5916	52.5747	49.3408	59.7868
CD630_12110		putative N-acetyltransferase	CDS	0.902281	0.000524129	0.00177765	52.3226	47.2155	61.5108	39.2169	109.419	78.0055	88.0562	99.3795
CD630_12120	bltD	Diamine N-acetyltransferase	CDS	1.4772	6.27e-06	4.2e-05	14.6933	23.6077	33.8755	27.8646	83.4614	51.1252	68.3932	77.7779
CD630_12130	spoIVB	Stage IV sporulation protein B, peptidase S55 family	CDS	-0.17192	0.709832	0.775285	5.01724	12.276	2.37723	2.83806	2.5737	5.46829	5.25162	3.85524
CD630_12140	spo0A	Stage 0 sporulation protein A	CDS	1.86027	1.56e-06	1.37e-05	379.16	303.123	293.588	237.881	1193.09	1097.94	1125.19	989.389
CD630_12150		putative thiamine diphosphokinase	CDS	1.32544	1.37e-06	1.22e-05	49.0973	34.9395	64.1852	49.0211	116.846	148.5	124.818	110.394
CD630_12160		conserved hypothetical protein	CDS	1.54015	4.82e-06	3.4e-05	30.4618	67.9903	57.3507	45.667	145.01	138.223	139.473	155.433
CD630_12170		putative glycosyl transferase, family 2	CDS	1.38442	5.1e-07	5.22e-06	37.2709	45.3269	48.7332	23.7365	92.8003	106.006	97.216	104.948
CD630_12180		putative glycosyl transferase	CDS	1.19084	1.42e-06	1.26e-05	53.7561	44.3825	69.2368	52.3751	112.728	127.945	127.993	136.708
CD630_12190		conserved hypothetical protein	CDS	1.38857	1.74e-07	2.18e-06	87.4433	47.2155	83.7974	52.6332	158.172	197.847	178.555	181.502
CD630_12200	nudF	putative hydrolase, NUDIX family	CDS	1.8037	9.06e-10	2.65e-08	33.3288	28.3293	32.6869	38.4428	117.067	117.667	118.955	114.189
CD630_12210		putative membrane protein	CDS	1.92739	6.26e-07	6.17e-06	12.9015	8.49879	13.6691	13.4163	47.8708	37.6851	44.9441	59.4808
CD630_12220		putative phage integrase site-specific recombinase XerD-like	CDS	1.40699	2.67e-06	2.11e-05	38.7044	20.7748	32.3898	31.4767	80.1524	78.5326	79.1407	94.9123
CD630_12230	drm	Phosphopentomutase (Phosphodeoxyribomutase)	CDS	0.941243	1.04e-05	6.48e-05	78.1256	69.8789	84.0945	75.8537	138.097	161.15	162.8	131.017
CD630_12240	pupG	Purine nucleoside phosphorylase	CDS	0.522698	0.00274587	0.00743344	107.154	100.097	69.2368	69.6615	114.934	125.112	134.466	120.124
CD630_12250	pdp	Pyrimidine-nucleoside phosphorylase	CDS	-0.105604	0.661569	0.737649	36.5542	15.109	15.452	16.2544	18.5306	23.1249	18.0753	18.5419
CD630_12260		putative aminodeoxychorismate lyase	CDS	0.475976	0.0235554	0.0472698	80.6342	62.3244	76.6657	64.2434	107.287	89.3374	90.2545	109.171
CD630_12270		putative O-methyltransferase	CDS	-0.146366	0.64583	0.724857	18.6355	9.4431	22.8808	15.4803	17.7953	11.3319	10.7475	21.7852
CD630_12280		putative peptidase, U32 family	CDS	-0.869293	8.83e-06	5.65e-05	253.729	166.198	194.933	183.184	111.772	111.211	113.704	100.971
CD630_12290		putative peptidoglycan glycosyltransferase	CDS	0.301652	0.116081	0.180155	28.6699	26.4407	44.5731	27.6066	39.3408	36.3016	41.0359	41.6733
CD630_12300	sigK	Sigma K	CDS	1.35351	1.11e-06	1.02e-05	116.113	152.034	212.168	156.093	403.115	402.941	361.385	460.548
CD630_12420		conserved hypothetical protein	CDS	-0.44775	0.608021	0.689799	2.50862	0	0.891461	0.774017	1.17655	0.065883	0	1.95822
CD630_12430		conserved hypothetical protein	CDS	-0.988296	0.088917	0.144667	0.716749	0	2.67438	1.29003	0.882412	0.329415	0.610653	0.917914
CD630_12440		conserved hypothetical protein	CDS	0.939159	0.213166	0.29325	0.716749	0	0.297154	0.516011	0.735343	0.922363	0.244261	1.40747
CD630_12450		conserved hypothetical protein	CDS	-0.137436	0.849592	0.885768	1.79187	0	1.18862	0.516011	1.17655	0.65883	0.732784	0.979109
CD630_12460	efp	Elongation factor P (EF-P)	CDS	0.46857	0.0249032	0.049584	136.541	163.366	151.251	134.937	225.088	208.059	202.493	173.853
CD630_12470		uncharacterised protein	CDS	-2.95802	1.82e-12	1.59e-10	263.405	312.566	324.195	280.452	43.9735	39.7934	35.6621	32.3718
CD630_12480	rnc	ribonuclease III	CDS	0.353471	0.143987	0.213411	25.4446	12.276	17.5321	19.8664	21.9132	25.0356	30.1663	20.9284
CD630_12490		putative radical SAM-superfamily protein	CDS	0.906042	3.09e-06	2.39e-05	96.7611	64.213	79.9344	71.2096	140.818	163.917	142.649	140.013
CD630_12500	smc	Structural maintenance chromosome protein SMC	CDS	0.892707	1.9e-06	1.6e-05	122.564	114.261	99.8437	102.686	200.602	201.404	176.723	235.843
CD630_12510	ftsY	signal recognition particle receptor	CDS	0.472722	0.0249315	0.0496126	145.5	71.7675	69.2368	69.1455	121.258	130.844	123.718	119.145
CD630_12511		putative DNA-binding regulator	CDS	0.639172	0.00143091	0.00420552	58.415	40.6053	38.3328	44.893	71.2547	76.3584	68.8817	68.2928
CD630_12520	ffh	Signal recognition particle protein	CDS	0.393564	0.0318793	0.0611863	185.279	103.874	135.205	151.191	180.012	200.877	200.905	177.708
CD630_12530	rpsP	30S ribosomal protein S16	CDS	-0.98318	2.38e-05	0.000131944	400.304	368.281	288.833	312.445	176.556	189.15	170.616	156.107
CD630_12540		putative RNA-binding protein	CDS	-1.32224	4.02e-07	4.31e-06	232.943	227.579	163.732	165.64	82.4319	78.2691	82.0718	72.3928
CD630_12550	rimM	16S rRNA processing protein RimM	CDS	0.014423	0.960034	0.96927	22.2192	8.49879	6.83454	11.6103	12.942	12.386	15.5106	9.79109
CD630_12560	trmD	transfer RNA (guanine-N(1)-)-methyltransferase (M1G-methyltransferase) (tRNA [GM37] methyltransferase )	CDS	-0.10091	0.726001	0.789034	21.1441	6.61017	11.2918	23.4785	14.1921	16.6684	16.9762	13.0956
CD630_12570	rplS	50S ribosomal protein L19	CDS	-0.383985	0.0608663	0.105168	328.629	367.336	409.775	344.438	308.182	276.709	298.609	227.826
CD630_12580		putative GTPase, MG442 type	CDS	0.521901	0.0346171	0.0655593	51.6059	29.2736	44.2759	42.3129	51.4005	55.0782	76.5759	60.7047
CD630_12590	brnQ-1	Branched chain amino acid transport system carrier protein	CDS	3.70777	3.32e-08	5.62e-07	21.1441	10.3874	9.50892	10.5782	187.145	165.498	163.289	165.041
CD630_12600	brnQ-2	Branched chain amino acid transport system carrier protein	CDS	1.11795	0.0013162	0.00392331	1013.48	796.997	759.228	699.969	1904.17	1793.8	1745.74	1652.67
CD630_12610		putative ribonucleotide-diphosphate reductase	CDS	0.391125	0.0300414	0.058241	151.592	181.307	249.906	234.269	246.634	276.841	275.282	274.824
CD630_12620	rnhB	Ribonuclease HII (RNase HII)	CDS	0.34959	0.0458863	0.0834891	83.8596	116.15	109.65	113.78	119.934	147.71	146.068	125.081
CD630_12630		putative FMN-dependent dehydrogenase	CDS	-0.401402	0.0104784	0.0235286	309.994	342.784	323.006	324.313	229.133	256.153	259.161	239.514
CD630_12640		uncharacterised protein	CDS	0.68761	0.0235204	0.0472424	13.2598	6.61017	13.0748	11.0942	18.3836	16.339	21.7393	16.8896
CD630_12650		Transcriptional regulator, CarD family	CDS	1.12626	0.00179209	0.00511126	9.31773	34.9395	44.2759	31.9927	70.9606	56.5935	54.3481	79.9809
CD630_12660		ABC-type transport system, multidrug-family permease	CDS	0.887445	0.0667543	0.113419	6.09236	3.77724	3.26869	3.09607	10.5154	3.82122	4.64096	10.7702
CD630_12670		ABC-type transport system, multidrug-family permease	CDS	0.398406	0.33192	0.422961	5.37561	1.88862	5.64592	2.06405	5.95628	4.87535	3.1754	6.54779
CD630_12680		ABC-type transport system, multidrug-family ATP-binding protein	CDS	0.24558	0.526953	0.615238	5.01724	4.72155	2.67438	3.35407	4.19145	5.27064	5.25162	3.42688
CD630_12690		Two-component response regulator	CDS	0.725994	0.0947774	0.152533	5.73399	0	5.05161	1.54803	5.95628	5.00711	7.20571	4.71196
CD630_12700		Two-component sensor histidine kinase	CDS	-0.237533	0.567835	0.653771	3.22537	1.88862	2.37723	3.35407	2.05896	2.7012	1.5877	3.12091
CD630_12710		putative restriction endonuclease	CDS	-0.328834	0.671974	0.746917	1.07512	0	1.18862	0	0.661809	0.329415	0.366392	0.611943
CD630_12720		putative magnesium chelatase	CDS	-0.0931707	0.801045	0.851204	5.73399	2.83293	3.863	2.32205	4.55913	2.17414	3.41966	3.85524
CD630_12730		putative DNA processing Smf single strand binding protein	CDS	1.9444	1.15e-06	1.05e-05	11.1096	7.55448	4.75446	7.99818	33.0904	27.2097	29.6777	30.7195
CD630_12740	topA	DNA topoisomerase I	CDS	1.59213	4.46e-11	2.04e-09	111.813	117.094	114.999	124.617	320.977	373.689	347.706	370.531
CD630_12750	codY	Transcriptional regulator, GTP-sensing pleiotropic repressor codY	CDS	-0.177462	0.379636	0.473782	651.883	1114.29	751.502	818.652	726.151	731.763	785.056	704.285
CD630_12760		putative replication-associated recombination protein a rara	CDS	1.81383	8.94e-09	1.83e-07	34.0456	30.2179	38.9271	32.7667	121.846	114.834	115.047	129.059
CD630_12770		putative acetyltransferase	CDS	2.06694	4.23e-10	1.44e-08	8.60098	7.55448	12.1833	7.22416	39.4879	38.6075	35.1736	37.8793
CD630_12780	iscR	Transcriptional regulator, Rrf2 family (Transcriptional regulator of cysteine biosynthesis)	CDS	0.299554	0.165094	0.238775	340.097	253.075	314.983	299.029	338.405	388.315	407.672	353.397
CD630_12790	iscS2	Cysteine desulfurase	CDS	-0.853411	3.44e-05	0.00017825	9042.14	8880.29	7576.83	7121.21	4063.65	4696.14	5061.46	4232.81
CD630_12800		fe-s iron-sulfur cluster assembly protein, nifu family	CDS	-1.09652	1.5e-07	1.91e-06	2783.49	2886.75	2513.03	2131.38	1162.72	1191.03	1299.96	1169.24
CD630_12810	mnmA	transfer RNA-specific 2-thiouridylase MnmA	CDS	0.259039	0.109015	0.171124	116.472	143.535	93.6034	96.2361	123.317	139.738	129.092	142.644
CD630_12820	alaS	Alanyl-tRNA synthetase	CDS	-0.1933	0.148455	0.218428	393.137	373.947	383.626	410.745	313.991	345.754	358.576	347.767
CD630_12830		uncharacterised protein, UPF0297 family	CDS	0.208848	0.335137	0.425995	37.6293	88.7651	59.7279	58.8253	60.8864	75.1067	75.8431	67.4361
CD630_12840		putative membrane protein	CDS	0.00872889	0.959064	0.968565	761.545	804.552	831.139	898.376	773.36	843.632	855.647	843.38
CD630_12850		putative Holliday junction resolvase	CDS	0.251062	0.492508	0.582649	2.15025	23.6077	16.6406	6.70815	11.839	14.4943	15.1442	12.606
CD630_12860		conserved hypothetical protein	CDS	0.86219	0.209581	0.289727	3.22537	0	1.18862	0	2.64723	2.89885	1.46557	1.59105
CD630_12870	fur	Transcriptional regulator, Fur family	CDS	2.42655	9.98e-09	2e-07	68.0911	108.596	159.572	135.195	769.978	642.689	543.848	584.956
CD630_12880		putative membrane protein	CDS	3.17448	5.32e-10	1.73e-08	4.30049	1.88862	5.64592	3.35407	40.3703	28.0003	23.8155	54.7077
CD630_12890		Ribonuclease J family protein	CDS	0.549396	0.00646672	0.0153719	490.973	661.961	667.407	654.56	886.456	954.777	937.475	842.584
CD630_12900		putative small acid-soluble spore protein SASP	CDS	2.03602	0.000996368	0.00311572	0.716749	1.88862	0.594308	2.06405	5.29447	3.22827	6.47292	5.87465
CD630_12910	dacF	D-alanyl-D-alanine carboxypeptidase (penicillin-binding protein)	CDS	3.68224	6.52e-09	1.43e-07	2.86699	1.88862	2.67438	3.35407	29.1931	34.5227	35.7843	46.5077
CD630_12920		conserved hypothetical protein	CDS	0.966879	0.00279721	0.00756095	6.45074	11.3317	2.97154	7.99818	17.4276	10.2778	12.9458	12.0553
CD630_12930		Transcriptional regulator, AraC family	CDS	0.712785	0.034915	0.0658788	7.52586	0.94431	10.6975	11.3522	13.9715	13.1766	12.5795	15.2986
CD630_12940		putative membrane-associated peptidase, M25 family	CDS	1.64891	7.41e-05	0.000332155	3.58374	21.7191	17.8292	19.6084	41.841	48.2923	54.3481	47.7927
CD630_12950	scpA	Segregation and condensation protein A	CDS	0.954259	0.0337184	0.0642325	2.50862	8.49879	8.32031	11.3522	15.9569	7.70832	8.67128	27.1703
CD630_12960	scpB	Segregation and condensation protein B	CDS	1.06604	0.000186252	0.000731075	12.1847	12.276	10.9947	9.2882	18.6777	28.8568	26.5023	18.5419
CD630_12970		conserved hypothetical protein	CDS	0.608351	0.457954	0.551461	0	0.94431	0.297154	0.774017	0.441206	0.85648	0.244261	1.1015
CD630_12980		putative sporulation protein	CDS	-0.168471	0.876296	0.906268	1.79187	0	0	0	0.441206	0.263532	0	0.795526
CD630_12990		Transcriptional regulator, MarR family	CDS	-0.554716	0.0507273	0.0905428	14.335	23.6077	17.5321	29.4126	12.8685	14.1649	15.5106	15.115
CD630_13000	pepA	Leucine aminopeptidase	CDS	-0.845533	0.000135188	0.000556317	108.587	62.3244	86.4718	93.14	46.9149	44.1416	55.203	50.1793
CD630_13010		putative membrane protein	CDS	-1.1454	0.0112984	0.0251012	4.30049	1.88862	4.75446	4.3861	1.98543	1.51531	2.19835	1.71344
CD630_13011		conserved hypothetical protein	CDS	0.425115	0.39774	0.490711	3.94212	0	0.594308	2.06405	2.20603	3.16239	1.95409	2.57016
CD630_13020		putative MazG-like pyrophosphohydrolase	CDS	1.10886	2.58e-05	0.000140696	27.5948	31.1622	22.2865	27.6066	60.0775	63.9066	56.4244	51.7704
CD630_13030	npdA	NAD-dependent deacetylase, Sir2 family	CDS	1.70443	1.22e-07	1.61e-06	55.548	46.2712	34.767	37.9268	149.642	138.091	147.167	131.201
CD630_13040	acd	Mannosyl-glycoprotein endo-beta-N-acetylglucosamidase	CDS	0.949222	2.48e-07	2.88e-06	101.778	119.927	127.479	149.901	256.341	239.353	255.864	213.568
CD630_13050	polC	PolIII (PolC) alpha subunit	CDS	-0.116766	0.605708	0.687943	382.385	174.697	169.081	204.598	209.499	223.212	218.125	209.284
CD630_13060	rimP	ribosome maturation factor rimp	CDS	2.12899	7.56e-05	0.000337947	2.86699	2.83293	5.05161	5.93413	19.4131	20.9508	17.3426	19.5822
CD630_13070	nusA	Transcription elongation protein	CDS	0.727706	6.25e-05	0.000289796	193.88	199.249	255.849	297.223	351.715	421.849	405.229	391.46
CD630_13071		uncharacterised protein	CDS	0.598444	0.000562633	0.0018885	66.6576	65.1574	61.5108	62.6954	83.6085	100.01	100.269	103.48
CD630_13080		Ribosomal protein L7Ae/L30e/S12e/Gadd45	CDS	0.78165	0.000496844	0.0017062	56.6231	37.7724	53.7848	50.0531	70.3723	86.1091	93.0635	94.3004
CD630_13090	infB	Translation initiation factor IF-2	CDS	0.191236	0.292359	0.380014	711.731	513.704	459.697	545.94	566.288	663.969	699.564	618.185
CD630_13100	rbfA	Ribosome-binding factor A	CDS	0.237833	0.308294	0.397539	34.7623	29.2736	24.0695	36.3788	34.1199	34.3251	37.7384	41.0614
CD630_13110		putative rna-binding protein	CDS	-2.00958	1.83e-07	2.29e-06	1334.59	1506.17	1904.16	1679.62	405.247	386.141	371.399	432.827
CD630_13140	truB	transfer RNA pseudouridine synthase B	CDS	0.256486	0.0588732	0.102119	147.292	160.533	152.737	167.188	160.819	185.724	197.119	206.102
CD630_13150	ribC	Riboflavin biosynthesis protein	CDS	1.78312	5.27e-08	8.25e-07	62.3571	97.2639	107.273	103.976	332.154	332.841	308.013	303.279
CD630_13151		conserved hypothetical protein	CDS	0.756195	0.0751858	0.125064	4.30049	1.88862	1.78292	4.12809	6.98576	4.80946	5.9844	3.79405
CD630_13160	rpsO	30S ribosomal protein S15	CDS	0.746627	0.0860866	0.140833	18.2771	5.66586	20.2065	8.25618	24.7811	25.5626	25.0368	16.7672
CD630_13170		uncharacterised protein DegV family	CDS	1.69803	3.18e-06	2.42e-05	6.80911	25.4964	10.4004	15.2223	39.7085	46.8428	50.1957	40.2658
CD630_13180	pnp	Polyribonucleotide nucleotidyltransferase	CDS	1.36074	7.38e-09	1.58e-07	460.511	519.37	613.92	591.865	1289.13	1440.14	1537.5	1348.42
CD630_13190		putative polysaccharide deacetylase	CDS	2.05615	7.15e-05	0.000322831	2.50862	12.276	7.42885	3.35407	19.1189	24.5085	25.0368	26.9255
CD630_13200		putative peptidase, M16 family	CDS	1.64523	3.95e-11	1.9e-09	63.4322	39.661	63.8881	69.6615	178.1	195.739	199.928	176.117
CD630_13210		putative sporulation protein	CDS	1.36504	1.27e-06	1.15e-05	14.335	6.61017	12.7776	13.6743	34.1199	36.2357	29.7999	26.5583
CD630_13220	dapG	Aspartokinase 1 (Aspartokinase I) (1spartate kinase I)	CDS	1.51314	2.19e-09	5.66e-08	93.8941	39.661	79.9344	86.1739	191.042	238.497	222.522	215.587
CD630_13230	tepA	Protein export-enhancing factor	CDS	1.5629	1.98e-07	2.41e-06	35.8374	14.1646	29.7154	24.7685	73.7549	88.4809	84.2701	70.3734
CD630_13240	ftsK	DNA FtsK/SpoIIIE translocase	CDS	0.417931	0.0484319	0.0873194	144.783	209.637	273.976	256.974	281.269	329.745	292.869	280.331
CD630_13250		putative tRNA 2-selenouridine synthase,selenophosphate-dependent; Rhodanese-like domain protein	CDS	0.171072	0.488402	0.579136	29.0283	43.4382	56.1621	51.0851	48.0179	49.1488	48.8523	56.9719
CD630_13260	rimO	Ribosomal protein S12 methylthiotransferase	CDS	0.258867	0.128566	0.195618	142.633	181.307	191.961	213.629	208.617	239.88	218.247	206.653
CD630_13270	pgsA	CDP-diacylglycerol--glycerol-3-phosphate 3-phosphatidyltransferase	CDS	0.254647	0.180288	0.256589	43.3633	72.7118	50.219	56.5032	56.9891	69.7701	65.2178	70.9854
CD630_13280	recA	Protein RecA (Recombinase A)	CDS	-0.776152	8.8e-05	0.000385088	360.883	483.486	504.864	581.287	236.854	286.459	303.006	301.198
CD630_13290		RNase Y	CDS	-0.0321046	0.899395	0.924796	1321.33	2357.94	2946.87	2438.93	1883.88	2378.9	2342.71	2260.15
CD630_13300		putative DNA helicase, UvrD/REP type	CDS	-0.639545	7.91e-05	0.000352106	322.537	345.617	304.88	334.117	203.764	228.878	203.592	202.431
CD630_13310	sip3	Signal peptidase I, S26A family	CDS	-0.427712	0.0166575	0.0351681	313.219	296.513	277.244	253.878	227.442	217.151	201.271	201.819
CD630_13320	uppP1	Undecaprenyl-diphosphatase 1 (Undecaprenyl pyrophosphate phosphatase 1) (Bacitracin resistance protein 1)	CDS	0.725257	0.0152958	0.0325935	97.1194	150.145	116.781	113.264	205.749	200.746	185.761	192.884
CD630_13330		putative phage tyrosine recombinase	CDS	0.0694358	0.785358	0.839472	79.5591	57.6029	71.9112	64.7594	63.2395	75.5679	70.4694	79.2466
CD630_13340	purB	Adenylosuccinate lyase	CDS	-0.318499	0.11097	0.173734	304.618	319.177	304.285	305.221	222.662	249.301	274.55	242.268
CD630_13350		Transcriptional regulator, MarR family	CDS	-0.841698	0.00292767	0.00785999	12.1847	17.9419	11.8862	10.3202	6.02981	7.51067	5.49588	8.99556
CD630_13360		PTS system, glucose-like IIBC component	CDS	0.285693	0.322129	0.411956	37.2709	38.7167	23.7723	16.5124	27.3548	34.918	35.2958	40.8166
CD630_13370		Transcriptional regulator, RpiR family	CDS	-0.167893	0.432385	0.525817	23.6527	34.9395	32.6869	28.3806	28.8254	24.3108	15.6327	36.5942
CD630_13380		putative 6-phospho-beta-glucosidase	CDS	0.261674	0.152528	0.223224	125.789	59.4915	101.329	107.846	108.316	124.782	116.268	127.774
CD630_13390	aspB	Aspartate aminotransferase (AspAT) (Transaminase A)	CDS	-1.77209	2.35e-11	1.27e-09	15139.9	18529.2	16605	15429.3	4971.21	4854.66	4829.9	4580.76
CD630_13400		putative galactose-1-phosphate uridylyltransferase	CDS	0.0614495	0.767824	0.825179	98.5529	140.702	131.639	110.426	132.141	125.573	118.833	124.041
CD630_13410	exoA	Exodeoxyribonuclease	CDS	-0.0642392	0.740905	0.801318	82.4261	95.3753	123.022	87.4639	98.536	93.2245	90.9873	88.8541
CD630_13420		putative ribonuclease	CDS	0.444454	0.0594019	0.102936	23.6527	23.6077	37.1442	36.6368	46.1795	31.4262	37.7384	51.7704
CD630_13430	glnA	Glutamine synthetase	CDS	0.552135	0.00535713	0.013146	66.6576	66.1017	61.5108	75.5957	88.0941	100.34	114.314	93.5049
CD630_13440		putative cell wall biosynthesis protein	CDS	0.924982	0.00432193	0.0109628	7.52586	11.3317	5.94308	5.41812	16.104	11.6613	9.28193	16.2165
CD630_13450		Transcriptional regulator, PadR family	CDS	0.572706	0.190995	0.268931	2.50862	0	1.48577	2.83806	2.72077	2.63532	3.66392	2.81494
CD630_13460		conserved hypothetical protein, DUF1700	CDS	0.675145	0.0117026	0.0258855	11.1096	11.3317	11.2918	6.70815	15.9569	15.6802	19.2966	12.7896
CD630_13470		conserved hypothetical protein	CDS	0.407994	0.0389097	0.0724204	39.7795	47.2155	27.9325	29.4126	42.7234	45.8546	48.8523	50.9136
CD630_13480		putative lipoprotein	CDS	-0.0736191	0.729601	0.792215	17.9187	15.109	17.5321	12.1263	13.2362	12.1884	15.2663	18.8478
CD630_13490	cprA	ABC-type transport system,lantibiotic/multidrug-family ATP-binding protein	CDS	-1.42541	0.000886387	0.00281373	10.7512	7.55448	2.67438	5.93413	3.60318	2.24002	2.07622	1.83583
CD630_13500	cprB	ABC-type transport system,lantibiotic/multidrug-family permease	CDS	-0.690774	0.0898415	0.145972	11.468	5.66586	2.08008	6.45014	5.368	2.83297	3.29753	4.34479
CD630_13510	cprC	ABC-type transport system,lantibiotic/multidrug-family permease	CDS	-0.664351	0.0520646	0.0926227	10.7512	1.88862	4.45731	3.61208	3.89732	3.82122	2.68687	3.2433
CD630_13520	cprK	Two-component sensor histidine kinase	CDS	0.27578	0.204347	0.283921	20.069	20.7748	13.0748	16.7704	25.4429	14.6919	17.7089	26.3135
CD630_13530		putative phosphomethylpyrimidine kinase	CDS	1.06901	1.23e-07	1.61e-06	117.547	84.9879	105.192	99.8482	238.986	210.101	220.934	188.234
CD630_13540		putative exported protein	CDS	-0.847658	0.145688	0.214888	9.67611	1.88862	1.78292	2.58006	1.69129	1.77884	2.68687	2.99852
CD630_13550	cspB	Cold shock protein CspB	CDS	0.960286	0.00101054	0.00315727	53.0394	46.2712	79.6372	67.3395	112.36	106.138	142.16	123.368
CD630_13560		putative CBS domain-containing protein	CDS	-0.418084	0.0858283	0.140604	59.8485	81.2106	95.3864	76.3697	66.5485	53.2994	62.5309	51.7092
CD630_13570		putative peptidyl-prolyl isomerase	CDS	0.579802	0.00528783	0.0130117	113.246	134.092	159.274	149.127	260.753	185.263	195.165	190.314
CD630_13580		putative membrane protein	CDS	0.215962	0.726721	0.789568	3.22537	5.66586	2.67438	2.06405	3.67671	1.91061	2.07622	6.24182
CD630_13590		putative phage protein	CDS	-0.425254	0.125319	0.191741	9.31773	8.49879	20.2065	16.7704	11.1772	11.8589	8.67128	10.5254
CD630_13600		Transcriptional regulator, Phage-type	CDS	-1.02726	0.00705452	0.0165269	18.9938	25.4964	6.83454	7.22416	5.66214	7.84008	8.30488	5.01793
CD630_13610		putative phage protein	CDS	-1.91357	0.0676774	0.114605	3.22537	0	0.594308	0.258006	0.0735343	0.131766	0	0.795526
CD630_13620		conserved hypothetical protein	CDS	-3.0393	2.05e-05	0.000116581	11.468	0	5.64592	3.87008	0.955946	0.527064	0.122131	0.979109
CD630_13630		putative phage XkdK-like protein	CDS	-2.83409	7.4e-07	7.21e-06	9.31773	15.109	20.2065	13.4163	2.7943	1.38354	2.19835	1.77463
CD630_13640		putative phage XkdM-like protein	CDS	-2.76852	0.00157704	0.00457469	1.4335	3.77724	1.48577	4.6441	0.588274	0.461181	0	0.42836
CD630_13650		putative phage XkdN-like protein	CDS	-3.38032	1.09e-07	1.48e-06	6.80911	3.77724	10.1032	6.19214	0.735343	0.85648	0.366392	0.611943
CD630_13660		putative phage tail protein	CDS	-2.45481	1.99e-07	2.42e-06	32.6121	27.385	33.2812	44.377	4.70619	6.91772	7.32784	6.4254
CD630_13670		putative phage XkdP-like protein	CDS	-2.03981	0.000119988	0.000502485	5.73399	2.83293	8.91461	2.83806	0.955946	1.12001	1.83196	1.28508
CD630_13680		putative phage cell wall XkdQ-like hydrolase	CDS	-2.01128	4.95e-07	5.1e-06	18.6355	26.4407	24.0695	19.8664	5.07387	6.9836	5.49588	4.2836
CD630_13690		putative phage protein	CDS	-3.52259	1.93e-06	1.62e-05	7.52586	4.72155	8.91461	7.48216	0.294137	0.790597	0.366392	0.979109
CD630_13700		putative phage XkdS-like protein	CDS	-2.01615	0.00374483	0.00965431	1.07512	2.83293	5.94308	7.48216	1.61775	0.922363	0.977045	0.979109
CD630_13710		putative baseplate assembly predicted J-like	CDS	-3.46578	1.42e-07	1.82e-06	7.52586	2.83293	7.726	10.0622	0.588274	0.85648	0.732784	0.489554
CD630_13720		putative phage XkdT-like protein	CDS	-4.18168	3.88e-06	2.85e-05	2.50862	5.66586	5.34877	3.09607	0.367671	0.131766	0.244261	0.122389
CD630_13730		putative phage tail fiber protein	CDS	-2.93127	1.69e-06	1.45e-05	12.1847	3.77724	11.589	10.3202	1.91189	1.25178	0.977045	0.979109
CD630_13740		putative beta-lactamase-inhibitor protein II	CDS	-1.85025	2.78e-09	6.95e-08	103.929	121.816	73.6941	97.0101	25.2958	27.1438	27.9679	28.9449
CD630_13750		putative phage protein	CDS	-4.93905	2.13e-06	1.77e-05	2.50862	0.94431	1.18862	3.09607	0.0735343	0	0.122131	0.0611943
CD630_13760		putative phage protein	CDS	-2.53912	0.00146579	0.00429389	1.79187	0	2.67438	1.29003	0.220603	0.329415	0.122131	0.367166
CD630_13770		putative membrane protein	CDS	1.2941	0.00021065	0.00081342	7.88423	5.66586	17.2349	15.4803	34.5611	31.6239	24.9146	29.4956
CD630_13780		Transcriptional regulator, Phage-type	CDS	-0.588001	0.00419985	0.010696	62.3571	87.8208	69.8311	65.2754	60.8129	41.4404	39.2039	46.8136
CD630_13781		Transcriptional regulator, Phage-type	CDS	-0.213605	0.713686	0.777795	3.94212	2.83293	2.97154	1.54803	3.23551	0.988246	1.34344	3.85524
CD630_13782		conserved hypothetical protein	CDS	-0.201508	0.690691	0.760607	6.45074	1.88862	5.05161	5.41812	6.02981	1.58119	3.1754	6.54779
CD630_13790		Transcriptional regulator, Phage-type	CDS	0.708649	0.0280754	0.0547993	35.4791	53.8256	91.8205	55.7292	115.228	93.4222	87.0791	93.1377
CD630_13800		Transporter, Major Facilitator Superfamily (MFS)	CDS	-1.94818	1.01e-05	6.36e-05	118.622	257.796	362.825	458.218	65.6661	91.0504	80.2398	73.9839
CD630_13810		Transcriptional regulator, TetR family	CDS	-1.56762	0.000615539	0.00205065	6.09236	25.4964	32.3898	52.3751	10.3683	10.6072	8.67128	9.97467
CD630_13820	glpK2	Glycerol kinase 1 (ATP:glycerol 3-phosphotransferase 1) (Glycerokinase 1) (GK 1)	CDS	0.163498	0.443248	0.537562	39.7795	37.7724	31.2011	31.4767	36.9877	42.6263	40.3031	36.4106
CD630_13830		Transcriptional regulator, GntR family	CDS	0.367701	0.0799958	0.132019	27.9532	47.2155	31.4983	44.119	57.4303	46.8428	48.1195	39.9599
CD630_13840		putative lamB-like protein, UPF0271 family	CDS	-1.96105	2.62e-05	0.000141674	8.95936	1.88862	5.05161	4.6441	0.808877	2.17414	1.09918	1.40747
CD630_13850		probable transporter	CDS	-0.537068	0.121876	0.187657	5.01724	12.276	9.80608	20.1244	11.3243	7.18125	7.32784	7.03734
CD630_13860		putative allophanate hydrolase subunit 1	CDS	-1.58592	2.08e-06	1.73e-05	17.5603	16.0533	17.2349	19.6084	6.39748	8.76244	3.66392	4.58957
CD630_13870		putative allophanate hydrolase subunit 2	CDS	-2.35218	3e-07	3.38e-06	28.3116	9.4431	12.1833	19.0924	5.00033	3.29415	2.32048	3.12091
CD630_13880		putative trancriptional regulator	CDS	0.923888	0.000125371	0.000523797	14.6933	8.49879	11.2918	11.6103	24.0457	24.6403	22.472	18.4195
CD630_13890		putative chloromuconate cycloisomerase	CDS	0.807148	0.0465682	0.0844475	3.58374	14.1646	12.1833	17.8024	17.7953	21.6755	20.6401	23.0702
CD630_13900		conserved hypothetical protein, DUF819 family	CDS	0.928554	0.0269737	0.0530844	3.58374	26.4407	14.8577	21.1565	25.737	33.0733	34.4408	28.2718
CD630_13910		putative hydrolase, CocE/NonD family	CDS	0.364796	0.191364	0.269238	24.3695	13.2203	35.6585	32.2507	32.7963	41.4404	30.7769	34.8195
CD630_13920		putative endoribonuclease	CDS	0.160015	0.601196	0.683796	26.1613	2.83293	20.8008	17.8024	25.5164	15.3507	20.0294	19.2762
CD630_13930		putative membrane protein	CDS	1.47904	1.07e-05	6.69e-05	34.7623	47.2155	46.0588	50.0531	137.509	112.989	117.978	127.407
CD630_13940		putative NAD(P)-binding oxidoreductase,GFO/IDH/MOCA family	CDS	0.770844	0.00292095	0.00785378	22.2192	29.2736	34.767	17.8024	48.7532	44.2075	42.2572	40.8166
CD630_13950		putative membrane protein	CDS	-0.0512264	0.897166	0.92277	8.60098	1.88862	5.34877	2.83806	4.48559	3.68945	5.61801	5.26271
CD630_13960		putative amino acid amidase	CDS	1.40425	1.58e-06	1.37e-05	27.2364	13.2203	30.6068	33.2827	84.0497	66.2783	70.9579	64.8047
CD630_13970		conserved hypothetical protein	CDS	1.2107	0.000710517	0.00233222	5.37561	7.55448	7.13169	3.61208	11.1772	13.9672	11.8467	15.7881
CD630_13980		putative peptidase, M20D family	CDS	1.75616	1.47e-05	8.74e-05	8.60098	16.9976	5.05161	5.41812	25.5164	19.3696	30.4105	34.3912
CD630_13990		putative muramoyltetrapeptide carboxypeptidase,S66 family	CDS	0.267957	0.40732	0.500453	8.24261	14.1646	20.5036	13.6743	16.104	14.2307	18.4417	19.6434
CD630_14000		conserved hypothetical protein	CDS	0.931604	6.62e-06	4.38e-05	38.7044	32.1065	30.6068	42.5709	80.1524	71.6149	61.9202	62.6629
CD630_14010		putative isochorismatase	CDS	1.27327	4.72e-06	3.35e-05	8.95936	9.4431	8.02315	6.96615	24.3399	16.5366	18.3196	19.9493
CD630_14020	glpQ	Glycerophosphoryl diester phosphodiesterase	CDS	1.51849	7.62e-06	4.94e-05	2.86699	4.72155	2.97154	4.90211	10.736	10.0142	9.89258	12.7896
CD630_14030		putative synthetase	CDS	0.690555	0.00314019	0.00832407	63.0739	31.1622	41.3044	34.8308	57.0626	75.9631	69.4923	74.963
CD630_14040		putative oligopeptide transporter	CDS	0.74541	0.00852814	0.019543	2162.07	1678.98	1316.09	1664.91	2909.46	2779.54	2888.39	2859.3
CD630_14041		conserved hypothetical protein	CDS	0.148046	0.512116	0.600667	828.203	435.327	318.846	447.382	615.335	535.629	515.391	583.549
CD630_14050		ABC-type transport system, ATP-binding protein	CDS	0.991715	1.34e-06	1.2e-05	93.1773	108.596	113.81	114.039	199.351	216.294	216.66	222.196
CD630_14060		conserved hypothetical protein	CDS	1.45069	6.54e-06	4.34e-05	23.6527	30.2179	30.6068	29.9287	77.7257	74.382	75.5989	84.4481
CD630_14070		Transcriptional regulator, GntR family	CDS	1.51396	2.41e-06	1.95e-05	10.3929	7.55448	20.8008	19.0924	40.5909	40.9793	50.8063	40.8166
CD630_14080	ddl	D-alanine--D-alanine ligase (D-alanylalanine synthetase) (D-Ala-D-Ala ligase)	CDS	2.21435	3.56e-06	2.65e-05	3.94212	1.88862	1.78292	5.41812	16.9129	17.6567	16.3655	14.2583
CD630_14090		putative competence-damage inducible protein,CinA family	CDS	0.680602	0.000177729	0.000704597	203.557	111.429	138.771	150.159	241.34	248.181	264.779	217.484
CD630_14100		putative hydrolase, HAD superfamily, subfamily IIB	CDS	0.287641	0.116465	0.180594	111.454	59.4915	72.5055	61.1473	94.3445	96.5187	94.8955	87.7526
CD630_14110		conserved hypothetical protein	CDS	0.640868	0.157629	0.228906	34.4039	88.7651	115.89	68.6295	123.096	123.004	108.086	123.98
CD630_14120		Transcriptional regulator, sigma-54-dependent	CDS	0.278685	0.19501	0.27372	24.3695	26.4407	21.0979	43.0869	34.5611	35.5768	30.1663	40.1435
CD630_14130		putative membrane protein	CDS	1.02579	0.00618742	0.0147967	12.5431	20.7748	13.9662	9.80421	26.2517	23.3885	26.7466	34.8195
CD630_14140		putative oxidoreductase, Fe-S subunit	CDS	1.0907	0.000106045	0.000452592	49.814	65.1574	66.5625	54.6972	131.626	119.38	132.267	118.166
CD630_14150		putative membrane protein	CDS	-0.878738	0.207	0.286937	1.4335	0	0	2.06405	0.294137	1.05413	0.244261	0.550749
CD630_14160		putative membrane protein	CDS	0.291223	0.688821	0.759358	0.358374	2.83293	0.297154	0.516011	1.10301	0.922363	0.977045	0.367166
CD630_14170		putative ATP-binding protein	CDS	-1.49936	4.14e-06	3e-05	123.639	102.93	112.324	115.845	44.7824	40.0569	46.0433	30.3524
CD630_14180		putative drug/sodium antiporter, MATE family	CDS	0.901921	0.00159881	0.00463033	43.3633	26.4407	49.6247	29.9287	70.4459	66.2783	63.5079	82.3063
CD630_14181		Fragment of putative phage protein	CDS	1.2269	0.00340601	0.00889652	3.94212	1.88862	10.9947	4.12809	14.1921	8.82833	10.0147	19.8881
CD630_14182		putative phage protein	CDS	0.0646184	0.867301	0.899311	4.65887	29.2736	35.6585	25.0265	25.0752	17.3931	17.3426	38.124
CD630_14190		putative diguanylate kinase signaling protein	CDS	0.592988	0.0560771	0.0982726	122.206	222.857	201.767	189.892	263.768	265.772	270.275	308.664
CD630_14200	dccA	diguanylate kinase signaling protein	CDS	0.985244	0.00189374	0.0053626	11.1096	9.4431	7.726	12.6423	21.5455	18.3155	19.1745	22.7031
CD630_14210		putative diguanylate kinase signaling protein	CDS	0.857975	0.000592019	0.00198051	27.2364	24.552	27.9325	34.0567	53.1653	43.0875	48.1195	63.8256
CD630_14220		Transcriptional regulator, MerR family	CDS	0.566895	0.036027	0.0677262	11.1096	8.49879	9.50892	8.77219	16.7658	10.146	13.068	16.5225
CD630_14230		conserved hypothetical protein	CDS	-0.128809	0.676332	0.749914	5.37561	10.3874	8.61746	7.99818	7.57403	7.18125	5.37375	8.68959
CD630_14240		conserved hypothetical protein	CDS	-0.388173	0.0878727	0.143295	33.3288	26.4407	37.7385	29.1546	29.8549	14.099	23.9376	29.618
CD630_14250		putative magnesium transporter	CDS	0.0483765	0.834883	0.87485	70.9581	104.818	69.2368	72.7576	76.3286	79.9161	81.2169	88.2422
CD630_14260		Fragment of isochorismatase	CDS	0.776668	0.00598476	0.0143699	58.7734	20.7748	42.493	29.1546	71.6959	59.163	72.4235	60.6435
CD630_14280		Transcriptional regulator, hxlR family	CDS	0.965373	0.0338645	0.0644075	1.79187	0	3.863	6.96615	7.13283	6.91772	6.22866	8.68959
CD630_14290		putative acyl-CoA N-acyltransferase	CDS	1.88799	1.04e-05	6.51e-05	1.07512	0.94431	3.26869	2.83806	11.2507	5.92947	7.81636	8.38362
CD630_14300		putative delta-lactam-biosynthetic de-N-acteylase	CDS	0.605315	0.256849	0.342076	1.79187	11.3317	3.26869	3.35407	6.76515	5.40241	3.78605	9.05675
CD630_14310		putative helicase, DinG family	CDS	0.228224	0.173018	0.248117	39.7795	34.9395	35.6585	34.0567	36.3995	41.3746	44.4556	47.1196
CD630_14320		putative ribonuclease	CDS	0.78487	0.0335277	0.0639659	5.73399	3.77724	2.08008	4.90211	7.27989	6.91772	6.47292	7.89406
CD630_14330	cotE	spore coat protein: peroxiredoxin/chitinase	CDS	6.3081	2.2e-12	1.83e-10	6.45074	13.2203	7.726	5.16011	603.055	687.555	511.239	561.641
CD630_14340		conserved hypothetical protein	CDS	-0.0658724	0.880381	0.909965	24.0111	70.8232	92.1177	42.0549	63.3866	51.7841	57.1571	44.9778
CD630_14350		conserved hypothetical protein	CDS	0.442847	0.124854	0.191111	28.3116	38.7167	51.4076	47.215	58.9745	60.7442	46.1654	60.2764
CD630_14360		putative hydrolase	CDS	0.344549	0.0572948	0.0999648	117.188	169.031	194.041	199.18	225.309	202.327	208.599	227.092
CD630_14370		Fragment of transcriptional regulator,sigma-54-dependent	CDS	0.615873	0.0033947	0.00887348	89.5936	123.705	146.794	124.101	176.924	205.292	185.15	174.771
CD630_14380		putative TPR repeat-containing protein	CDS	1.42554	9.81e-08	1.35e-06	30.4618	24.552	39.2243	41.5389	98.536	69.836	84.7587	117.615
CD630_14390		putative transporter, LrgA family	CDS	1.01518	0.000161979	0.000650833	20.4273	21.7191	14.5605	25.0265	37.6496	39.0686	38.4712	49.445
CD630_14400		putative transporter, LrgB family	CDS	1.06349	8.19e-07	7.88e-06	87.4433	63.2687	90.6319	105.266	165.599	186.317	181.608	196.617
CD630_14410		putative membrane protein	CDS	1.18272	6.76e-05	0.000307495	169.153	140.702	197.904	149.385	392.453	374.545	380.681	347.278
CD630_14420		putative MORN repeat-containing protein	CDS	-0.311171	0.287604	0.375521	38.346	12.276	21.3951	17.8024	18.8248	17.5249	17.7089	19.8881
CD630_14430		putative Ca++-chelating serine protease,SCP-like extracellular domain protein	CDS	0.967711	0.00452371	0.0113746	13.2598	10.3874	26.4467	28.1226	38.6055	38.4098	42.1351	39.2867
CD630_14440		putative exported polysaccharide deacetylase	CDS	0.721556	0.00109961	0.00338516	60.2069	67.9903	74.5856	81.7878	109.125	123.399	118.345	119.39
CD630_14450	pabA	Para-aminobenzoate/anthranilate synthase glutamine amidotransferase component II [Includes: Para-aminobenzoate synthase glutamine amidotransferase component II; Anthranilate synthase component II]	CDS	0.37793	0.0543639	0.0957879	111.454	189.806	205.928	173.896	188.836	253.452	226.43	215.281
CD630_14460	pabB	Para-aminobenzoate synthase component I	CDS	0.309761	0.122638	0.188447	154.101	198.305	199.093	180.604	200.234	236.52	237.91	231.926
CD630_14470	pabC	Aminodeoxychorismate lyase (4-amino-4-deoxychorismate lyase) (ADC lyase) (ADCL)	CDS	0.505107	0.0433231	0.0796378	34.4039	60.4358	60.6194	61.1473	74.049	66.8054	66.3169	99.3795
CD630_14480		conserved hypothetical protein	CDS	-0.309057	0.128167	0.195177	52.681	84.0435	71.9112	71.7256	53.3859	46.4475	51.0506	74.1675
CD630_14490	folE	GTP cyclohydrolase 1 (GTP cyclohydrolase I) (GTP-CH-I)	CDS	0.158652	0.262813	0.348077	161.627	231.356	191.367	207.179	198.396	237.904	224.72	220.789
CD630_14500	folP	Dihydropteroate synthase	CDS	0.0628324	0.698179	0.766935	231.51	253.075	285.268	294.126	249.502	299.373	297.022	266.256
CD630_14510	folB	Dihydroneopterin aldolase	CDS	0.278289	0.164541	0.238071	79.5591	77.4334	101.329	79.9818	89.3442	108.246	113.581	100.114
CD630_14520	folK	2-amino-4-hydroxy-6-hydroxymethyldihydropteridinepyrophosphokinase	CDS	-0.535112	0.00770665	0.0178786	117.905	101.985	93.3063	98.5582	60.8864	72.9984	85.0029	65.3555
CD630_14530	aroF	Phospho-2-dehydro-3-deoxyheptonate aldolase	CDS	-0.6896	4.09e-05	0.000204597	368.409	290.847	357.179	270.39	171.261	219.391	204.325	203.349
CD630_14540	dnaG	DNA primase	CDS	0.288081	0.222001	0.303022	229.718	443.825	498.624	412.293	426.278	525.813	469.837	511.707
CD630_14550	sigA1	RNA polymerase sigma factor SigA1 (sigma-43)	CDS	-0.0710491	0.639628	0.719199	351.565	452.324	521.505	426.483	384.364	435.158	444.678	403.393
CD630_14560		putative SAM-dependent methyltransferase	CDS	0.476213	0.0676175	0.114558	6.80911	9.4431	14.2634	13.6743	16.0305	14.6919	14.8999	16.9508
CD630_14570		conserved hypothetical protein	CDS	0.828261	0.00173942	0.00499297	40.8547	37.7724	67.1568	66.5655	80.8142	85.055	110.284	105.683
CD630_14580	wrbA	putative flavodoxin protein	CDS	0.348511	0.0524317	0.0930727	64.149	99.1525	82.0144	80.2398	100.742	109.102	97.7045	104.703
CD630_14590		putative 5-nitroimidazole antibiotic resistance protein	CDS	0.133791	0.541447	0.629208	63.7906	39.661	81.123	49.5371	75.2991	53.5629	53.7375	77.1048
CD630_14600		putative phosphohydrolase, HD superfamily	CDS	0.500343	0.108871	0.170973	77.4088	116.15	87.3632	76.3697	126.994	129.658	125.062	119.574
CD630_14610		putative membrane protein	CDS	0.0229531	0.950321	0.961368	64.5074	102.93	82.6088	97.7841	94.1239	80.5091	75.1103	102.133
CD630_14620		Transcriptional regulator, GntR family	CDS	0.209924	0.65879	0.735471	29.7451	49.1041	69.2368	45.409	52.6506	54.3535	56.3022	60.7047
CD630_14630		uncharacterised protein	CDS	-0.177624	0.481636	0.573207	8.95936	10.3874	12.4805	8.77219	8.08877	9.09186	8.30488	10.2806
CD630_14640		Two-component response regulator	CDS	0.898282	0.0112831	0.025083	1.79187	4.72155	6.83454	3.87008	7.64757	7.44478	8.42701	8.5672
CD630_14650		Two-component sensor histidine kinase	CDS	0.963063	0.00237168	0.00656489	5.73399	7.55448	8.02315	8.25618	14.2657	16.5366	12.8237	14.1359
CD630_14660		ABC-type transport system, ATP-binding protein	CDS	1.33936	0.000238157	0.000907846	6.45074	5.66586	6.83454	6.45014	11.692	19.5014	17.2204	16.706
CD630_14670		ABC-type transport system, permease protein	CDS	0.682014	0.00499504	0.0123852	36.1958	32.1065	46.6531	38.1848	62.7983	55.2759	54.7145	74.7794
CD630_14680		putative iron-sulfur protein	CDS	-0.39451	0.0267459	0.0527235	915.646	897.094	957.727	901.988	706.885	696.516	713.609	676.992
CD630_14690	cwp20	putative cell surface protein ; putative penicillin-binding protein cwp20	CDS	1.88061	2.47e-11	1.32e-09	758.678	487.264	604.411	616.118	2181.32	2440.11	2206.29	2261.86
CD630_14700		putative rhodanese-like domain-containing protein	CDS	1.30341	0.114133	0.177595	1.07512	0	0.891461	0.258006	1.32362	0.329415	1.83196	2.81494
CD630_14710		putative membrane protein	CDS	2.009	6.26e-10	1.91e-08	74.5418	64.213	87.9575	79.7237	313.55	333.566	279.191	313.376
CD630_14720		ABC-type transport system, multidrug-family ATP-binding protein/permease	CDS	0.0537202	0.821202	0.864833	16.4852	20.7748	21.0979	18.8344	21.9132	14.8237	21.0065	22.0911
CD630_14730		ABC-type transport system, multidrug-family ATP-binding/permease	CDS	0.667489	0.0158276	0.0335948	43.7217	52.8813	38.0357	34.8308	66.5485	53.7606	68.5153	77.2272
CD630_14740		putative rubrerythrin (Rr)	CDS	-2.57866	1.8e-10	6.92e-09	370.201	777.167	613.028	784.853	130.891	105.479	101.735	87.6302
CD630_14750		putative hydrolase	CDS	0.975776	0.00205577	0.00578012	9.67611	24.552	19.6122	15.7383	40.9586	29.7791	30.4105	31.4539
CD630_14760		putative signaling protein	CDS	0.869413	0.0153011	0.0325935	256.954	290.847	399.672	304.963	543.86	589.06	547.878	608.944
CD630_14770	feoA	Ferrous iron transport protein	CDS	0.101077	0.840359	0.878523	91.7438	222.857	279.622	243.557	246.119	221.828	255.619	175.199
CD630_14780	feoA1	Ferrous iron transport protein	CDS	0.410525	0.578772	0.662728	67.7327	556.198	757.742	497.177	630.042	641.701	663.291	560.968
CD630_14790	feoB1	Ferrous iron transport protein B	CDS	0.706219	0.037811	0.0707073	14352.9	22646.4	26133.8	20274.3	32048.3	34512.3	35123.9	34395.7
CD630_14800		conserved hypothetical protein	CDS	0.742603	0.0446304	0.0816112	1189.44	1894.28	2218.25	1777.92	2863.28	3026.4	3027.5	2928.21
CD630_14810		putative tryptophan RNA-binding attenuation protein	CDS	0.379404	0.0192828	0.0398846	271.289	345.617	256.741	270.906	352.891	373.162	381.78	378.181
CD630_14820	ssuC	ABC-type transport system, sulfonates-family permease	CDS	0.770179	3.56e-05	0.000182672	153.026	176.586	189.287	178.54	272.518	300.69	293.602	322.677
CD630_14830	ssuB	ABC-type transport system, sulfonates-family ATP-binding protein	CDS	0.908726	1.26e-05	7.69e-05	156.61	217.191	209.493	228.077	346.641	409.463	368.468	397.885
CD630_14840	ssuA	ABC-type transport system,alkanesulfonates-family extracellular solute-binding protein	CDS	0.677097	0.00101906	0.00317833	423.957	343.729	314.686	307.543	533.932	534.048	574.136	579.999
CD630_14850		conserved hypothetical protein	CDS	2.17845	1.47e-05	8.73e-05	13.2598	4.72155	13.3719	10.0622	60.6658	36.6969	37.7384	61.0107
CD630_14860		putative lipoprotein	CDS	2.2822	2.37e-05	0.000131944	5.01724	0	2.67438	2.06405	12.2067	14.1649	11.4803	15.2986
CD630_14870		conserved hypothetical protein	CDS	0.866684	0.0975541	0.155845	4.30049	0.94431	2.67438	1.29003	2.86784	5.53418	4.51883	4.83435
CD630_14880		Transcriptional regulator, DeoR family	CDS	0.188666	0.658253	0.735331	3.22537	0.94431	1.48577	6.70815	2.50017	3.8871	4.03031	5.3239
CD630_14890	metN	ABC-type transport system, methionine-specific ATP-binding protein	CDS	-0.539566	0.216611	0.297143	3.94212	1.88862	2.37723	4.6441	2.7943	1.38354	2.809	2.44777
CD630_14900	metI	ABC-type transport system, methionine-specific permease	CDS	0.19975	0.675978	0.749914	3.58374	1.88862	4.45731	2.58006	3.52965	3.55768	3.78605	4.22241
CD630_14910	metQ	ABC-type transport system, methionine-specific substrate-binding lipoprotein	CDS	-0.35562	0.141089	0.210103	13.6182	16.9976	15.7492	14.1903	11.692	10.0801	11.9688	13.0956
CD630_14920		Two-component sensor histidine kinase,sporulation-associated spo0A	CDS	1.52582	2.99e-05	0.000158661	103.929	41.5496	50.8133	49.7951	170.967	186.581	169.517	187.805
CD630_14930		putative 3-methyladenine DNA glycosylase	CDS	0.941894	0.0493035	0.0885775	5.01724	0	2.97154	3.09607	3.67671	5.99536	6.22866	8.07765
CD630_14940		Transcriptional regulator, HTH-type	CDS	-2.74047	5.3e-11	2.33e-09	222.192	736.561	777.354	725.254	92.7267	99.4175	91.1095	84.8153
CD630_14950	proC	Pyrroline-5-carboxylate reductase	CDS	-2.6966	3.61e-12	2.69e-10	401.379	997.191	948.515	859.417	128.391	117.997	128.848	119.084
CD630_14960		uncharacterised protein	CDS	1.86491	4.45e-11	2.04e-09	117.905	135.036	137.582	143.709	506.504	485.426	489.255	465.077
CD630_14970		uncharacterised protein	CDS	0.169827	0.614457	0.695773	6.09236	2.83293	13.0748	16.5124	11.2507	11.266	13.3122	11.3209
CD630_14980	sigA2	RNA polymerase sigma factor SigA2 (sigma-43)	CDS	0.106615	0.737756	0.798639	41.213	84.0435	86.4718	66.3075	74.4902	72.4713	81.2169	69.5779
CD630_14990		putative membrane protein (virulence factor (mvin) homologue)	CDS	-0.545462	0.00915741	0.0208911	171.303	110.484	205.036	146.031	111.257	112.726	102.712	108.865
CD630_15020	deoC	Deoxyribose-phosphate aldolase (Phosphodeoxyriboaldolase) (Deoxyriboaldolase) (DERA)	CDS	0.372529	0.224284	0.305788	21.5025	21.7191	19.9093	26.3166	30.6638	34.4568	28.7007	22.3971
CD630_15030		Transcriptional regulator, GntR family	CDS	0.405345	0.592961	0.676153	0.716749	0.94431	0.594308	1.80604	1.25008	1.18589	1.70983	1.52986
CD630_15040		ABC-type transport system, multidrug-family ATP-binding protein	CDS	-0.45367	0.143915	0.213411	8.95936	11.3317	9.80608	10.8362	9.48592	6.9836	5.61801	7.4657
CD630_15050		ABC-type transport system, multidrug-family permease	CDS	0.558345	0.154197	0.22502	1.79187	6.61017	8.91461	5.41812	7.9417	6.91772	9.64832	8.81198
CD630_15060		putative drug/sodium antiporter, MATE family	CDS	-1.39124	0.000404473	0.00142464	27.9532	9.4431	9.80608	11.6103	6.76515	4.41416	3.78605	7.64929
CD630_15070		putative thioredoxin	CDS	-0.573146	0.244018	0.327683	6.09236	0	2.97154	3.35407	2.50017	1.77884	3.66392	1.52986
CD630_15071		conserved hypothetical protein	CDS	0.109631	0.901045	0.925959	0.716749	0	0	0.774017	0.441206	0.131766	0.732784	0.673137
CD630_15080		putative iron-sulfur binding protein	CDS	-0.546438	0.0563497	0.098605	12.9015	6.61017	9.50892	8.51419	5.95628	7.04949	8.54914	4.83435
CD630_15090		putative lipoprotein	CDS	-0.0883365	0.819345	0.863839	5.37561	3.77724	2.37723	3.09607	4.70619	2.10826	3.90818	2.87613
CD630_15100		conserved hypothetical protein	CDS	-0.484579	0.0101265	0.0228147	117.905	157.7	164.029	151.191	111.846	108.971	94.5291	106.478
CD630_15110	cotB	spore coat protein	CDS	2.14018	2.7e-07	3.1e-06	16.4852	5.66586	12.7776	8.25618	46.7678	43.2852	54.226	53.6062
CD630_15111		conserved hypothetical protein	CDS	1.84996	0.000307518	0.00112589	3.58374	0	2.37723	4.3861	10.3683	9.75069	8.54914	14.1971
CD630_15120	panC	Pantothenate synthetase	CDS	-1.71694	6.29e-09	1.4e-07	770.146	1112.4	1194.56	943.269	245.972	312.088	358.209	306.522
CD630_15130	panB	Ketopantoate hydroxymethyltransferase	CDS	-2.179	1.25e-12	1.15e-10	814.943	904.649	825.196	824.328	159.275	183.88	218.98	181.808
CD630_15140		uncharacterised protein	CDS	-1.98126	8.18e-11	3.36e-09	502.082	478.765	539.334	656.108	115.155	129.065	131.168	176.056
CD630_15150	pdcA	diguanylate kinase signaling protein	CDS	0.54624	0.00102506	0.00319146	231.51	135.981	159.274	159.447	252.37	245.283	241.452	265.461
CD630_15152		conserved hypothetical protein	CDS	0.34826	0.489618	0.580192	1.79187	2.83293	3.26869	2.06405	3.23551	2.04237	2.68687	4.46718
CD630_15160		Transcriptional regulator, MerR family	CDS	0.706225	0.0837206	0.13772	37.9877	72.7118	80.2315	57.2773	100.007	88.8762	89.8881	124.286
CD630_15170	feoB	Ferrous iron transport protein B	CDS	2.90735	6.67e-14	9.52e-12	330.063	341.84	283.782	275.034	2312.65	2391.55	2088.07	2431.55
CD630_15180	feoA2	Ferrous iron transport protein	CDS	3.38477	3.57e-11	1.78e-09	15.7685	14.1646	21.6922	26.8326	208.617	239.551	208.111	185.052
CD630_15190		putative acyltransferase	CDS	0.0462174	0.870023	0.901872	9.31773	3.77724	7.726	5.41812	9.92713	6.5883	4.3967	7.15973
CD630_15200		putative membrane protein	CDS	1.43634	2.34e-06	1.91e-05	3.58374	7.55448	8.91461	5.16011	19.0454	16.1413	16.2434	15.5433
CD630_15210	tyrS	Tyrosyl-tRNA synthetase (Tyrosine--tRNA ligase) (TyrRS)	CDS	0.308497	0.0694177	0.117108	181.337	132.203	149.468	172.864	226.486	188.491	200.416	174.098
CD630_15220		putative polysaccharide deacetylase	CDS	0.826855	3.43e-05	0.000178042	407.472	636.465	662.356	634.178	1199.34	1082.85	1005.26	863.145
CD630_15230		putative transporter	CDS	0.488139	0.263912	0.349402	137.974	347.506	487.332	333.343	542.389	436.014	415.977	437.539
CD630_15240		putative rubrerythrin	CDS	-2.21302	4.04e-12	2.9e-10	1432.42	2169.08	1801.94	2150.22	450.765	403.402	413.412	361.352
CD630_15250		putative iron-sulfur protein	CDS	-0.489931	0.0105764	0.0237189	42.2882	80.2663	65.9681	75.3377	52.9447	44.4711	47.6309	41.8569
CD630_15260	pyrC	Dihydroorotase (DHOase)	CDS	-0.181574	0.247717	0.332193	148.009	110.484	158.086	159.964	151.775	117.535	125.306	115.902
CD630_15270		ABC-type transport system, permease	CDS	0.134442	0.380229	0.474355	890.202	1075.57	914.639	891.41	1037.94	1043.65	1034.2	1022.8
CD630_15280		ABC-type transport system, ATP-binding protein	CDS	0.37015	0.0724942	0.121665	283.832	305.012	357.179	337.729	406.571	419.016	420.618	413.918
CD630_15290		ABC-type transport system, permease	CDS	0.393404	0.0739177	0.123531	529.677	781.888	807.664	759.311	944.989	971.643	983.396	880.157
CD630_15300		Two-component sensor histidine kinase	CDS	0.576292	0.0210298	0.0430736	16.1268	21.7191	23.4752	24.7685	33.3846	31.6239	33.0974	30.5971
CD630_15310		Two-component response regulator	CDS	1.11427	0.00121372	0.00366995	4.30049	1.88862	7.42885	4.3861	9.26532	8.5648	13.3122	10.9538
CD630_15320		ABC-type transport system, ATP-binding protein	CDS	0.761822	0.0449537	0.0820623	3.94212	4.72155	3.26869	2.83806	5.22093	5.99536	4.3967	8.26123
CD630_15330		ABC-type transport system, permease	CDS	-0.0788923	0.822215	0.864877	9.31773	5.66586	7.13169	8.25618	6.47102	6.12712	3.90818	12.6672
CD630_15340	ggt	Gamma-glutamyltranspeptidase	CDS	0.26732	0.118832	0.183706	65.5825	93.4866	66.5625	63.7274	88.2412	91.1162	86.5906	79.3078
CD630_15350	sseA	3-mercaptopyruvate sulfurtransferase	CDS	1.08939	5.44e-06	3.73e-05	96.0443	75.5448	98.9522	99.5902	221.044	184.934	196.875	188.601
CD630_15360		Ferredoxin--NADP(+) reductase subunit alpha	CDS	-0.458393	0.021746	0.0442106	878.375	974.527	1055.19	967.263	685.928	733.278	755.012	646.334
CD630_15370	aspB1	putative glutamate synthase	CDS	-0.645691	0.000407183	0.00143219	1813.73	1631.77	1572.24	1490.76	1040.51	1111.38	1054.35	953.774
CD630_15380		putative signaling protein	CDS	0.712455	0.00456293	0.0114571	57.6983	89.7094	114.404	101.654	132.582	125.112	136.42	202.308
CD630_15390		ABC-type transport system, ATP-binding protein	CDS	0.66824	0.166534	0.24037	4.30049	0	2.67438	1.54803	3.67671	3.22827	3.29753	4.89554
CD630_15400		ABC-type transport system, permease protein	CDS	-0.26885	0.571733	0.657409	5.37561	5.66586	5.05161	3.61208	3.52965	3.42592	2.44261	6.36421
CD630_15410		putative drug/sodium antiporter, MATE family	CDS	0.734982	0.00877089	0.0200349	369.842	754.503	765.468	732.478	1045.66	1132.79	1079.02	1105.23
CD630_15420		fic family protein	CDS	0.444671	0.0492823	0.0885775	408.547	642.13	692.666	575.095	792.553	782.427	750.981	828.265
CD630_15430		putative FMN-dependent NADH-azoreductase	CDS	1.3212	0.00168731	0.0048551	4.30049	2.83293	2.67438	4.12809	10.9566	7.97185	5.9844	10.6478
CD630_15431		conserved hypothetical protein	CDS	-0.674181	0.0157496	0.0334492	151.592	132.203	113.81	130.293	80.5201	81.9585	83.7816	84.4481
CD630_15450		conserved hypothetical protein, DUF1836 family	CDS	0.468692	0.333898	0.424723	32.2537	69.8789	119.456	77.9177	131.921	36.038	68.5153	179.238
CD630_15460		putative channel-forming hemolysin	CDS	0.531532	0.120479	0.185929	382.744	1424.96	1325.31	1224.75	1741.51	1399.49	1444.44	1709.83
CD630_15461		conserved hypothetical protein	CDS	0.6236	0.319517	0.409349	0.358374	11.3317	11.2918	5.16011	10.3683	8.03773	9.40406	13.218
CD630_15470	hisZ	ATP phosphoribosyltransferase regulatory subunit	CDS	-1.43718	0.000796791	0.00257048	65.5825	17.9419	28.5268	29.6707	12.6479	8.1695	16.2434	16.2165
CD630_15480	hisG	ATP phosphoribosyltransferase (ATP-PRTase) (ATP-PRT)	CDS	-0.761763	0.0331795	0.0634476	63.0739	40.6053	50.8133	41.7969	24.3399	31.1627	30.7769	30.0464
CD630_15490	hisC	Histidinol-phosphate aminotransferase (Imidazole acetol-phosphate transaminase)	CDS	-1.38638	0.000230145	0.000881071	120.414	33.0508	45.1674	55.2132	25.2223	21.8732	21.0065	29.924
CD630_15500	hisB	Imidazoleglycerol-phosphate dehydratase	CDS	-0.503594	0.209001	0.289037	51.9643	28.3293	44.5731	43.0869	21.7662	29.5156	40.5474	28.2718
CD630_15510	hisH	Imidazole glycerol phosphate synthase subunit HisH	CDS	-1.20305	0.00117944	0.00359679	100.703	35.8838	49.9218	45.151	26.0311	28.1321	26.136	21.2344
CD630_15520	hisA	1-(5-phosphoribosyl)-5-[(5-phosphoribosylamino)methylideneamino] imidazole-4-carboxamide isomerase	CDS	-1.66332	0.000274656	0.00102187	186.355	36.8281	36.2528	40.7649	24.0457	24.0473	26.136	21.418
CD630_15530	hisF	Imidazole glycerol phosphate synthase subunit HisF	CDS	-1.8927	0.00016826	0.000672286	16.1268	8.49879	4.45731	5.16011	2.27956	1.44943	3.41966	2.08061
CD630_15540	hisI	Histidine biosynthesis bifunctional protein HisIE [Includes: Phosphoribosyl-AMP cyclohydrolase ; Phosphoribosyl-ATP pyrophosphatase]	CDS	-1.27975	0.00120649	0.0036574	136.541	34.9395	45.4645	27.0906	21.3985	23.0591	32.1204	24.9061
CD630_15550		putative amino acid permease	CDS	-1.31932	1.06e-06	9.85e-06	69.5246	110.484	73.9913	80.2398	35.5906	35.0498	29.6777	32.3106
CD630_15560		putative polysaccharide deacetylase	CDS	0.546422	0.0920148	0.148758	48.0222	64.213	90.9291	66.0494	90.6678	107.587	102.712	93.1989
CD630_15570		putative peptidylprolyl isomerase	CDS	0.27234	0.267484	0.353214	140.124	79.322	148.28	127.971	143.98	157.065	158.648	143.256
CD630_15580	csfV	Extracytoplasmic function (ECF) sigma factor csfV	CDS	0.0325022	0.903838	0.92776	47.6638	44.3825	48.1389	28.6386	45.7383	47.304	40.6695	38.3076
CD630_15590	rsiV	extracytoplasmic function (ECF) anti-sigma factor rsiV	CDS	0.0699749	0.783563	0.83881	50.8891	23.6077	49.6247	42.8289	46.3266	43.8781	40.0588	47.9151
CD630_15600		conserved hypothetical protein	CDS	0.094891	0.693627	0.762199	142.633	108.596	106.678	98.5582	119.567	130.383	113.215	124.408
CD630_15610		putative xanthine dehydrogenase accessory factor	CDS	-0.153893	0.477554	0.570061	174.17	129.37	156.897	126.165	125.155	149.489	134.222	119.206
CD630_15620		conserved hypothetical protein	CDS	0.542597	0.165904	0.239654	21.1441	16.0533	28.2296	31.2187	36.6936	31.2286	29.0671	46.7524
CD630_15640		conserved hypothetical protein	CDS	1.1606	0.010318	0.0231831	3.94212	14.1646	3.863	3.61208	11.7655	11.266	13.8008	12.6672
CD630_15650	ilvC	Ketol-acid reductoisomerase	CDS	1.40502	0.000102111	0.000437898	26.5197	25.4964	20.2065	17.5444	50.5916	63.2477	61.676	59.6644
CD630_15660	ilvB	Acetolactate synthase large subunit	CDS	1.65345	9.11e-08	1.29e-06	43.3633	43.4382	40.1158	59.8573	115.522	155.352	162.678	156.596
CD630_15670	cotG	spore coat protein-manganese catalase	CDS	3.09451	1.58e-06	1.37e-05	1.07512	0	2.67438	4.90211	21.7662	19.9626	21.9835	25.0897
CD630_15680		conserved hypothetical protein	CDS	-0.928996	0.000458469	0.00159075	82.0677	119.927	107.57	159.706	64.416	66.476	53.3711	62.2346
CD630_15690		Transcriptional regulator, MarR family	CDS	-0.701058	0.00653252	0.0154974	15.0517	10.3874	9.50892	9.0302	7.42696	5.92947	6.47292	7.15973
CD630_15700		hydrolase, alpha/beta domain protein	CDS	-1.41571	1.87e-05	0.000107851	54.8313	42.4939	50.5161	52.8912	18.6777	17.9202	20.7622	18.3583
CD630_15730		Transcriptional regulator, HTH-type	CDS	0.323405	0.262624	0.347955	6.09236	7.55448	3.863	7.74017	9.11825	6.12712	8.91554	6.91495
CD630_15740		conserved hypothetical protein	CDS	1.48931	6.74e-06	4.44e-05	10.3929	8.49879	9.50892	11.3522	32.7228	31.1627	21.495	28.027
CD630_15750		putative g5 domain protein	CDS	-0.346515	0.618969	0.700216	1.4335	0.94431	0.297154	0.516011	0.588274	0.329415	0.854914	0.611943
CD630_15760		putative esterase, SGNH hydrolase-type	CDS	1.37138	4.29e-06	3.09e-05	15.7685	26.4407	25.5552	27.3486	55.5919	64.6313	69.0038	56.054
CD630_15770	pgm	Alpha-phosphoglucomutase	CDS	1.14179	2.81e-08	4.88e-07	175.603	147.312	168.486	159.706	337.155	373.952	396.558	331.122
CD630_15780		putative membrane-associated ribonuclease BN-like (Rbn)	CDS	1.04623	0.0101899	0.022924	3.58374	0	9.80608	12.1263	17.5012	16.1413	14.4114	11.6269
CD630_15790		Two-component sensor histidine kinase,sporulation-associated spo0A	CDS	0.0196702	0.944303	0.956093	27.2364	67.046	56.7564	50.8271	53.3859	49.017	40.7916	59.1749
CD630_15800	hom2	Homoserine dehydrogenase	CDS	-0.887162	0.00071868	0.0023533	36.9125	45.3269	26.1495	36.8948	16.4717	21.1485	21.6171	18.5419
CD630_15810		uncharacterised protein	CDS	4.79716	1.05e-14	3.12e-12	5.73399	6.61017	5.94308	6.70815	166.04	196.859	187.593	142.399
CD630_15820	hisD	Histidinol dehydrogenase (HDH)	CDS	1.92123	2.14e-10	8.04e-09	32.9704	25.4964	23.178	33.5407	120.964	102.712	109.918	105.805
CD630_15830		conserved hypothetical protein	CDS	3.05992	1.61e-13	1.92e-11	25.4446	14.1646	15.1548	19.3504	182.659	154.166	152.297	138.727
CD630_15831		conserved hypothetical protein	CDS	0.784919	0.00024618	0.000929491	73.1084	48.1598	46.6531	33.5407	98.0947	85.2527	85.0029	78.3287
CD630_15840		Transcriptional regulator, repressor ROK family	CDS	-1.09754	0.00946353	0.0215481	5.37561	19.8305	9.21177	15.9964	7.42696	4.41416	4.64096	6.11943
CD630_15850		putative N-acetylglucosamine kinase NAGK-like	CDS	-0.660015	0.129244	0.196315	11.468	9.4431	19.315	11.6103	8.01524	8.30126	8.91554	8.26123
CD630_15860		conserved hypothetical protein	CDS	-0.647464	0.272638	0.359089	7.16749	0.94431	6.24023	3.61208	3.16197	4.01887	2.93114	2.26419
CD630_15870		ABC-type transport system, sugar-family ATP-binding protein	CDS	-1.02256	0.0974114	0.155788	11.8264	9.4431	10.4004	3.61208	3.23551	6.25889	3.29753	4.16121
CD630_15880		ABC-type transport system, sugar-family permease	CDS	0.964214	0.280402	0.367416	1.79187	0	0.297154	2.32205	2.64723	2.63532	1.95409	2.87613
CD630_15890		ABC-type transport system, sugar-family extracellular solute-binding protein	CDS	0.0585848	0.925347	0.94171	3.22537	3.77724	5.05161	3.87008	3.97085	4.41416	3.66392	4.65077
CD630_15900		putative membrane protein	CDS	1.81242	7.74e-08	1.14e-06	216.1	235.133	285.565	232.979	865.499	576.147	716.052	1249.77
CD630_15910	kdpA	Potassium-translocating ATPase A chain	CDS	0.924337	0.0331928	0.0634476	9.31773	0.94431	5.05161	6.96615	9.63299	11.8589	9.28193	15.0538
CD630_15920	kdpB	Potassium-transporting ATPase B chain	CDS	1.28779	0.000458768	0.00159075	11.8264	9.4431	6.53738	6.19214	17.7218	20.0943	21.2507	22.3971
CD630_15930	kdpC	Potassium-transporting ATPase C chain	CDS	2.70418	6.53e-06	4.34e-05	1.4335	0	1.48577	0.516011	5.07387	9.55304	4.51883	6.54779
CD630_15940	cysK	O-acetyl-serine thiol-lyase A (O-acetyl-sulfhydrylase)(OAS-TL)	CDS	3.93512	4.18e-06	3.01e-05	118.98	73.6561	136.096	58.0513	1562.97	1532.77	1483.03	1365.43
CD630_15950	cysE	Serine acetyltransferase (SAT)	CDS	3.58298	1.62e-05	9.55e-05	250.862	128.426	185.424	69.4035	1950.13	1911.2	1897.18	1852.23
CD630_15951		Ferredoxin	CDS	3.36731	4.94e-06	3.47e-05	101.42	52.8813	106.678	37.6688	809.098	762.53	777.239	754.648
CD630_15960	map2	Methionine aminopeptidase Map2 (MAP) (Peptidase M)	CDS	1.9004	7.09e-11	2.98e-09	107.154	114.261	117.673	129.261	447.824	429.36	442.235	430.624
CD630_15970		conserved hypothetical protein	CDS	-0.333295	0.29199	0.379673	22.936	15.109	16.9378	25.5426	16.3981	14.9555	10.8696	22.4583
CD630_15980		putative excinuclease ABC-like	CDS	-1.96908	0.0269032	0.0530041	4.30049	0	0.594308	1.03202	1.17655	0.065883	0	0.305971
CD630_15990	thiD	Phosphomethylpyrimidine kinase	CDS	-1.65601	0.000342484	0.00123557	12.5431	9.4431	7.726	8.25618	3.16197	3.22827	3.29753	2.32538
CD630_16000	thiM	Hydroxyethylthiazole kinase	CDS	-1.22625	0.00538164	0.013188	10.0345	14.1646	8.32031	10.0622	5.00033	4.01887	3.90818	4.71196
CD630_16010	thiE	Thiamine-phosphate pyrophosphorylase	CDS	-1.05735	0.00253684	0.00693597	11.468	8.49879	20.2065	16.7704	6.91222	7.3789	6.96145	6.91495
CD630_16020		PTS system, lactose/cellobiose-family IIB component	CDS	-0.804659	0.0199272	0.0411221	5.37561	3.77724	13.9662	7.22416	5.22093	4.41416	4.27457	4.40599
CD630_16030		ABC-type transport system, multidrug-family permease	CDS	0.664499	0.0205835	0.0422566	10.7512	2.83293	8.61746	8.51419	16.0305	9.35539	13.1901	13.1568
CD630_16040		ABC-type transport system, multidrug-family ATP-binding protein	CDS	-0.117638	0.70032	0.768162	6.45074	3.77724	7.13169	2.58006	5.44154	3.0965	5.25162	4.95674
CD630_16050		putative transcriptional regulator	CDS	0.437173	0.415194	0.508371	1.79187	1.88862	1.18862	1.03202	1.61775	2.24002	1.95409	1.71344
CD630_16060		Transcriptional regulator, GntR family	CDS	-1.19156	0.253922	0.33907	1.07512	0	0.594308	0.258006	0.294137	0.065883	0.366392	0.244777
CD630_16070		ABC-type transport system, multidrug-family ATP-binding protein	CDS	0.607132	0.204136	0.283849	4.30049	0.94431	2.37723	0.774017	5.29447	2.76709	2.68687	2.57016
CD630_16080		ABC-type transport system, multidrug-family permease	CDS	-0.926508	0.0341707	0.0649207	3.94212	0.94431	2.08008	1.54803	1.69129	0.922363	0.732784	1.28508
CD630_16090		conserved hypothetical protein	CDS	-0.635031	0.12551	0.191868	9.67611	4.72155	13.0748	4.3861	6.61809	4.21651	5.86227	4.52838
CD630_16100		conserved hypothetical protein	CDS	0.0462294	0.923171	0.941107	5.01724	0	1.18862	3.87008	3.60318	3.36004	1.22131	3.36569
CD630_16110		conserved hypothetical protein	CDS	-0.0868731	0.774198	0.831029	11.1096	12.276	5.94308	3.61208	5.00033	7.84008	7.44997	8.81198
CD630_16120		putative amidohydrolase	CDS	-0.373254	0.0178448	0.037387	251.579	236.077	193.15	182.152	171.482	168.331	174.158	151.333
CD630_16130	cotA	spore coat assembly protein	CDS	3.92845	2.75e-15	1.09e-12	86.3682	101.985	73.9913	58.8253	1163.46	1244.2	1172.94	1267.88
CD630_16140		ABC-type transport system, ATP-binding protein	CDS	0.486594	0.0888785	0.144667	8.24261	9.4431	9.80608	14.1903	12.3538	15.6802	14.6557	16.5837
CD630_16150		ABC-type transport system, permease	CDS	0.199706	0.390625	0.484497	58.0566	44.3825	46.9503	54.1812	56.9891	50.9276	47.9973	78.8182
CD630_16160		putative diguanylate kinase signaling protein	CDS	0.550104	0.49674	0.586983	19.3522	21.7191	32.0926	5.93413	41.1792	37.8828	29.0671	6.30301
CD630_16170		Transcriptional regulator, GntR family	CDS	-0.296201	0.516508	0.605222	3.22537	3.77724	13.9662	15.4803	7.64757	7.51067	9.89258	6.67018
CD630_16180		ABC-type transport system, multidrug-family ATP-binding protein	CDS	-0.413221	0.275753	0.362122	17.5603	56.6586	64.4824	93.9141	39.1938	45.2617	44.9441	46.1405
CD630_16190		ABC-type transport system, multidrug-family permease	CDS	-0.37802	0.268273	0.35383	18.2771	27.385	21.6922	44.377	18.7512	22.6638	20.2737	24.7225
CD630_16200		Transporter, Major Facilitator Superfamily (MFS)	CDS	-0.371626	0.236824	0.319709	11.8264	14.1646	27.6353	21.1565	14.4127	12.5837	11.236	20.6225
CD630_16210		putative mechanosensitive ion channel protein,MscS family	CDS	0.321698	0.293903	0.381742	11.468	15.109	27.3381	26.5746	21.0308	27.5391	24.0597	30.3524
CD630_16220		peptidase propeptide and ypeb domain protein	CDS	-0.162682	0.55799	0.644725	26.8781	32.1065	24.3666	21.6725	23.1633	18.4473	23.4491	27.5374
CD630_16230		putative oxidoreductase	CDS	-1.43961	3.61e-06	2.67e-05	1264.34	1247.43	1331.25	1608.41	519.373	505.521	478.141	507.056
CD630_16240	vanR	Two-component response regulator	CDS	0.759115	0.000144058	0.000588098	39.0628	32.1065	42.7901	42.0549	65.7397	72.8666	67.9046	59.9704
CD630_16250	vanS	Two-component sensor histidine kinase	CDS	0.511882	0.00304251	0.00809522	60.5653	57.6029	51.4076	42.8289	80.7407	69.6384	77.9193	73.2496
CD630_16260	vanG	D-alanine--D-alanine ligase 2	CDS	-0.713471	0.0930595	0.150243	5.73399	3.77724	2.37723	8.25618	2.3531	2.63532	4.03031	3.73285
CD630_16270	vanY	D-alanyl-D-alanine carboxypeptidase (penicillin-binding protein)	CDS	0.257884	0.481211	0.573207	6.09236	1.88862	3.56585	3.35407	5.00033	3.29415	5.49588	4.95674
CD630_16280	vanTG	Alanine racemase 1	CDS	1.43018	6.23e-06	4.19e-05	6.09236	7.55448	8.32031	9.54621	19.4131	20.6873	19.7852	26.0076
CD630_16290		conserved hypothetical protein	CDS	-0.389403	0.198947	0.278043	13.2598	29.2736	26.7438	27.0906	16.1775	20.6214	17.9532	18.0523
CD630_16300		putative membrane protein	CDS	-0.595334	0.106233	0.167841	5.01724	14.1646	9.50892	14.7063	6.61809	5.53418	8.06062	8.01645
CD630_16310	sodA	spore coat protein-superoxide dismutase (Mn)	CDS	1.32564	0.00361997	0.00937986	6.45074	3.77724	0.891461	2.06405	6.69162	7.51067	6.22866	10.8314
CD630_16320	asnB1	Asparagine synthetase	CDS	1.18948	0.000231499	0.000885237	33.3288	67.9903	26.4467	33.0247	91.109	84.3962	83.2931	95.8914
CD630_16330		putative serine protease	CDS	1.33175	3.14e-06	2.41e-05	68.0911	60.4358	66.8596	73.2736	181.188	146.722	172.571	178.32
CD630_16340	terD	Tellurium resistance protein terD	CDS	0.419024	0.0199786	0.0411805	184.204	235.133	220.785	215.177	271.93	289.49	305.815	275.191
CD630_16350	terD1	Tellurium resistance protein terD1	CDS	-0.369486	0.0614228	0.106078	731.8	546.755	544.386	487.373	427.528	481.803	440.281	438.824
CD630_16360	terD2	Tellurium resistance protein terD2	CDS	-0.0472574	0.821931	0.864833	273.44	106.707	132.828	146.289	135.524	173.602	171.716	159.962
CD630_16370		putative calcium-transporting ATPase	CDS	0.132218	0.439162	0.533332	6335.7	3770.63	3420.83	3627.3	4136.75	5039.53	4880.58	4744.82
CD630_16380		conserved hypothetical protein	CDS	0.563109	0.00241111	0.00665341	425.39	448.547	388.677	407.133	553.346	601.842	616.76	693.821
CD630_16390		putative tellurite associated resistance protein	CDS	0.290443	0.0736009	0.123117	908.837	682.736	604.411	652.496	812.554	893.045	864.807	913.447
CD630_16400		conserved hypothetical protein	CDS	1.53197	6.28e-10	1.91e-08	32.2537	38.7167	38.63	39.4749	101.919	98.7587	93.0635	136.892
CD630_16410		conserved hypothetical protein	CDS	1.63237	3.15e-08	5.37e-07	30.1034	16.9976	38.3328	46.183	90.3736	115.164	101.124	112.965
CD630_16420		conserved hypothetical protein	CDS	0.63707	0.00187882	0.00532879	85.2931	84.0435	55.8649	65.7914	103.169	103.898	112.604	130.405
CD630_16430		conserved hypothetical protein	CDS	1.01585	0.000135337	0.000556317	23.2943	16.0533	32.3898	34.5728	58.0921	41.8357	43.6006	77.0436
CD630_16440		Transcriptional regulator, RmlC-type	CDS	0.673933	0.00422831	0.0107531	30.1034	50.9927	34.767	24.2525	58.8274	46.8428	48.1195	64.0704
CD630_16450		putative membrane protein	CDS	0.0648884	0.801583	0.851204	101.778	143.535	130.451	148.095	152.584	131.898	121.398	141.298
CD630_16460		putative peptidase, M19 family	CDS	0.401558	0.156343	0.227316	39.4212	26.4407	64.7795	59.3413	59.1951	65.883	56.4244	74.2287
CD630_16470		ABC-type transport system, iron-family permease	CDS	0.117938	0.731455	0.793503	28.6699	71.7675	59.4308	42.0549	53.3124	52.377	53.8596	56.6659
CD630_16480		ABC-type transport system, iron-family permease	CDS	0.655554	0.0720411	0.121031	5.01724	4.72155	12.1833	15.2223	15.8834	12.1225	13.5565	19.9493
CD630_16490		ABC-type transport system, iron-family ATP-binding protein	CDS	1.05581	0.0342377	0.0649787	6.45074	5.66586	6.53738	11.0942	13.3097	17.3272	16.1212	16.9508
CD630_16500		ABC-type transport system, iron-family extracellular substrate-binding protein	CDS	0.306413	0.291535	0.379219	22.2192	28.3293	35.0641	37.4108	36.0318	40.3863	39.9367	36.7166
CD630_16510		putative signaling protein	CDS	1.21542	2.88e-05	0.000153377	13.9766	34.9395	27.6353	21.9305	54.5624	52.97	50.6842	64.6824
CD630_16520		putative tellurium resistance protein	CDS	0.539121	0.0419894	0.0774654	50.5308	44.3825	29.4182	16.2544	53.9006	51.7841	50.9285	43.5703
CD630_16530		putative Probable D-methionine-binding lipoprotein	CDS	-0.258356	0.374307	0.46795	22.936	16.9976	15.452	13.9323	13.898	12.386	16.2434	15.2986
CD630_16540	lplA	putative lipoate-protein ligase	CDS	-0.793505	0.0158884	0.0337038	36.1958	9.4431	19.9093	25.5426	17.7953	6.91772	8.18275	21.2344
CD630_16550		putative Na+/H+ antiporter NhaC-like	CDS	0.948087	8.64e-05	0.000379848	135.465	115.206	114.404	114.039	237.736	231.842	239.376	215.893
CD630_16560		putative membrane protein	CDS	-0.192506	0.693433	0.762199	1.79187	1.88862	4.45731	6.19214	3.89732	2.76709	2.68687	4.16121
CD630_16570	gcvTPA	Bi-functional glycine dehydrogenase/aminomethyl transferase protein	CDS	3.0516	7.09e-14	9.73e-12	183.846	109.54	84.986	125.907	885.794	1084.43	1117.98	1100.15
CD630_16580	gcvPB	Glycine decarboxylase	CDS	1.87095	6.45e-08	9.75e-07	656.9	322.954	252.284	318.895	1256.63	1457.99	1486.45	1475.7
CD630_16590		Cation-transporting ATPase	CDS	0.317693	0.199932	0.278982	38.346	24.552	20.2065	30.7027	30.0755	33.5345	34.9294	44.1211
CD630_16600		uncharacterised protein	CDS	2.00841	2.08e-05	0.000117925	7.52586	8.49879	20.8008	18.5764	67.6515	49.2146	60.3325	55.8092
CD630_16601	tlpA1	Transposase-like protein A	CDS	0.347084	0.503543	0.593129	0.716749	0	0.891461	2.83806	1.61775	1.91061	1.34344	1.95822
CD630_16610	tlpB5	Transposase-like protein B	CDS	-0.460485	0.145614	0.214888	13.9766	3.77724	6.24023	7.99818	5.58861	5.00711	5.9844	7.58809
CD630_16620		conserved hypothetical protein	CDS	0.0898035	0.732662	0.794088	17.5603	9.4431	12.4805	9.2882	10.9566	12.979	12.3352	16.2165
CD630_16630	guaD	Guanine deaminase (Guanase) (Guanine aminase) (Guanine aminohydrolase) (GAH)	CDS	-0.222617	0.267963	0.353585	64.149	31.1622	50.5161	51.0851	43.0911	37.8169	41.5244	48.6495
CD630_16632		conserved hypothetical protein	CDS	0.108841	0.907809	0.929774	0.358374	0	0.891461	0	0.588274	0.131766	0.244261	0.550749
CD630_16640		Transcriptional regulator, RmlC-type	CDS	1.11665	0.00119533	0.00363591	10.3929	22.6634	20.8008	21.6725	36.9142	41.111	47.1424	37.0837
CD630_16650	cysM	O-acetylserine (thiol)-lyase (O-acetylserine sulfhydrylase) (OAS-TL)	CDS	0.381582	0.064184	0.110153	35.1207	39.661	26.4467	24.5105	37.2819	40.8475	47.1424	36.0434
CD630_16660		putative membrane glycerophosphoryl diester phosphodiesterase	CDS	0.320594	0.291365	0.379136	4.65887	3.77724	5.64592	6.45014	7.5005	4.74358	5.37375	8.93437
CD630_16670		putative maltose O-acetyltransferase	CDS	0.0906926	0.732657	0.794088	17.202	36.8281	33.8755	22.1885	28.899	28.9227	29.6777	27.4762
CD630_16671		conserved hypothetical protein	CDS	-1.71223	0.00331948	0.00870236	4522.68	2899.97	9298.83	2483.56	2384.13	325.923	857.723	2294.17
CD630_16680		putative membrane protein	CDS	1.6383	7.95e-06	5.14e-05	10.3929	10.3874	10.9947	7.22416	23.531	30.1086	28.09	38.5524
CD630_16690		ABC-type transport system, multidrug-family ATP-binding protein	CDS	1.24842	0.00126916	0.00380844	6.80911	9.4431	14.2634	12.3843	21.3985	25.4967	28.7007	28.027
CD630_16700		ABC-type transport system, multidrug-family permease	CDS	0.558506	0.197077	0.275969	9.67611	6.61017	12.7776	3.87008	9.55946	7.7742	14.045	17.7463
CD630_16710		Two-component response regulator	CDS	1.23646	0.00120595	0.0036574	6.09236	7.55448	19.9093	6.19214	16.1775	26.4191	28.4564	24.9673
CD630_16720		Two-component sensor histidine kinase	CDS	0.639062	0.0412347	0.0761519	10.7512	5.66586	11.589	7.48216	12.8685	13.7037	12.9458	17.3792
CD630_16730		protein trax	CDS	0.750905	0.0241186	0.0482913	6.09236	4.72155	8.02315	4.90211	10.0742	9.02598	8.79341	12.8508
CD630_16731		conserved hypothetical protein	CDS	-0.439711	0.403224	0.4961	4.30049	0	2.08008	1.29003	1.54422	1.18589	1.95409	1.65225
CD630_16740		putative NADPH-dependent FMN reductase	CDS	-0.300042	0.23213	0.315159	18.6355	20.7748	16.9378	16.5124	11.9861	14.4284	19.5409	12.7284
CD630_16750		Transcriptional regulator, hxlR family	CDS	0.86957	0.00118675	0.00361599	10.3929	16.0533	13.3719	9.0302	21.3249	21.7414	21.3729	21.9687
CD630_16760	pcp	Pyrrolidone-carboxylate peptidase	CDS	0.788185	0.00590039	0.0142055	13.2598	15.109	14.5605	11.0942	23.7516	24.3767	20.8843	23.0702
CD630_16770		putative membrane protein	CDS	1.58487	0.000332414	0.00120167	5.01724	0.94431	4.45731	2.06405	11.2507	9.09186	9.89258	10.2806
CD630_16780		putative membrane protein	CDS	2.05296	0.000490437	0.00168582	5.37561	0	0.297154	0.774017	7.27989	6.78595	6.47292	8.38362
CD630_16781		conserved hypothetical protein	CDS	-1.88455	0.0708259	0.11937	2.15025	1.88862	1.18862	0	0	0.790597	0	0.305971
CD630_16790		putative flavodoxin	CDS	-1.05638	0.00150779	0.00440967	14.335	25.4964	12.4805	24.2525	9.04472	7.97185	7.81636	11.1374
CD630_16800		putative FMN-binding protein	CDS	-0.850808	0.0129922	0.0282311	8.95936	3.77724	13.9662	21.9305	6.69162	7.84008	7.81636	6.4254
CD630_16810		Transcriptional regulator, TetR family	CDS	-0.931579	4.94e-05	0.000239955	21.8608	27.385	23.7723	24.7685	13.3097	14.7578	10.5032	12.2389
CD630_16820	iunH	putative nucleoside hydrolase, IUNH family	CDS	0.190516	0.197048	0.275969	201.048	221.913	215.139	242.525	269.944	248.84	262.459	223.849
CD630_16830		putative membrane protein	CDS	0.363724	0.0506217	0.0904391	148.009	100.097	125.993	164.608	187.954	188.755	161.335	158.371
CD630_16840		putative radical SAM superfamily protein	CDS	0.110499	0.509236	0.598667	91.3854	104.818	104.895	115.071	133.685	101.592	96.2389	117.799
CD630_16850		putative binding protein	CDS	0.514401	0.289316	0.377052	2.86699	0.94431	1.78292	1.29003	3.30904	3.0965	1.09918	2.63135
CD630_16860		Transcriptional regulator, repressor-like	CDS	1.17033	0.000368189	0.0013137	10.3929	9.4431	10.9947	11.0942	25.4429	17.6567	17.8311	34.2688
CD630_16870		putative lipoprotein	CDS	1.09142	0.00084215	0.00269972	27.2364	35.8838	47.8418	36.6368	72.4313	81.2338	87.9341	73.9227
CD630_16880		Two-component response regulator	CDS	0.768055	0.00132121	0.00393497	51.9643	50.0484	62.4023	57.0193	73.5343	109.564	94.6512	100.787
CD630_16890		Two-component sensor histidine kinase	CDS	0.340592	0.039481	0.0731403	148.367	152.978	150.657	163.06	184.571	196.331	184.417	213.629
CD630_16900	trxA	Thioredoxin	CDS	-0.984408	0.000555418	0.00187309	106.079	145.424	123.616	169.51	79.27	67.7278	78.7743	49.5062
CD630_16910	trxB	putative thioredoxin-disulfide reductase	CDS	-1.22506	7.16e-06	4.69e-05	1515.21	2648.79	1946.06	2623.92	1063.31	958.071	866.15	847.847
CD630_16920		Transcriptional regulator, ArsR family	CDS	-0.819331	0.00215872	0.00604578	733.234	1929.22	1738.65	1870.03	934.694	740.394	931.124	946.676
CD630_16930		putative dinitrogenase iron-molybdenum cofactor	CDS	-0.60527	0.0140889	0.0303559	666.935	858.377	776.76	826.134	479.591	526.867	597.341	452.103
CD630_16940		conserved hypothetical protein	CDS	-0.0828823	0.808248	0.856498	171.661	226.634	180.967	195.052	190.307	151.399	185.394	202.431
CD630_16950		putative symporter protein	CDS	-0.337838	0.151517	0.221926	452.268	351.283	347.967	361.982	270.533	307.41	317.784	302.239
CD630_16960		Sodium:alanine symporter	CDS	0.27717	0.368814	0.462704	77.0505	44.3825	38.9271	29.9287	39.1938	50.0711	78.4079	62.9077
CD630_16970	ribH	6,7-dimethyl-8-ribityllumazine synthase	CDS	-3.70673	0.0132918	0.02876	774.447	16.0533	27.041	20.1244	11.839	11.266	21.7393	19.9493
CD630_16980	ribBA	Riboflavin biosynthesis protein ribBA [Includes: 3,4-dihydroxy-2-butanone 4-phosphate synthase; GTP cyclohydrolase-2]	CDS	-3.06023	0.0342126	0.0649656	2060.29	31.1622	67.1568	68.3715	47.7238	60.81	80.4841	78.8794
CD630_16990	ribE	Riboflavin synthase alpha subunit	CDS	-2.92263	0.0211407	0.043276	950.409	48.1598	33.5784	29.9287	28.9725	30.8333	39.3261	41.6733
CD630_17000	ribD	Riboflavin biosynthesis protein ribD [Includes: Diaminohydroxyphosphoribosylaminopyrimidine deaminase ; 5-amino-6-(5-phosphoribosylamino)uracil reductase]	CDS	-2.38259	0.0407228	0.0752455	1964.97	88.7651	95.9807	114.813	84.1968	97.5728	120.421	133.22
CD630_17010	recQ	ATP-dependent DNA helicase	CDS	-0.151266	0.477069	0.569673	97.8362	69.8789	71.6141	60.6313	61.9894	63.9724	74.1333	70.251
CD630_17020	thiC	Thiamine biosynthesis protein ThiC	CDS	-1.0942	0.000921882	0.00290829	17.202	14.1646	16.0463	13.6743	6.32395	6.85184	8.42701	7.15973
CD630_17030	thiF	Thiamine biosynthesis protein ThiF	CDS	0.204105	0.685031	0.756013	1.79187	0	7.13169	4.3861	6.47102	5.07299	2.07622	3.79405
CD630_17040	thiG	Thiazole biosynthesis protein ThiG	CDS	-1.46275	0.0531231	0.0940661	4.30049	1.88862	0.297154	2.32205	0.955946	0.197649	1.09918	0.979109
CD630_17050	thiH	Thiamine biosynthesis protein ThiH	CDS	-0.957541	0.0399318	0.0738987	4.30049	4.72155	5.94308	5.16011	1.39715	1.91061	5.37375	2.08061
CD630_17060	thiE2	Thiamine-phosphate pyrophosphorylase ThiE2	CDS	-0.233437	0.659831	0.736172	2.15025	0.94431	1.48577	1.29003	1.91189	0.988246	0.732784	1.46866
CD630_17070		putative C4-dicarboxylate anaerobic carrier,DcuC family	CDS	1.67806	0.00128224	0.00383812	10.0345	3.77724	2.67438	1.80604	12.2802	10.2778	14.4114	20.8061
CD630_17080		rela/spot domain protein	CDS	0.00109767	0.997498	0.998617	9.31773	29.2736	46.356	47.9891	31.0315	28.1979	30.7769	44.6106
CD630_17090	mobA	Molybdopterin-guanine dinucleotide biosynthesis protein A	CDS	-0.234887	0.237953	0.320868	21.5025	32.1065	20.2065	26.0586	19.1189	21.2802	17.9532	24.9673
CD630_17100		putative NAD(P)-binding protein	CDS	0.869384	0.00119062	0.00362468	7.52586	8.49879	6.53738	5.16011	12.1332	11.3319	12.4573	13.1568
CD630_17110		uncharacterised protein, UPF0145 family	CDS	-0.517969	0.0031678	0.0083848	139.766	180.363	173.538	146.805	116.037	113.846	115.902	100.665
CD630_17120	moaB	Molybdenum cofactor biosynthesis protein MoaB	CDS	-0.423787	0.181669	0.258347	13.9766	14.1646	17.8292	16.2544	8.89765	11.8589	13.9229	12.1165
CD630_17130	moaA	Molybdenum cofactor biosynthesis protein MoaA	CDS	0.135857	0.442512	0.536852	82.0677	58.5472	90.3348	68.6295	83.3879	88.0856	80.2398	79.369
CD630_17140	moaC	Molybdenum cofactor biosynthesis protein MoaC	CDS	0.193571	0.501392	0.591468	12.1847	14.1646	21.6922	21.6725	17.5012	21.2802	24.0597	18.3583
CD630_17150		putative molybdenum cofactor sulfurase	CDS	0.108643	0.776369	0.832607	3.94212	3.77724	9.50892	6.70815	7.05929	7.11537	6.10653	6.73137
CD630_17151		conserved hypothetical protein	CDS	-0.0380777	0.96126	0.969959	0	0	0.297154	1.80604	1.02948	0.922363	0.366392	0.305971
CD630_17160		putative permease	CDS	-0.612525	0.0119444	0.0262559	27.9532	19.8305	21.6922	23.2205	16.6923	17.3272	15.7549	11.4433
CD630_17170		uncharacterised protein	CDS	-2.17773	1.08e-10	4.33e-09	72.0332	67.046	49.9218	86.1739	16.3981	17.0637	13.5565	13.7687
CD630_17180		putative hydantoinase	CDS	-1.81591	6.05e-11	2.6e-09	316.086	270.073	263.873	295.158	85.4468	87.4927	76.9423	75.4526
CD630_17210		conserved hypothetical protein	CDS	-0.632927	0.00731079	0.0170601	45.8719	52.8813	60.3222	50.0531	38.8261	29.845	29.7999	36.2882
CD630_17220		putative transcriptional regulator	CDS	-0.697788	0.0227006	0.0458899	12.1847	20.7748	16.9378	23.7365	12.1332	12.3201	9.77045	10.8926
CD630_17230		putative acyltransferase	CDS	-0.854967	2.72e-05	0.00014672	52.3226	63.2687	60.3222	39.9909	26.84	31.7556	28.945	30.9031
CD630_17240		conserved hypothetical protein	CDS	-0.754355	0.112001	0.174964	4.65887	0	7.42885	3.87008	2.64723	2.56944	2.68687	2.69255
CD630_17250		Transcriptional regulator, AraC family	CDS	0.272221	0.488177	0.579061	4.30049	7.55448	1.18862	4.6441	3.75025	5.00711	4.88523	5.69107
CD630_17260		conserved hypothetical protein	CDS	1.47151	0.20628	0.286273	0.716749	0	0	0	0.808877	0.395298	0.122131	0.673137
CD630_17270		conserved hypothetical protein	CDS	1.29309	0.0421093	0.0776466	0.358374	0	1.48577	1.54803	4.77973	2.56944	1.34344	1.46866
CD630_17280		uncharacterised protein	CDS	1.24274	0.00140634	0.00414695	2.15025	1.88862	1.48577	2.32205	6.39748	3.68945	3.1754	5.3851
CD630_17281		conserved hypothetical protein	CDS	-1.10799	0.260628	0.345567	2.86699	0.94431	2.08008	1.80604	1.69129	0.131766	0.122131	1.65225
CD630_17290		putative sodium:phosphate symporter	CDS	0.906438	0.0348547	0.0658332	33.3288	18.8862	21.9894	29.9287	56.842	46.8428	50.0736	44.6718
CD630_17291		Fragment of putative transcriptional regulator,AraC family (C-terminal region)	CDS	-3.71085	0.000814714	0.00261883	5.01724	3.77724	0.594308	0.774017	0	0.329415	0	0.244777
CD630_17292		conserved hypothetical protein	CDS	0.753823	0.141782	0.210959	0.716749	1.88862	1.78292	0.516011	2.94137	1.31766	1.22131	1.95822
CD630_17300		putative ATP-binding protein	CDS	-1.69306	2.03e-12	1.72e-10	824.619	1044.41	915.828	994.096	308.109	281.452	290.793	288.042
CD630_17310		putative acetyltransferase	CDS	0.303257	0.218252	0.298759	24.3695	16.9976	21.6922	20.1244	29.7814	21.1485	23.9376	28.8225
CD630_17320		putative cobalamin-binding protein	CDS	0.16568	0.573527	0.658412	10.0345	14.1646	7.726	22.7045	14.5598	15.0213	15.877	16.0941
CD630_17330	hemE	Uroporphyrinogen decarboxylase (URO-D)	CDS	0.557526	0.012652	0.0276099	33.3288	17.9419	31.2011	34.3148	38.8261	48.7535	48.1195	39.8987
CD630_17340		conserved hypothetical protein	CDS	0.828075	0.00409107	0.0104638	7.16749	9.4431	6.83454	7.99818	13.0891	12.1884	15.3885	14.1359
CD630_17350		putative hydrolase	CDS	0.995465	0.00182092	0.00517281	12.9015	16.9976	9.21177	12.3843	28.3842	20.2261	27.2351	23.8658
CD630_17360		Transcriptional regulator, HTH-type	CDS	1.66089	3.13e-06	2.4e-05	8.95936	5.66586	17.2349	13.4163	40.2968	35.0498	42.2572	33.5345
CD630_17370		putative divalent ion symporter	CDS	0.320314	0.307326	0.396722	7.88423	2.83293	2.67438	5.16011	5.80921	6.19301	5.9844	6.05823
CD630_17380		Two-component sensor histidine kinase	CDS	1.56939	2.47e-06	1.99e-05	13.6182	13.2203	26.7438	13.4163	50.2975	57.9771	48.4859	45.7733
CD630_17390		Two-component response regulator	CDS	0.705706	0.00730508	0.0170579	20.4273	9.4431	17.2349	19.6084	27.6489	26.4191	31.2654	27.1703
CD630_17400		Glycine/sarcosine/betaine reductase complex,protein B, alpha and beta subunits	CDS	2.14532	0.00029729	0.0010958	1.07512	2.83293	0.297154	3.09607	7.05929	6.78595	9.40406	7.34331
CD630_17410		Fragment of selenoprotein B,glycine/betaine/sarcosine/D-proline reductase family (sarcosine reductase)	CDS	0.627101	0.121992	0.187697	2.15025	5.66586	3.863	2.32205	4.55913	2.83297	7.08358	5.56868
CD630_17430		Two-component response regulator	CDS	2.29109	0.000106645	0.000454609	1.4335	0	1.78292	0.516011	3.97085	5.00711	7.08358	5.20151
CD630_17440		Two-component sensor histidine kinase	CDS	0.57461	0.0774023	0.12845	10.0345	6.61017	10.6975	2.83806	11.2507	12.4519	10.5032	10.7702
CD630_17450		conserved hypothetical protein	CDS	-0.311542	0.478415	0.570706	12.1847	1.88862	2.97154	5.93413	4.19145	5.92947	2.56474	6.67018
CD630_17451	feoA3	Ferrous iron transport protein	CDS	-1.50624	0.0013751	0.00406493	1487.25	1758.3	1984.99	1106.33	648.72	589.719	517.59	474.195
CD630_17452		conserved hypothetical protein	CDS	-1.79537	0.000115947	0.000487854	44.4384	64.213	73.397	63.7274	21.6191	11.7272	11.7245	25.4568
CD630_17460	gltC	Sodium/glutamate symporter	CDS	-1.08446	0.0347083	0.0656971	4.30049	6.61017	5.34877	0.516011	2.5737	2.37179	1.34344	0.85672
CD630_17470	add	Adenosine deaminase (Adenosine aminohydrolase)	CDS	1.59339	2.53e-05	0.000139054	5.01724	20.7748	5.34877	10.8362	23.9722	27.4073	36.0285	27.7822
CD630_17480		conserved hypothetical protein	CDS	0.860186	0.00211779	0.00594046	14.6933	27.385	18.1264	18.5764	36.3995	32.9415	35.4179	34.636
CD630_17490		putative 2-hydroxyacyl-CoA dehydratase	CDS	0.642951	0.000935579	0.00294889	274.515	329.564	372.928	360.434	562.684	500.843	524.673	500.875
CD630_17500		putative CoA enzyme activase	CDS	0.318058	0.0622186	0.107193	212.158	229.467	277.542	241.493	328.698	304.577	282.732	282.289
CD630_17510	cwp13	putative cell wall binding protein cwp13	CDS	0.781115	2.41e-06	1.95e-05	272.006	288.014	315.28	294.642	498.857	511.055	526.139	474.929
CD630_17511		conserved hypothetical protein	CDS	-2.1068	2.6e-05	0.000141083	1739.91	3111.5	2664.28	1985.87	766.889	154.562	373.842	909.531
CD630_17520		Transcriptional regulator, TetR family	CDS	0.871139	0.00551795	0.0134573	10.3929	13.2203	17.2349	24.7685	29.4137	32.2827	25.4032	35.3703
CD630_17530		ABC-type transport system, multidrug-family ATP-binding protein	CDS	1.55845	9.03e-06	5.74e-05	7.88423	3.77724	5.64592	8.51419	18.9718	19.0402	16.6098	24.9061
CD630_17540		ABC-type transport system, multidrug-family permease	CDS	0.712118	0.0190188	0.0394988	3.58374	8.49879	8.02315	6.19214	9.92713	11.0684	10.3811	10.6478
CD630_17550		ABC-type transport system, multidrug-family permease	CDS	0.689115	0.101954	0.161964	2.50862	3.77724	3.26869	11.0942	6.61809	10.146	5.74014	12.4224
CD630_17551		Transcriptional regulator, HTH-type	CDS	-0.213122	0.449762	0.543482	6.45074	10.3874	14.8577	8.77219	7.20636	10.0142	8.18275	9.48511
CD630_17560	def1	Peptide deformylase 1 (PDF 1) (Polypeptide deformylase 1)	CDS	-0.761057	0.0132468	0.0286799	10.3929	29.2736	23.178	21.9305	11.5449	13.0448	12.2131	12.3001
CD630_17570		conserved hypothetical protein	CDS	-1.25181	0.00379716	0.00977509	5.37561	20.7748	20.2065	13.1583	4.70619	5.79771	5.74014	8.13884
CD630_17580		putative radical SAM superfamily protein	CDS	-0.934787	0.0117222	0.0258978	30.4618	158.644	172.646	138.807	58.2392	70.4949	63.5079	68.66
CD630_17590		methyltransferase domain protein	CDS	0.101509	0.75626	0.815503	9.67611	0.94431	7.42885	8.25618	8.23584	5.40241	6.10653	10.8926
CD630_17591		Fragment of conserved hypothetical protein,UPF0027 family (C-terminal region)	CDS	1.8677	1.27e-05	7.72e-05	1.4335	1.88862	3.56585	1.29003	9.33886	7.11537	6.96145	6.91495
CD630_17600		putative iron-sulfur protein	CDS	1.37537	1.64e-05	9.63e-05	16.4852	4.72155	9.21177	8.77219	25.8841	24.9038	26.7466	28.2718
CD630_17610		putative phenazine biosynthesis PhzC/PhzF protein	CDS	1.29392	8.09e-08	1.18e-06	17.202	17.9419	15.1548	18.0604	45.4442	39.1345	45.0662	37.5121
CD630_17620		conserved hypothetical protein	CDS	1.3546	9.91e-07	9.4e-06	56.6231	35.8838	55.8649	52.8912	133.097	149.62	129.947	108.13
CD630_17630		putative membrane protein	CDS	2.15019	0.000183722	0.000723534	0	0	1.18862	1.29003	3.75025	3.16239	4.51883	2.81494
CD630_17640		putative phenylalanyl-tRNA synthetase beta chain	CDS	0.177277	0.356669	0.44968	88.1601	85.9322	114.107	99.8482	100.227	103.963	120.177	115.78
CD630_17650		putative hydrolase, NUDIX family	CDS	0.351226	0.0746956	0.124481	81.351	64.213	72.8027	76.6277	90.6678	100.274	102.223	84.5705
CD630_17660		putative lipoprotein	CDS	-0.0804415	0.861352	0.894182	11.1096	0.94431	2.97154	2.06405	4.48559	3.62357	5.12949	3.91643
CD630_17670	gapB	Glyceraldehyde-3-phosphate dehydrogenase (GAPDH)	CDS	-0.598928	0.077363	0.128446	34.7623	118.983	71.9112	62.9534	39.635	46.6452	49.8293	51.1584
CD630_17671		conserved hypothetical protein	CDS	-1.14938	0.00744985	0.0173279	2.15025	1.88862	3.56585	5.41812	2.3531	1.31766	1.46557	1.16269
CD630_17680		putative membrane protein	CDS	-0.816621	0.0009209	0.00290776	127.94	375.835	416.015	321.475	177.438	182.298	180.875	163.266
CD630_17690		putative CoA enzyme activase	CDS	-0.33421	0.0311121	0.0601343	176.679	150.145	173.241	213.371	137.656	148.962	145.946	134.75
CD630_17700	ogt2	Methylated-DNA-[protein]-cysteine S-methyltransferase 2	CDS	-1.65723	0.000166525	0.000666847	10.0345	2.83293	12.4805	7.48216	4.26499	2.30591	1.34344	2.87613
CD630_17710		putative monooxygenase	CDS	-1.6743	7.99e-09	1.66e-07	152.309	242.688	143.822	154.545	63.5336	42.9557	64.3628	45.345
CD630_17720		conserved hypothetical protein	CDS	0.153856	0.673898	0.74827	8.95936	17.9419	10.9947	7.99818	13.7509	8.43303	13.1901	13.1568
CD630_17730		conserved hypothetical protein	CDS	1.0139	0.000232193	0.000886057	15.4101	14.1646	19.315	20.3824	38.0908	31.2286	34.8072	38.1852
CD630_17740		ABC-type transport system, aminoacid-family extracellular solute-binding protein	CDS	0.766304	0.111669	0.174523	9.31773	0	1.78292	4.12809	7.7211	8.03773	7.5721	5.3239
CD630_17750		ABC-type transport system, aminoacid-family permease	CDS	1.31839	0.000269056	0.00100312	8.24261	7.55448	4.45731	8.25618	21.1043	16.6025	17.9532	14.9926
CD630_17760		ABC-type transport system, aminoacid-family ATP-binding protein	CDS	0.613819	0.133284	0.200827	11.468	10.3874	5.64592	3.61208	8.75058	13.0448	11.7245	11.6269
CD630_17770		putative arsenate reductase	CDS	-0.866137	0.0317126	0.0609502	11.8264	4.72155	29.1211	19.3504	13.0156	8.30126	5.49588	10.8926
CD630_17780		conserved hypothetical protein	CDS	-0.133178	0.658546	0.735428	18.2771	93.4866	67.7511	44.119	53.533	46.6452	42.8679	56.1764
CD630_17790		conserved hypothetical protein	CDS	-0.0254112	0.907475	0.929774	27.9532	48.1598	57.6478	64.7594	46.3266	52.5747	48.8523	48.0375
CD630_17800		putative RNA methylase	CDS	0.00102066	0.994678	0.996246	206.782	241.743	298.937	276.066	220.382	282.638	258.062	263.992
CD630_17810		putative lipoprotein	CDS	0.135273	0.391905	0.485525	151.592	214.358	199.687	208.727	200.969	218.995	209.332	220.238
CD630_17820		Two-component response regulator	CDS	0.113526	0.551434	0.639427	63.7906	89.7094	94.4949	79.2077	77.4316	105.083	86.8349	83.8974
CD630_17830		Two-component sensor histidine kinase	CDS	0.450993	0.00522537	0.0128913	182.413	200.194	234.454	258.522	268.547	318.215	296.045	315.701
CD630_17840	truA2	Pseudouridylate synthase (tRNA pseudouridine synthase A)	CDS	0.106613	0.504327	0.593483	44.08	70.8232	63.8881	53.6652	56.4008	64.763	64.9735	62.4182
CD630_17850	argG	Argininosuccinate synthase (Citrulline--aspartate ligase)	CDS	-0.708544	0.0067669	0.0159684	93.1773	36.8281	45.4645	53.9232	40.5909	36.3674	30.7769	34.024
CD630_17860		conserved hypothetical protein	CDS	-0.0729692	0.888499	0.916233	7.52586	4.72155	2.37723	1.80604	3.52965	3.4918	4.03031	3.91643
CD630_17870		Transcriptional regulator, MerR family	CDS	-0.798564	0.00642339	0.0152893	11.8264	26.4407	14.2634	9.80421	8.89765	7.7742	9.28193	8.13884
CD630_17880		putative membrane protein	CDS	2.18713	0.0014166	0.00417376	3.22537	0	0.594308	1.03202	6.10335	5.86359	3.41966	9.11795
CD630_17890		putative membrane protein	CDS	1.63813	5.72e-05	0.000270717	6.45074	5.66586	2.08008	4.3861	11.0301	13.6378	12.9458	18.1135
CD630_17900		putative exonuclease	CDS	0.0584599	0.929188	0.944543	13.6182	9.4431	8.91461	23.4785	20.8102	3.68945	4.03031	30.5971
CD630_17910		conserved hypothetical protein	CDS	1.36475	0.00175975	0.00503917	5.73399	8.49879	7.42885	10.5782	21.6191	15.5484	15.1442	30.7807
CD630_17920		putative L-threonine 3-dehydrogenase	CDS	0.89299	0.000101624	0.000436336	106.079	152.978	100.438	124.617	200.896	237.97	244.872	210.692
CD630_17930		putative oxidoreductase	CDS	-5.16304	1.23e-07	1.61e-06	210.724	60.4358	51.1105	72.2416	2.20603	4.48005	3.05327	1.34627
CD630_17940		conserved hypothetical protein	CDS	-1.61412	0.0179938	0.0376551	12.9015	4.72155	1.78292	1.80604	2.5737	0.85648	0.977045	2.26419
CD630_17950		conserved hypothetical protein	CDS	-1.73827	0.00255632	0.00697855	54.4729	5.66586	5.64592	13.4163	5.88274	3.22827	3.1754	11.8105
CD630_17960		putative nitrite and sulfite reductase subunit	CDS	-3.74187	2.66e-08	4.65e-07	25305.5	10065.4	6984.01	9350.9	1014.99	969.271	959.947	920.607
CD630_17970		Coenzyme A disulfide reductase (CoA-disulfide reductase) (CoADR)	CDS	-3.3418	9.39e-08	1.31e-06	66688.1	26872.2	19857.3	24400.4	3531.19	3417.68	3411.23	3233.2
CD630_17980		Transcriptional regulator, LysR family	CDS	0.761919	0.00421753	0.0107333	86.3682	152.034	80.5287	100.106	196.042	172.021	171.471	163.695
CD630_17990	terD3	Tellurium resistance protein terD3	CDS	1.85994	3.73e-06	2.75e-05	12.5431	7.55448	7.42885	11.3522	33.3846	38.9369	39.6925	32.127
CD630_18000	terD4	Tellurium resistance protein terD4	CDS	2.19345	4.26e-08	6.88e-07	18.2771	18.8862	27.3381	28.1226	108.537	110.618	113.337	98.4004
CD630_18010		putative membrane protein	CDS	0.941756	0.000866507	0.00275976	49.0973	74.6005	74.2885	60.8893	130.376	120.83	117.123	126.611
CD630_18020		putative hydrolase, metallo-beta-lactamase superfamily	CDS	1.8831	7.64e-09	1.61e-07	78.484	38.7167	51.1105	41.7969	171.629	197.32	212.385	199.799
CD630_18030	cwp23	putative cell wall-binding protein cwp23	CDS	1.92932	4.14e-09	9.77e-08	69.883	45.3269	38.0357	38.9589	157.069	175.71	209.21	190.069
CD630_18040	scrR	Transcriptional regulator, LacI family	CDS	-0.896292	0.00120147	0.00365149	43.7217	17.9419	28.5268	20.1244	16.3246	12.1225	15.1442	16.5225
CD630_18050	scrB	Sucrose-6-phosphate hydrolase (Sucrase) (Invertase)	CDS	0.587012	0.149303	0.219314	5.73399	0	4.16015	3.35407	5.29447	6.32477	3.90818	6.60898
CD630_18060	scrK	Fructokinase	CDS	1.76227	1.02e-06	9.55e-06	5.37561	3.77724	7.726	5.16011	20.8102	18.9084	20.5179	17.624
CD630_18070		putative NADPH-dependent FMN reductase	CDS	0.324578	0.237599	0.320512	30.1034	22.6634	32.0926	42.8289	48.3856	36.3674	36.0285	41.8569
CD630_18080		Pyridoxal-dependent decarboxylase, group IV decarboxylase family	CDS	0.334643	0.334362	0.425161	13.2598	29.2736	30.0125	23.4785	34.267	27.2097	28.4564	29.924
CD630_18090		Fragment of putative permease, MFS family	CDS	0.433683	0.0466124	0.0844475	130.807	101.985	123.022	105.524	171.85	153.31	153.762	145.52
CD630_18100		Transcriptional regulator, beta-lactams repressor	CDS	0.448006	0.11942	0.1844	51.6059	46.2712	62.6995	60.6313	83.9026	70.4949	70.103	79.369
CD630_18110		Fragment of putative two-component sensor histidine kinase (N-terminal region)	CDS	-0.0818985	0.907852	0.929774	8.60098	0.94431	4.45731	4.6441	8.82412	0.724713	0.610653	8.5672
CD630_18120		Fragment of putative two-component response regulator (N-terminal region)	CDS	0.993561	0.00982916	0.0222441	3.94212	3.77724	11.8862	9.80421	14.045	13.8354	17.8311	16.9508
CD630_18130		conserved hypothetical protein	CDS	2.11708	2.75e-05	0.000147911	2.50862	1.88862	0.594308	1.54803	9.33886	5.60006	4.88523	7.28212
CD630_18140		putative phosphoglycerate mutase	CDS	1.13365	0.0003266	0.00118426	15.0517	3.77724	16.9378	18.5764	30.4432	33.6004	25.0368	37.5733
CD630_18150		conserved hypothetical protein	CDS	0.8838	0.000148599	0.000603186	34.0456	20.7748	38.9271	37.9268	68.681	56.1324	56.6686	66.3958
CD630_18160	cmk	Cytidylate kinase (CK) (Cytidine monophosphate kinase) (CMP kinase)	CDS	1.16991	1e-06	9.47e-06	28.3116	38.7167	36.8471	39.4749	72.7989	90.6551	85.0029	73.3719
CD630_18170		putative acyltransferase	CDS	0.956907	0.000785002	0.00253934	27.5948	16.9976	38.3328	34.0567	50.6651	67.3325	55.6916	59.0525
CD630_18180	ispH	4-hydroxy-3-methylbut-2-enyl diphosphate reductase	CDS	-0.0752678	0.677323	0.75012	92.4606	75.5448	64.1852	79.9818	71.9165	79.3232	81.9497	63.3361
CD630_18190		putative membrane protein	CDS	2.08855	8.17e-07	7.88e-06	25.4446	31.1622	29.7154	36.6368	155.893	113.582	110.04	144.174
CD630_18200	ade	adenine deaminase	CDS	-1.36419	2.83e-05	0.000151395	386.327	150.145	306.663	197.89	116.405	98.4952	95.9947	94.9123
CD630_18220	bcp	putative thiol peroxidase	CDS	-1.34343	0.00164283	0.00474242	20.069	61.3801	52.0019	97.7841	24.4134	28.8568	22.1056	15.9105
CD630_18230		conserved hypothetical protein, UPF0246 family	CDS	-0.716038	0.0538233	0.0950878	14.335	15.109	47.8418	51.3431	21.3249	19.1061	18.4417	21.9687
CD630_18240		P-type calcium transport ATPase	CDS	-1.4531	1.19e-05	7.33e-05	231.51	486.319	413.935	613.279	177.732	171.296	149.244	138.85
CD630_18250	metY	O-acetylhomoserine sulfhydrylase	CDS	-0.224223	0.384661	0.478547	70.5997	38.7167	28.5268	31.7347	41.841	33.5345	40.181	29.6792
CD630_18260	metA	Homoserine O-succinyltransferase	CDS	-0.298877	0.211942	0.292199	67.016	39.661	30.0125	29.6707	35.7377	33.4027	32.2425	33.5345
CD630_18270		Transcriptional regulator, MarR family	CDS	2.85139	2.52e-10	9.19e-09	8.60098	5.66586	8.91461	16.7704	78.167	72.6031	80.1177	74.2899
CD630_18280	ftsH1	Cell division protease FtsH1	CDS	2.50417	3.27e-14	5.84e-12	222.55	209.637	234.752	204.856	1273.17	1224.3	1171.35	1279.08
CD630_18290	kdpD	Two-component sensor histidine kinase KdpD	CDS	1.69689	1.38e-09	3.84e-08	74.5418	118.039	101.627	82.0458	290.093	313.208	293.48	315.395
CD630_18300	kdpE	Two-component response regulator KdpE	CDS	1.66353	5.74e-08	8.78e-07	25.8029	14.1646	22.5837	34.8308	71.6224	87.295	80.9726	77.8391
CD630_18310		putative cation (Mg2+ and Co2+) transport-related, membrane protein	CDS	0.855252	0.00744286	0.017323	2.86699	9.4431	12.7776	10.3202	14.2657	15.6802	16.4876	17.9911
CD630_18311		conserved hypothetical protein	CDS	0.171286	0.807066	0.8555	2.15025	1.88862	2.08008	6.19214	6.98576	0.724713	1.22131	5.81346
CD630_18320	aroF1	3-deoxy-D-arabino-heptulosonate 7-phosphate synthase	CDS	0.485389	0.0269212	0.0530104	32.6121	22.6634	26.4467	15.4803	34.0464	32.085	36.6392	33.3509
CD630_18330	aroB	3-dehydroquinate synthase	CDS	1.05718	3.55e-05	0.000182672	23.2943	22.6634	17.8292	13.6743	35.1494	38.4757	45.6769	39.2867
CD630_18340	aroA	3-phosphoshikimate 1-carboxyvinyltransferase	CDS	0.362948	0.0642992	0.110298	50.5308	44.3825	44.5731	35.0888	52.7241	56.0006	59.1112	56.2375
CD630_18350	aroC	Chorismate synthase (5-enolpyruvylshikimate-3-phosphate phospholyase)	CDS	-1.06284	4.19e-05	0.000208117	150.517	111.429	108.758	115.329	54.4154	64.3677	56.3022	57.7674
CD630_18360	pheA	Bifunctional P-protein, chorismate mutase/prephenate dehydratase	CDS	0.218684	0.319375	0.409313	56.6231	19.8305	41.0072	48.7631	46.6943	45.2617	57.8899	48.0375
CD630_18370	aroE1	Shikimate dehydrogenase 1	CDS	-0.176864	0.356218	0.449271	33.6872	25.4964	37.1442	33.7987	25.0017	31.0309	34.3187	26.13
CD630_18380	aroK	Shikimate kinase (SK)	CDS	-0.0919883	0.723279	0.787027	8.60098	11.3317	8.91461	14.9643	8.75058	9.22363	13.068	10.2806
CD630_18390	tyrC	Prephenate dehydrogenase	CDS	-1.21093	0.00120871	0.00365792	22.5776	5.66586	19.0178	8.51419	5.29447	5.79771	8.67128	5.3239
CD630_18400		Two-component response regulator	CDS	0.174735	0.381995	0.476059	37.6293	51.937	68.0482	68.1135	66.9162	66.3442	57.6457	65.0495
CD630_18410		Two-component sensor histidine kinase	CDS	0.0132531	0.932199	0.946912	251.937	298.402	291.805	326.119	303.035	294.431	273.695	307.807
CD630_18420		conserved hypothetical protein, DUF218 family	CDS	-0.612491	0.00106769	0.0033064	64.8657	65.1574	60.0251	74.3056	46.4001	38.7392	41.158	46.6912
CD630_18430		conserved hypothetical protein	CDS	0.256783	0.825109	0.866644	0.716749	0	0.594308	0	0.661809	0.131766	0.122131	0.734331
CD630_18440		conserved repeat protein	CDS	0.911423	1.98e-06	1.65e-05	1378.31	1112.4	1095.31	1052.15	1852.03	2299.05	2244.64	2328.56
CD630_18800		uncharacterised protein	CDS	0.373797	0.0590288	0.10234	40.8547	30.2179	36.2528	26.5746	36.3259	41.5063	44.6998	51.4644
CD630_18910		Fragment of ABC-type transport system,substrate-binding protein	CDS	1.83354	1.13e-09	3.23e-08	38.346	28.3293	35.0641	27.3486	117.361	118.458	106.498	120.124
CD630_18920		putative methyltransferase, type 11 family	CDS	0.095567	0.681035	0.752768	26.5197	12.276	14.8577	10.0622	17.7218	18.3814	15.0221	17.5016
CD630_18930		putative oligonucleotide binding regulator	CDS	1.32841	0.000126491	0.000527243	9.31773	5.66586	13.9662	9.0302	25.9576	25.2332	24.1819	24.2941
CD630_18940		conserved hypothetical protein	CDS	0.969247	0.04322	0.0795302	1.79187	2.83293	4.75446	0.516011	5.00033	3.8871	5.86227	4.16121
CD630_18950		putative membrane protein	CDS	-1.05587	4.37e-05	0.000216436	34.0456	58.5472	62.9966	51.0851	25.0017	29.4497	17.9532	26.3747
CD630_18960		conserved hypothetical protein	CDS	-0.00913318	0.970212	0.976555	21.1441	30.2179	26.4467	28.8966	29.6343	23.9814	20.6401	30.9031
CD630_18970		uncharacterised protein	CDS	-0.347532	0.0249706	0.0496522	547.596	676.126	658.79	640.886	533.05	502.49	458.112	489.004
CD630_18980		putative phage-related cell wall hydrolase (endolysin)	CDS	-0.24184	0.131789	0.198995	733.592	1064.24	854.317	820.716	750.197	767.735	705.793	711.2
CD630_18990		putative dCMP deaminase	CDS	-0.140828	0.797318	0.849204	0	1.88862	3.26869	7.48216	3.38258	4.87535	2.07622	2.1418
CD630_19000		conserved hypothetical protein	CDS	1.18802	0.315827	0.405495	0.358374	0	0	0.258006	0.51474	0.395298	0.244261	0.489554
CD630_19010		Transcriptional regulator, Phage-type	CDS	-0.363661	0.483402	0.574351	5.01724	0.94431	0.594308	1.80604	1.47069	2.24002	1.70983	1.34627
CD630_19020		Fragment of putative conjugative transposon protein (Central region)	CDS	-0.317071	0.597875	0.680606	0.716749	7.55448	2.08008	1.54803	2.64723	2.43767	1.22131	1.1015
CD630_19030		putative lipoprotein signal peptidase	CDS	0.224064	0.522644	0.610807	2.15025	0.94431	4.16015	3.35407	4.85326	2.24002	2.44261	4.10002
CD630_19040		ABC-type transport system, permease	CDS	4.98301	2.11e-10	8.01e-09	4.65887	2.83293	1.48577	0.516011	67.7986	72.0102	59.9661	76.5541
CD630_19270		Fragment of ABC-type transport system,ATP-binding protein	CDS	5.91025	2.9e-14	5.84e-12	4.65887	2.83293	3.56585	1.29003	187.807	219.588	145.824	179.299
CD630_19280		putative membrane protein	CDS	3.0847	0.000474252	0.00163491	1.79187	1.88862	0.594308	0.516011	8.38291	3.4918	3.78605	19.2762
CD630_19290		putative membrane protein	CDS	3.55751	2.41e-05	0.000132729	0.716749	0	2.08008	0.516011	7.7211	9.75069	12.7016	16.1553
CD630_19300		putative exported protein	CDS	-0.207116	0.365467	0.459413	30.4618	45.3269	31.2011	17.2864	26.9136	20.3579	26.6245	30.7195
CD630_19310	lexA	Transcriptional regulator, LexA repressor	CDS	-0.322435	0.0904338	0.146734	379.16	437.215	465.64	361.982	318.698	327.768	353.446	314.355
CD630_19320		putative phage integrase	CDS	0.83188	6.53e-05	0.000299697	67.016	73.6561	74.5856	68.6295	119.787	122.872	143.137	119.145
CD630_19330		putative membrane protein	CDS	1.17519	0.00418286	0.0106679	14.335	11.3317	16.9378	25.0265	44.7824	26.4191	26.9909	59.2361
CD630_19340		conserved hypothetical protein	CDS	1.52236	2.31e-05	0.00012913	15.7685	38.7167	29.1211	20.8985	63.7542	64.5654	81.0947	81.9391
CD630_19350	spoVS	Stage V sporulation protein S	CDS	1.11276	3.3e-06	2.49e-05	242.978	206.804	182.155	181.378	396.203	429.953	496.95	434.969
CD630_19360	accA	Acetyl-coenzyme A carboxylase carboxyl transferase subunit alpha	CDS	1.0844	1.17e-05	7.24e-05	151.951	195.472	141.445	138.549	279.504	344.832	361.873	338.894
CD630_19370	accD	Acetyl-CoA carboxylase subunit beta	CDS	0.896924	0.000146349	0.000595407	272.364	218.135	238.02	220.337	364.142	448.268	487.912	467.83
CD630_19380	accC	Acetyl-CoA carboxylase subunit	CDS	1.03585	4.1e-05	0.000204722	447.251	423.995	432.062	422.355	784.39	904.245	958.237	891.662
CD630_19390	accB	Acetyl-CoA carboxylase subunit	CDS	1.50877	3.17e-06	2.42e-05	155.176	137.869	179.778	166.414	394.732	467.44	493.164	467.953
CD630_19400		putative membrane protein	CDS	1.38042	0.0270706	0.053215	1.79187	0	0.594308	1.80604	1.98543	2.63532	2.19835	5.87465
CD630_19401		putative membrane protein	CDS	1.35287	0.00102285	0.00318735	4.30049	3.77724	1.78292	2.06405	6.47102	8.36715	7.5721	6.24182
CD630_19410		uncharacterised protein	CDS	3.75798	5.88e-12	3.88e-10	6.45074	12.276	11.589	5.16011	118.39	97.7704	124.329	117.921
CD630_19420	trmB	transfer RNA (guanine-N(7)-)-methyltransferase (tRNA(m7G46)-methyltransferase)	CDS	0.233641	0.495506	0.585807	7.88423	1.88862	3.56585	5.93413	6.61809	4.41416	5.37375	7.77167
CD630_19430		uncharacterised protein	CDS	-1.25761	4.14e-05	0.000206119	64.5074	94.431	83.5002	103.718	42.7234	36.4333	35.2958	30.1076
CD630_19440		Fragment of conserved hypothetical protein (C-terminal region)	CDS	0.413909	0.0489588	0.0880914	32.2537	20.7748	27.6353	28.3806	38.7526	39.7275	34.6851	34.024
CD630_19450		putative glyoxalase	CDS	1.4536	2.6e-05	0.000141083	20.069	16.9976	13.9662	12.1263	48.7532	33.4686	35.54	53.1166
CD630_19460		Transcriptional regulator, AraC family	CDS	1.56657	9.55e-05	0.000413533	7.16749	2.83293	4.75446	13.4163	30.3697	15.4166	14.1672	30.23
CD630_19470		ABC-type transport system, ATP-binding protein	CDS	0.688166	0.106759	0.168327	2.15025	1.88862	3.26869	3.09607	3.75025	5.73182	2.809	5.14032
CD630_19480		ABC-type transport system, permease	CDS	-0.267735	0.338327	0.429286	12.1847	7.55448	9.21177	8.25618	7.86817	6.72007	7.81636	8.87317
CD630_19490		Two-component sensor histidine kinase	CDS	0.72975	0.0318136	0.061093	8.60098	1.88862	10.6975	2.83806	11.3243	9.75069	8.54914	12.8508
CD630_19491		conserved hypothetical protein	CDS	-0.136708	0.921983	0.940165	0.716749	0	0	0	0.220603	0.131766	0	0.244777
CD630_19500		putative membrane protein	CDS	0.454993	0.172397	0.24753	18.9938	19.8305	19.0178	12.1263	24.1928	22.0708	26.8687	21.418
CD630_19510		putative Acyl-CoA N-acyltransferase	CDS	3.41873	1.58e-13	1.92e-11	7.52586	11.3317	6.83454	5.93413	83.9026	85.055	71.2022	79.675
CD630_19520		Transcriptional regulator, LysR family	CDS	1.5586	0.000814576	0.00261883	3.58374	1.88862	3.56585	3.09607	12.5744	9.61892	8.79341	6.67018
CD630_19530		conserved hypothetical protein	CDS	0.359516	0.0895041	0.14549	184.921	346.562	271.004	279.936	347.744	346.94	372.743	318.149
CD630_19540		ABC-type transport system, permease	CDS	0.0425665	0.817773	0.862493	127.94	126.537	127.479	105.266	114.934	129.921	133.611	122.878
CD630_19550		ABC-type transport system, ATP-binding protein	CDS	0.280641	0.234182	0.317101	32.6121	28.3293	25.5552	28.6386	33.0169	41.3087	34.0744	31.4539
CD630_19560		Two-component sensor histidine kinase	CDS	0.446543	0.14105	0.210103	25.0862	27.385	25.5552	20.3824	31.2521	32.9415	36.1507	32.8613
CD630_19570		Two-component response regulator	CDS	-0.035852	0.918829	0.938021	5.37561	8.49879	12.4805	11.3522	9.48592	9.15774	9.1598	9.54631
CD630_19580		putative 4Fe-4S binding protein; putative ferredoxin; putative dehydrogenase; putative reductase	CDS	0.400576	0.0575318	0.100329	101.062	150.145	147.091	140.355	171.703	175.776	168.54	193.802
CD630_19590		Two-component response regulator	CDS	0.378734	0.232304	0.315276	13.6182	33.0508	24.0695	25.0265	28.4578	23.4544	29.4335	40.7554
CD630_19600		Two-component sensor histidine kinase	CDS	0.586732	0.0693328	0.11702	20.7857	37.7724	31.7955	33.0247	42.7234	39.991	44.8219	55.9928
CD630_19610		ABC-type transport system, ATP-binding protein	CDS	0.444663	0.136396	0.204709	29.3867	35.8838	32.3898	36.3788	39.2673	46.2499	49.2186	47.3032
CD630_19620		ABC-type transport system, permease	CDS	-0.280625	0.197557	0.276424	57.3399	52.8813	36.8471	46.699	38.3849	36.1039	40.4252	43.8763
CD630_19630		putative methyltransferase	CDS	0.171004	0.385777	0.479421	178.47	253.075	183.938	220.595	232.221	235.664	243.284	227.888
CD630_19640		putative transcriptional regulator	CDS	-0.0874749	0.680239	0.75212	106.796	174.697	151.846	176.734	156.407	124.124	137.153	155.433
CD630_19650		putative permease	CDS	0.484031	0.142973	0.212376	12.5431	5.66586	8.32031	4.3861	10.8831	10.146	11.4803	11.3821
CD630_19660		putative acyl-CoA thioesterase	CDS	0.815107	0.00281975	0.00761182	8.24261	6.61017	7.726	5.93413	11.9126	12.1884	14.2893	12.0553
CD630_19670		uncharacterised protein	CDS	0.935158	0.00773921	0.0179425	36.9125	18.8862	20.8008	21.9305	56.6949	34.6545	40.9138	58.0122
CD630_19680		putative membrane protein	CDS	1.4614	3.15e-06	2.41e-05	108.946	63.2687	117.97	96.7521	245.384	281.452	285.786	261.912
CD630_19690		putative oligonucleotide binding regulator	CDS	1.79401	1.11e-06	1.02e-05	43.7217	23.6077	37.7385	45.667	131.112	135.258	137.153	129.304
CD630_19700		putative enzyme, cyclase family	CDS	0.871136	7.01e-05	0.000317268	119.697	105.763	99.2494	81.5298	171.261	205.687	195.287	169.569
CD630_19710		putative protein, Sir2 family; putative silencing, chromosome stability or ageing; putative ADP ribosyltransferase	CDS	0.905836	0.000192128	0.000750834	39.4212	19.8305	48.4361	56.2452	85.0056	74.6455	74.9882	79.9809
CD630_19720		putative peptidase, M20A family	CDS	0.27733	0.03897	0.0724527	306.768	237.966	216.328	221.627	281.783	336.662	304.227	268.337
CD630_19730		aluminum resistance protein	CDS	0.446111	0.00793302	0.0183085	151.951	135.036	133.719	163.318	185.306	215.833	200.05	195.577
CD630_19740	hfq	Hfq-like RNA chaperone	CDS	0.334309	0.0955086	0.153502	85.6515	49.1041	76.3685	61.4053	95.9623	90.128	87.9341	72.5152
CD630_19750	miaA	transfer RNA delta(2)-isopentenylpyrophosphate transferase	CDS	0.382586	0.014171	0.0304958	121.847	124.649	159.572	146.805	165.084	206.741	176.723	173.731
CD630_19760	mutL	DNA mismatch repair protein MutL	CDS	0.59953	0.000853801	0.00272731	278.098	216.247	254.364	292.32	390.467	417.764	368.835	402.964
CD630_19770	mutS	DNA mismatch repair protein MutS	CDS	0.794543	7.7e-07	7.48e-06	229.718	205.859	256.444	235.817	390.835	422.771	393.627	404.188
CD630_19780		ABC-type transport system, ATP-binding protein	CDS	-2.03841	8.97e-12	5.43e-10	175.962	207.748	184.235	140.097	47.5032	34.6545	44.0892	45.6509
CD630_19790		ABC-type transport system, extracellular solute-binding protein	CDS	-1.89156	1.27e-10	4.97e-09	440.442	433.438	555.678	431.901	119.126	137.234	137.153	108.436
CD630_19800		ABC-type transport system, permease	CDS	-1.69436	2.48e-05	0.000136436	96.4027	195.472	270.707	195.31	61.4011	55.9347	61.4317	55.5032
CD630_19801		conserved hypothetical protein	CDS	-1.91726	0.000307663	0.00112589	15.7685	50.9927	67.1568	44.893	11.6184	11.0684	13.1901	11.3821
CD630_19810		Transcriptional regulator, hxlR family	CDS	1.87622	0.0944407	0.15206	0.358374	0	0.297154	0	0.661809	0.527064	0.732784	0.85672
CD630_19820		Fragment of putative phenazine biosynthesis protein	CDS	0.375387	0.369289	0.463136	1.4335	0.94431	4.45731	2.06405	3.01491	2.89885	2.19835	4.40599
CD630_19840		putative hydrolase, NUDIX family	CDS	1.02095	0.00220889	0.00616815	5.73399	11.3317	8.61746	11.8683	23.7516	13.3084	16.2434	21.8464
CD630_19850		putative membrane protein	CDS	0.319876	0.112815	0.176053	54.1145	36.8281	30.3097	30.9607	53.9742	41.8357	46.0433	47.8539
CD630_19860	miaB	(Dimethylallyl)adenosine tRNA methylthiotransferase miaB (tRNA-i(6)A37 methylthiotransferase)	CDS	0.241417	0.447006	0.541187	21.5025	3.77724	6.83454	11.0942	15.0745	13.6378	12.0909	12.9732
CD630_19870	cwp28	putative cell wall binding protein cwp28	CDS	1.32398	0.000899826	0.00285131	15.0517	1.88862	4.75446	7.74017	15.5157	21.6755	22.8384	18.909
CD630_19880		putative tryptophan transport protein	CDS	0.737289	0.0205227	0.0421561	8.60098	8.49879	17.8292	15.4803	25.6635	22.2685	16.854	22.2747
CD630_19890		putative membrane protein	CDS	-1.76344	0.0646808	0.110739	1.79187	5.66586	1.48577	0	0.955946	0.065883	0.122131	0.673137
CD630_19900		putative protein with SH3 domain	CDS	-0.924343	0.127775	0.194746	0.716749	0.94431	4.16015	0.774017	0.808877	1.38354	0.977045	0.550749
CD630_19901		Fragment of transcriptional regulator,beta-lactams repressor	CDS	-2.55552	0.027453	0.0538495	1.4335	0	0	1.03202	0.147069	0.263532	0	0
CD630_19902	cspC1	Major cold shock protein CspC	CDS	1.25583	0.0243882	0.0487764	1.79187	0.94431	2.97154	2.06405	5.368	4.61181	4.27457	5.87465
CD630_19903		conserved hypothetical protein	CDS	-0.432754	0.106306	0.167841	22.936	24.552	52.5962	19.3504	23.2368	23.3226	20.8843	21.7852
CD630_19904		conserved hypothetical protein	CDS	-0.477668	0.0380925	0.0711219	32.2537	15.109	23.7723	21.1565	16.104	14.2966	18.8081	18.3583
CD630_19910		Fragment of integrase (C-terminal region)	CDS	0.162789	0.833589	0.874176	0.358374	0	0.891461	0.516011	0.735343	0.395298	0.488523	0.734331
CD630_19920		putative lipoprotein	CDS	0.12592	0.575973	0.66037	22.5776	11.3317	25.5552	23.9945	24.4869	18.3814	21.1286	29.8628
CD630_19921		conserved hypothetical protein	CDS	0.582843	0.110281	0.172732	8.95936	3.77724	7.42885	1.80604	10.4419	6.9836	8.18275	7.89406
CD630_19930		putative decarboxylase	CDS	0.376475	0.19487	0.27372	7.16749	7.55448	8.61746	6.96615	12.3538	9.75069	9.77045	7.5269
CD630_19940		putative membrane protein, DUF1648 family	CDS	-0.411989	0.190254	0.268099	15.7685	10.3874	16.0463	21.9305	16.1775	11.7272	11.1139	10.5254
CD630_19941		Transcriptional regulator, ArsR family	CDS	-1.28729	0.000458267	0.00159075	4.65887	6.61017	4.75446	10.0622	3.45611	1.84473	2.07622	3.30449
CD630_19942		conserved hypothetical protein	CDS	1.43992	0.000115665	0.000487239	2.15025	9.4431	7.726	4.90211	13.7509	14.1649	15.2663	18.8478
CD630_19950		putative membrane protein	CDS	0.91072	0.000887529	0.00281485	32.2537	20.7748	39.8186	26.3166	54.1948	49.1488	54.7145	69.5167
CD630_19960		Transcriptional regulator, AraC family	CDS	1.11603	0.000651071	0.00215494	25.0862	32.1065	23.7723	31.4767	56.4008	48.8852	43.7228	92.8317
CD630_19970		putative proline iminopeptidase (PIP), S33 family	CDS	0.479016	0.010258	0.0230628	978.362	1164.33	1160.68	909.47	1407.08	1429.79	1523.82	1509.6
CD630_19980		Transcriptional regulator, TetR family	CDS	0.567905	0.00358163	0.00930753	446.176	605.302	616	447.64	762.992	785.655	827.924	756.729
CD630_19981		Fragment of conserved hypothetical protein (C-terminal region)	CDS	0.058177	0.932536	0.946912	759.037	278.571	885.815	1031.76	1175.96	255.56	319.372	1332.44
CD630_19990	fldX	Flavodoxin	CDS	1.014	0.00715137	0.0167319	1036.06	1042.52	1157.12	890.894	2362.73	1919.96	2200.79	1849.9
CD630_20000	isp	Intracellular serine protease	CDS	0.695586	0.190418	0.268224	1.4335	2.83293	1.78292	2.58006	4.63266	2.83297	3.66392	2.44777
CD630_20010		conserved hypothetical protein	CDS	-0.0155449	0.966794	0.974716	4.30049	10.3874	3.26869	5.67612	5.58861	5.73182	5.00736	5.20151
CD630_20020		Transcriptional regulator, HTH-type	CDS	-0.190412	0.656416	0.733968	30.4618	3.77724	6.83454	7.99818	10.2948	11.7272	9.1598	13.3404
CD630_20021		Fragment of uncharacterised protein (N-terminal region)	CDS	0.0961285	0.839406	0.878042	13.9766	1.88862	2.08008	2.58006	6.83869	6.12712	3.78605	5.87465
CD630_20030	effD	putative drug/sodium antiporter, MATE family	CDS	0.483281	0.0690921	0.116754	42.6465	27.385	16.0463	20.1244	37.6496	33.4686	36.8835	39.3479
CD630_20040	effR	Transcriptional regulator, MarR family	CDS	-0.491161	0.00190189	0.00538141	3593.06	3391.02	3372.4	2928.11	2415.82	2433.39	2425.39	2176.5
CD630_20050		Fragment of conserved hypothetical protein (C-terminal region)	CDS	1.02385	5.84e-05	0.000275757	282.399	305.012	249.609	234.785	540.918	552.759	592.944	489.677
CD630_20051		Fragment of conserved hypothetical protein (N-terminal region)	CDS	-0.221193	0.103184	0.163443	357.299	304.068	297.748	248.975	246.56	273.546	270.519	245.45
CD630_20052		Fragment of conserved hypothetical protein (Central region)	CDS	0.15686	0.308277	0.397539	1455.72	1267.26	1002.3	990.484	1313.47	1356.07	1355.28	1231.35
CD630_20060		Fragment of putative topoisomerase (C-terminal region)	CDS	-0.124126	0.49683	0.586983	342.964	216.247	230.591	261.618	252.884	252.2	239.254	221.829
CD630_20061		uncharacterised protein	CDS	0.149265	0.813078	0.859574	0.716749	3.77724	1.48577	1.80604	1.25008	2.50356	1.70983	2.01941
CD630_20070	ermB	ribosomal RNA adenine N-6-methyltransferase (erythromycin resistance protein)	CDS	1.02873	4.46e-05	0.000220125	327.196	484.431	422.553	400.425	809.613	860.301	877.997	783.593
CD630_20071		Fragment of conserved hypothetical protein (N-terminal region)	CDS	1.14161	1.36e-05	8.2e-05	262.33	378.668	360.745	308.317	700.635	764.704	756.966	664.937
CD630_20080		putative hydrolase	CDS	1.67099	2.39e-07	2.8e-06	766.204	1154.89	969.613	838.002	2946.96	2976.33	3201.17	2741.57
CD630_20090		Fragment of putative topoisomerase (C-terminal region)	CDS	0.383881	0.549283	0.6373	2.50862	0	0.594308	2.32205	2.20603	1.25178	3.29753	1.59105
CD630_20091		uncharacterised protein	CDS	0.96908	0.113298	0.176528	1.79187	0	1.48577	2.32205	2.5737	3.0965	3.90818	3.30449
CD630_20100	ermB1	ribosomal RNA adenine N-6-methyltransferase (erythromycin resistance protein)	CDS	0.718954	0.0229506	0.0463165	58.0566	33.9951	74.2885	60.6313	98.0947	99.6152	97.8266	83.469
CD630_20101	ermC	23S rRNA methylase leader peptide	CDS	0.291027	0.462104	0.555521	1.79187	0	2.67438	3.09607	3.38258	2.24002	1.95409	3.12091
CD630_20102		Fragment of putative transcriptional regulator (C-terminal region)	CDS	1.22634	0.161516	0.233884	0.716749	0	0	0.774017	1.32362	0.65883	0.610653	1.52986
CD630_20103		Fragment of conserved hypothetical protein (Central region)	CDS	1.57272	0.0627071	0.107921	1.07512	0	0.891461	0.516011	1.83836	1.77884	2.68687	2.32538
CD630_20120	hydD	putative hydrolase	CDS	0.995358	1.13e-05	7.02e-05	48.3805	56.6586	75.7742	51.3431	112.213	116.415	116.146	118.656
CD630_20130	hydR	Transcriptional regulator, TetR family	CDS	0.803288	0.00385404	0.00991435	32.9704	23.6077	43.0873	35.3468	52.9447	55.2759	60.9432	70.1898
CD630_20140	ilvD	Dihydroxy-acid dehydratase	CDS	1.2811	6.11e-07	6.08e-06	37.9877	37.7724	40.4129	38.1848	83.0202	92.7633	115.169	84.8153
CD630_20141		conserved hypothetical protein	CDS	1.47573	0.080857	0.133132	0	0	1.18862	0.516011	1.54422	0.922363	2.19835	1.40747
CD630_20150		putative VanZ-like transposon protein	CDS	0.700923	0.24273	0.326322	4.30049	0	0.891461	0.258006	1.47069	2.7012	2.93114	2.50897
CD630_20160		conserved hypothetical protein	CDS	-0.817449	0.153255	0.224012	0.716749	0	3.863	5.41812	1.32362	1.71296	1.34344	2.20299
CD630_20170		Transcriptional regulator, HTH-type	CDS	-0.67266	0.0231764	0.0466668	8.24261	20.7748	21.9894	20.1244	15.1481	11.2001	7.69423	10.0971
CD630_20171		conserved hypothetical protein	CDS	-0.671028	0.0260704	0.0515913	6.45074	23.6077	21.6922	15.4803	8.23584	12.5178	9.28193	11.0762
CD630_20180		Transcriptional regulator, AraC family	CDS	0.612091	0.0855769	0.140321	12.5431	33.9951	37.1442	72.7576	56.6214	59.2947	49.3408	76.6764
CD630_20190		Transporter drug resistance, Major Facilitator Superfamily (MFS)	CDS	0.0893834	0.784232	0.839274	59.8485	89.7094	126.29	259.296	141.333	144.152	117.49	170.916
CD630_20200	clpB	Chaperone protein	CDS	-0.756049	0.00346121	0.00903408	6380.85	6467.58	7368.82	12780.1	5140.27	5368.15	4326.84	4704.49
CD630_20210		conserved hypothetical protein	CDS	-0.422484	0.260136	0.345253	163.06	383.39	462.966	862.513	495.327	267.419	211.53	424.444
CD630_20220		conserved hypothetical protein	CDS	-0.255281	0.490424	0.580568	56.6231	249.298	311.714	541.296	301.638	213.593	192.234	265.767
CD630_20230		Transcriptional regulator, GntR family	CDS	1.27522	0.00282971	0.00761992	4.30049	0	8.02315	5.67612	13.9715	13.8354	11.236	10.403
CD630_20240		ABC-type transport system, multidrug-family ATP-binding protein	CDS	0.542732	0.138005	0.206544	15.7685	3.77724	28.2296	19.3504	35.5171	25.5626	16.3655	26.3747
CD630_20250		putative membrane protein	CDS	0.724979	0.221525	0.302488	2.86699	0.94431	1.48577	1.03202	3.75025	1.84473	1.83196	3.30449
CD630_20260		putative acetyltransferase	CDS	2.27379	3.49e-06	2.61e-05	3.22537	0	1.48577	7.48216	15.3687	16.2731	23.2048	14.809
CD630_20270		N-carbamoyl-L-amino acid hydrolase	CDS	0.878537	7.95e-05	0.000353246	78.484	96.3196	61.5108	72.2416	140.818	142.044	140.817	139.217
CD630_20280	racX	putative aspartate racemase RacX	CDS	0.868523	0.000168887	0.000673282	35.1207	43.4382	25.5552	40.2489	65.2249	60.1512	68.6374	66.9465
CD630_20290		putative lipoprotein	CDS	-0.657629	0.000500228	0.00171616	92.8189	114.261	115.296	95.7201	70.3723	63.5113	67.6604	62.9689
CD630_20300	argF	Ornithine carbamoyltransferase (OTCase)	CDS	0.369155	0.473038	0.566565	2.15025	3.77724	3.56585	1.29003	4.11792	2.24002	3.29753	3.42688
CD630_20310	argM	Succinylornithine transaminase (ACOAT)	CDS	-0.636256	0.220401	0.301299	8.60098	2.83293	2.08008	1.54803	2.5737	1.12001	2.32048	3.61046
CD630_20320	argB	Acetylglutamate kinase	CDS	-0.522017	0.471794	0.565433	1.4335	1.88862	0.297154	1.29003	0.147069	1.71296	0.366392	0.734331
CD630_20330	argJ	Arginine biosynthesis bifunctional protein ArgJ [Includes: Glutamate N-acetyltransferase ; Amino-acid acetyltransferase]	CDS	-0.892984	0.151256	0.221727	8.60098	0	1.48577	2.32205	1.76482	1.31766	1.34344	2.75374
CD630_20340	argC	N-acetyl-gamma-glutamyl-phosphate reductase	CDS	1.924	0.00397254	0.0102009	0.358374	0	0	0.774017	1.10301	1.31766	1.34344	1.71344
CD630_20350		putative sporulation integral membrane protein	CDS	-1.54876	0.00486203	0.0121313	8.60098	4.72155	2.67438	4.3861	1.54422	1.18589	2.07622	2.1418
CD630_20360		putative peptidylarginine deiminase	CDS	-0.774324	0.15008	0.220365	8.95936	1.88862	2.08008	4.90211	2.27956	4.15063	1.95409	2.44777
CD630_20370		putative acyl-CoA acyltransferase	CDS	-1.01807	0.0998945	0.159047	2.15025	1.88862	1.78292	1.80604	1.61775	0.724713	0.854914	0.550749
CD630_20380		putative drug/sodium antiporter, MATE family	CDS	-2.75383	3.03e-05	0.000159816	27.9532	5.66586	8.61746	7.48216	1.39715	2.43767	1.46557	2.1418
CD630_20390		conserved hypothetical protein	CDS	-2.53738	0.000666618	0.00220027	4.30049	0.94431	1.78292	2.58006	0.367671	0.329415	0.488523	0.550749
CD630_20400		Transcriptional regulator, MerR family	CDS	-0.0404141	0.905271	0.928697	10.7512	3.77724	3.26869	7.22416	5.73567	5.20476	7.08358	7.28212
CD630_20410		Transcriptional regulator, HTH-type	CDS	0.0754654	0.811757	0.858687	9.31773	1.88862	6.83454	13.1583	10.8831	7.57655	8.30488	8.99556
CD630_20420		Transcriptional regulator, TetR family	CDS	0.432354	0.130839	0.19823	11.1096	16.9976	10.9947	6.96615	17.8688	17.9861	13.1901	9.72989
CD630_20430		putative hydrolase	CDS	-0.53961	0.136434	0.204709	4.65887	4.72155	7.726	2.58006	4.41206	2.89885	2.93114	3.2433
CD630_20440		putative membrane protein	CDS	-0.357206	0.215231	0.295591	7.52586	5.66586	8.32031	7.22416	6.76515	4.6777	5.37375	6.11943
CD630_20450		Transcriptional regulator, HTH-type	CDS	-0.435282	0.0540116	0.0953084	11.468	8.49879	9.21177	11.0942	9.70653	5.40241	6.47292	8.5672
CD630_20451		conserved hypothetical protein	CDS	-0.962083	0.139292	0.208208	1.07512	0.94431	0.297154	1.03202	0.588274	0.263532	0.366392	0.42836
CD630_20460		conserved hypothetical protein	CDS	-0.21535	0.691112	0.760607	1.07512	0.94431	1.48577	1.29003	2.27956	0.65883	0.488523	0.795526
CD630_20470		Two-component response regulator	CDS	-0.74785	0.156226	0.227238	3.58374	0	3.56585	4.3861	1.17655	2.10826	1.22131	3.12091
CD630_20480		Transcriptional regulator, RpiR family	CDS	-0.933706	9.97e-09	2e-07	1184.43	1159.61	1098.28	1033.05	569.891	584.185	637.766	550.871
CD630_20490		putative rRNA methylase	CDS	-0.403335	0.102537	0.162673	16.1268	31.1622	18.1264	19.3504	14.4863	19.5014	14.1672	14.1359
CD630_20500	rluB	Ribosomal large subunit pseudouridine synthase B	CDS	0.204962	0.562235	0.648369	8.95936	10.3874	10.4004	13.6743	9.55946	12.3201	14.045	14.5642
CD630_20510		putative membrane protein	CDS	0.0466311	0.85464	0.889544	16.4852	7.55448	14.2634	12.9003	11.9126	12.7154	15.5106	14.4419
CD630_20520		putative lipoprotein	CDS	-0.254485	0.236479	0.319484	21.5025	11.3317	21.3951	20.1244	17.06	16.6025	16.7319	13.7687
CD630_20530	lysA	Diaminopimelate decarboxylase	CDS	0.0531715	0.700814	0.768204	128.656	97.2639	116.781	133.647	131.994	125.441	121.764	116.942
CD630_20540	lysC	Aspartokinase	CDS	-0.191848	0.349156	0.441456	64.8657	35.8838	82.3116	80.7558	58.5333	61.403	58.5006	55.9928
CD630_20541		conserved hypothetical protein	CDS	0.836775	0.0561748	0.0983955	3.58374	7.55448	4.16015	1.03202	7.7211	6.65419	6.22866	4.95674
CD630_20550		conserved hypothetical protein	CDS	3.8438	1.72e-09	4.73e-08	1.79187	0.94431	2.67438	1.54803	23.2368	29.1203	23.0827	32.1882
CD630_20560		putative membrane protein	CDS	0.204174	0.183261	0.259887	65.2241	63.2687	72.8027	68.6295	82.0643	82.0244	70.2251	77.2884
CD630_20570		conserved hypothetical protein	CDS	0.627581	0.0162034	0.0343517	26.8781	54.77	43.3845	34.8308	73.5343	53.8264	46.2875	68.66
CD630_20580		conserved hypothetical protein	CDS	0.5511	0.0284841	0.0555362	8.24261	12.276	14.5605	10.0622	19.7072	14.8896	16.2434	14.9314
CD630_20590	glnS	Glutaminyl-tRNA synthetase	CDS	-0.351831	0.0231749	0.0466668	731.442	482.542	424.038	441.448	417.675	416.315	393.261	402.352
CD630_20600		putative lipid kinase	CDS	-0.701758	6.09e-05	0.000283842	368.05	335.23	320.332	340.567	196.484	227.165	211.286	203.838
CD630_20610		conserved hypothetical protein	CDS	-0.794351	2.82e-05	0.000151395	316.086	281.404	323.898	308.059	159.202	213.132	177.822	159.228
CD630_20620		conserved hypothetical protein	CDS	1.19171	0.00178628	0.00510398	36.9125	27.385	30.0125	35.8628	77.2845	67.2666	65.7063	89.7108
CD630_20630		conserved hypothetical protein	CDS	1.45236	5.37e-06	3.69e-05	29.7451	29.2736	26.7438	33.2827	84.785	75.8314	84.0259	81.7556
CD630_20640		conserved hypothetical protein	CDS	-3.1352	4.26e-07	4.51e-06	56.9815	106.707	191.664	130.035	15.7363	6.78595	9.40406	23.1926
CD630_20650		Transcriptional regulator, beta-lactams repressor	CDS	0.303117	0.161604	0.233916	49.0973	28.3293	50.219	37.4108	53.9006	43.4169	59.2334	50.1793
CD630_20660		putative integrase	CDS	0.705561	0.00903554	0.0206262	40.4963	77.4334	104.598	66.3075	135.818	103.963	101.491	129.181
CD630_20670		conserved hypothetical protein	CDS	1.12877	0.001381	0.00407899	5.01724	10.3874	12.4805	12.6423	28.3842	13.7037	17.3426	29.7404
CD630_20680		ABC-type transport system, ATP-binding protein	CDS	0.0770463	0.623431	0.70437	225.059	259.685	284.079	311.155	276.857	314.789	291.282	257.016
CD630_20690		putative molybdopterin cofactor biosynthesis protein	CDS	-0.254234	0.194811	0.27372	131.165	141.646	201.173	167.446	135.597	135.39	153.396	114.739
CD630_20700		putative molybdopterin-guanine dinucleotide biosynthesis protein	CDS	-0.0103771	0.968493	0.975878	30.1034	31.1622	22.8808	28.1226	26.7665	29.7791	20.8843	33.1673
CD630_20710		conserved hypothetical protein	CDS	-0.240272	0.282753	0.370088	39.4212	27.385	30.3097	25.8006	23.1633	28.1321	23.2048	29.8016
CD630_20720		putative transposase	CDS	-0.368273	0.0647828	0.110808	92.4606	78.3777	115.89	88.2379	73.5343	80.3773	63.6301	73.9839
CD630_20730	xdhA	Xanthine dehydrogenase, molybdenum binding subunit	CDS	-0.338513	0.0541606	0.095524	80.9926	68.9346	87.6604	94.1721	64.9308	71.4831	70.103	57.1555
CD630_20740		putative FAD-binding subunit of xanthine dehydrogenase	CDS	0.250562	0.44005	0.534047	10.7512	8.49879	7.42885	10.0622	12.942	13.1107	10.5032	7.40451
CD630_20750	pbuX	putative xanthine permease	CDS	0.0497265	0.85287	0.887961	14.335	13.2203	12.7776	11.3522	11.1037	17.2614	12.2131	12.6672
CD630_20751		conserved hypothetical protein	CDS	1.2425	0.0860282	0.140821	2.15025	0.94431	0.891461	0.516011	2.13249	4.08475	2.44261	1.83583
CD630_20760		conserved hypothetical protein	CDS	0.86874	0.000697314	0.00229099	58.7734	84.0435	142.634	94.1721	151.26	176.764	184.051	183.766
CD630_20770	pyrD1	Dihydroorotate dehydrogenase, catalytic subunit	CDS	-0.00032853	0.999577	0.999857	6.45074	13.2203	4.45731	3.87008	6.54455	5.92947	6.35079	6.36421
CD630_20780		putative S-adenosylhomocysteine deaminase	CDS	-0.950489	0.00465879	0.0116814	16.8436	12.276	16.9378	8.51419	8.82412	7.18125	4.88523	7.28212
CD630_20790	xdhA1	Xanthine dehydrogenase, molybdenum binding subunit	CDS	-0.609716	0.0261637	0.05169	19.3522	37.7724	20.5036	21.4145	15.5157	15.6143	19.2966	12.7896
CD630_20800		putative FAD-binding subunit of xanthine dehydrogenase	CDS	-1.1862	0.112435	0.175566	5.37561	3.77724	0.297154	1.03202	1.39715	0.461181	0.977045	1.28508
CD630_20810	xdhC1	Xanthine dehydrogenase iron-sulfur binding subunit XdhC1	CDS	-0.944296	0.149174	0.219214	2.86699	9.4431	1.48577	0.774017	0.955946	1.77884	1.34344	1.77463
CD630_20820		Amidohydrolase	CDS	0.516852	0.341064	0.43245	3.58374	0	1.48577	4.12809	2.42663	4.34828	3.54179	4.71196
CD630_20830		D-hydantoinase (Dihydropyrimidinase)	CDS	-0.561857	0.204273	0.283921	10.0345	11.3317	1.48577	5.67612	3.97085	4.6777	5.9844	3.48807
CD630_20840		putative peptidase, M20 family	CDS	-0.293063	0.55429	0.641354	7.88423	4.72155	1.18862	5.67612	3.89732	4.48005	3.66392	3.73285
CD630_20850	dpaL	Diaminopropionate ammonia-lyase	CDS	0.329163	0.596796	0.679875	2.86699	3.77724	2.97154	1.03202	3.52965	2.30591	4.03031	2.63135
CD630_20860		putative NAD(P)H-dependent FMN reductase	CDS	-0.950506	0.0569741	0.0994538	3.94212	2.83293	1.78292	2.58006	1.47069	1.71296	1.83196	0.734331
CD630_20870		putative xanthine dehydrogenase	CDS	-0.337894	0.144987	0.214475	27.9532	23.6077	12.7776	19.6084	14.3392	18.7767	19.5409	13.1568
CD630_20880	xdhC2	Xanthine dehydrogenase iron-sulfur binding subunit XdhC2	CDS	-0.356924	0.431184	0.524894	4.30049	0	4.45731	5.41812	2.72077	3.95298	2.809	2.93733
CD630_20890		putative metal-dependent hydrolase	CDS	-0.355344	0.336235	0.427087	17.202	3.77724	10.6975	7.48216	8.08877	8.63068	8.42701	6.79257
CD630_20900		putative xanthine/uracile permease	CDS	0.846513	0.0356068	0.0670776	6.45074	0.94431	2.67438	4.6441	5.80921	8.1695	7.81636	6.97615
CD630_20910		putative xanthine/uracil permease	CDS	0.583661	0.143377	0.2128	5.37561	1.88862	5.05161	2.32205	8.16231	6.5883	4.27457	3.91643
CD630_20920		Transcriptional regulator, sigma-54-dependent	CDS	0.415383	0.0199709	0.0411805	123.281	149.201	190.476	178.282	205.161	223.08	207.011	221.279
CD630_20930		conserved hypothetical protein	CDS	0.215153	0.504861	0.593914	19.7106	9.4431	16.6406	20.8985	21.3249	11.5295	12.4573	34.33
CD630_20940		putative restriction enzyme	CDS	0.317391	0.0619619	0.106905	47.6638	60.4358	56.4592	63.9854	63.9013	68.6501	71.9349	79.9809
CD630_20950		putative cell division GTPase	CDS	0.256144	0.514724	0.603528	3.94212	3.77724	6.53738	2.58006	3.60318	4.54593	4.27457	7.77167
CD630_20960		putative DNA-binding protein	CDS	1.16669	6.25e-05	0.000289796	10.3929	16.9976	28.8239	28.1226	42.797	47.1723	50.8063	52.1987
CD630_20970		putative membrane protein, DUF988 family	CDS	1.19101	0.00177745	0.00508576	7.88423	4.72155	13.0748	14.4483	27.796	17.7884	23.8155	27.3538
CD630_20980		conserved hypothetical protein	CDS	0.0480558	0.917722	0.937159	3.22537	1.88862	2.08008	2.32205	2.72077	2.89885	1.34344	2.93733
CD630_20990	XdhD	Xanthine dehydrogenase subunit XdhD,molybdopterin-binding	CDS	-0.726638	1.58e-05	9.32e-05	188.146	156.755	168.486	185.248	103.316	108.18	118.1	93.3213
CD630_21000	XdhC3	Xanthine dehydrogenase iron-sulfur binding subunit XdhC3	CDS	-0.714022	0.052274	0.0928853	8.95936	32.1065	10.6975	12.3843	11.839	7.31302	8.06062	9.17914
CD630_21010	xdhB	Xanthine dehydrogenase subunit XdhB,FAD-binding	CDS	0.369107	0.235801	0.318688	7.16749	6.61017	13.0748	10.8362	14.9275	9.15774	10.3811	15.7881
CD630_21020		putative Na(+)/H(+) antiporter	CDS	-0.648592	0.0365129	0.0685673	132.598	148.257	158.383	182.41	108.978	78.2691	97.9488	111.802
CD630_21021		conserved hypothetical protein	CDS	-0.521038	0.483043	0.574116	0.716749	1.88862	0.594308	1.03202	0.147069	0.527064	0.366392	1.40747
CD630_21030		ABC-type transport system, permease	CDS	-0.359675	0.107381	0.16908	31.8953	70.8232	51.1105	54.1812	39.3408	41.0451	44.0892	35.6763
CD630_21040		ABC-type transport system, permease	CDS	-1.25585	0.00108219	0.0033402	61.6404	51.937	100.735	106.556	35.2965	27.012	27.2351	46.0181
CD630_21050		ABC-type transport system, multidrug-family ATP-binding protein	CDS	-1.21452	9.31e-05	0.000405438	31.5369	58.5472	51.7048	69.6615	26.2517	24.0473	21.495	19.1538
CD630_21060		putative ATP-dependent RNA helicase	CDS	0.152365	0.584899	0.668243	15.4101	7.55448	8.02315	10.3202	12.942	10.0801	13.9229	10.0971
CD630_21070		Xanthine/uracil/thiamine/ascorbate permease family protein	CDS	0.0423508	0.891918	0.918696	210.366	279.516	298.64	305.995	304.726	280.398	255.009	287.001
CD630_21080		putative drug/sodium antiporter, MATE family	CDS	0.462746	0.0236446	0.0474221	55.9064	77.4334	69.8311	79.7237	108.904	85.7138	91.598	102.806
CD630_21090		putative anion:Na+ symporter	CDS	0.0503183	0.893875	0.920446	50.8891	95.3753	137.285	112.49	118.611	79.0597	81.4611	131.751
CD630_21100		putative transaldolase C-like	CDS	-0.00646773	0.981673	0.984986	81.7093	239.855	276.056	240.977	230.677	209.706	191.745	201.88
CD630_21110		Transcriptional regulator, DeoR family	CDS	0.156675	0.38396	0.478008	18.2771	12.276	16.6406	14.1903	19.7072	16.5366	16.3655	16.8284
CD630_21120		uncharacterised protein	CDS	1.02645	0.234162	0.317101	0	1.88862	0	0.774017	1.10301	1.25178	0.122131	1.16269
CD630_21130		Two-component sensor histidine kinase	CDS	0.970092	0.000378947	0.00134135	35.1207	12.276	21.6922	29.6707	55.5919	42.9557	42.7457	58.1958
CD630_21140		Two-component response regulator	CDS	0.908975	0.0015294	0.00446191	13.9766	15.109	6.83454	9.2882	17.6482	22.3344	21.2507	20.4389
CD630_21150		putative copper-transporting P-type ATPase	CDS	-1.50602	0.0126612	0.0276131	680.553	65.1574	127.182	117.393	91.6973	92.4998	96.9717	69.5779
CD630_21151		uncharacterised protein	CDS	-2.52316	4.78e-09	1.11e-07	11.8264	26.4407	30.3097	26.3166	4.9268	4.61181	4.3967	2.57016
CD630_21160	bipA	GTP-binding protein BipA	CDS	-0.203354	0.318526	0.408519	261.613	214.358	214.842	214.919	209.793	199.494	199.684	178.014
CD630_21170	trxB2	Thioredoxin reductase	CDS	-0.419965	0.145338	0.214888	15.7685	40.6053	52.5962	46.183	35.2229	29.0544	24.9146	26.8643
CD630_21180	thrC	Threonine synthase	CDS	-0.199081	0.299537	0.387649	104.645	101.985	100.438	117.393	98.8301	82.9468	94.7734	93.6273
CD630_21190	thrB	Homoserine kinase (HSK) (HK)	CDS	-0.378388	0.0426058	0.0784808	166.286	108.596	108.164	140.613	98.8301	108.246	98.5594	98.3392
CD630_21200		putative 2-nitropropane dioxygenase	CDS	-0.147972	0.413107	0.50617	215.741	186.029	181.561	182.926	175.159	190.731	180.753	145.092
[truncated: 1,570 more rows]
