# Supplementary material for: Exogenous butyrate inhibits butyrogenic metabolism and alters virulence phenotypes in Clostridioides difficile
Source: mBio. 2024 Jan 30;15(3):e02535-23. doi: 10.1128/mbio.02535-23 (PMC10936429; doi:10.1128/mbio.02535-23)
Supplement: Table S3 — Genes differentially regulated by C. difficile 630 in response to butyrate during late stationary phase. [file mbio.02535-23-s0008.xlsx]

## Sheet: All Quantified Genes_L.Stat
Table S3. Genes differentially regulated by C. difficile 630 in response to butyrate during late stationary phase. Related to Figure 1.
Locustag	Gene	Description	FeatureType	logFC	PValue	FDR	L-Na	L-Na1	L-Na2	L-Na5	L-But1	L-But3	L-But4	L-But5
CD630_00010	dnaA	Chromosomal replication initiator protein	CDS	0.504757	0.0335781	0.064551	165.533	75.9845	110.333	94.9272	135.018	189.629	144.215	168.426
CD630_00020	dnaN	DNA polymerase III subunit beta	CDS	0.215475	0.268903	0.360423	109.544	79.9836	66.096	105.623	121.241	98.6391	92.4806	107.675
CD630_00030		putative RNA-binding mediating protein	CDS	1.52374	0.000256164	0.00103627	4.86862	3.59926	2.08176	6.01651	12.2028	9.25999	17.3973	9.21734
CD630_00040	recF	DNA replication and repair protein RecF	CDS	0.358961	0.0379043	0.0714058	81.7233	69.5858	70.2595	72.1981	78.7279	85.353	97.0589	116.474
CD630_00050	gyrB	DNA gyrase subunit B	CDS	0.0507719	0.734437	0.79025	266.209	348.329	326.316	336.925	344.828	345.438	357.103	275.263
CD630_00060	gyrA	DNA gyrase subunit A	CDS	-0.150452	0.351503	0.448235	556.414	891.418	905.567	925.206	812.078	727.916	782.423	629.712
CD630_00070		putative spore protein	CDS	-0.581772	0.0735415	0.125129	9.73725	13.5972	15.0928	18.718	10.2346	8.45478	6.40955	12.1501
CD630_00080		conserved hypothetical protein	CDS	-0.348243	0.252253	0.342481	52.3377	49.5899	32.7878	22.729	32.2784	24.9617	41.2042	27.233
CD630_00090	rsbV	Anti-anti-sigma factor	CDS	-0.510918	0.0559867	0.0995318	80.1584	26.7945	26.5425	46.7951	32.2784	31.4035	34.7947	30.1658
CD630_00100	rsbW	Serine-protein kinase RsbW	CDS	-0.726656	0.00270231	0.00778023	45.3825	47.1904	33.3082	38.1046	20.8629	25.3643	20.6021	32.6797
CD630_00110	sigB	RNA polymerase sigma-B factor (Sigma-37)	CDS	-0.546478	0.00052327	0.00191687	156.839	113.977	144.162	115.651	91.718	94.2104	94.3119	83.794
CD630_00120		putative small-molecule-binding protein	CDS	-0.313893	0.177618	0.257618	117.542	57.1883	51.5237	42.7841	65.3441	45.8974	61.8063	46.9246
CD630_00130		putative mechanosensitive ion channel protein	CDS	-0.241406	0.10227	0.163338	83.8099	83.183	77.0253	58.8281	55.1095	68.4434	64.5533	69.13
CD630_00140	serS1	Seryl-tRNA synthetase 1	CDS	-0.842579	0.000742601	0.0025951	418.006	698.657	748.915	902.477	352.307	388.115	380.452	421.065
CD630_00150	tadA	transfer RNA specific adenosine deaminase	CDS	0.569143	0.00569724	0.0146877	90.0695	47.9902	88.475	56.8226	100.378	98.6391	99.8058	123.596
CD630_00160	dnaX	DNA polymerase III subunits gamma and tau	CDS	0.475518	0.0075036	0.0186311	93.3732	155.168	142.601	118.993	186.585	178.356	165.733	177.224
CD630_00170		DNA binding protein	CDS	-0.103029	0.64463	0.717865	27.9946	39.5919	39.0331	58.8281	31.0975	31.4035	36.1682	53.2092
CD630_00180	recR	DNA repair and recombination protein	CDS	-0.574796	0.00164908	0.00511136	119.629	126.774	168.102	147.739	96.048	96.2234	94.3119	90.0785
CD630_00181		conserved hypothetical protein	CDS	2.25592	3.23e-07	3.5e-06	3.65147	10.7978	10.9293	14.0385	46.0558	44.6895	48.9873	38.5452
CD630_00190		putative glycosyl transferase	CDS	-0.454235	0.107937	0.171078	65.2048	169.965	208.176	175.147	102.74	116.756	111.251	118.15
CD630_00200		conserved hypothetical protein	CDS	0.079303	0.759644	0.809319	14.6059	9.19812	17.695	15.3755	13.3837	16.1043	16.0239	14.245
CD630_00210	pycA	Pyruvate carboxylase	CDS	1.94666	7e-09	1.3e-07	98.2419	241.551	246.169	302.831	770.352	859.569	815.386	966.145
CD630_00220	fusA1	Elongation factor G (EF-G)	CDS	-0.14561	0.676704	0.74498	3360.74	6138.74	4116.69	4772.43	3782.48	4412.59	4450.51	3976.86
CD630_00230	ctsR	Transcriptional regulator, CtsR family	CDS	-0.819406	0.00886533	0.0213812	116.325	117.576	71.8209	118.325	51.1731	69.2487	52.192	67.8731
CD630_00240	mcsA	Activator of protein kinase McsB	CDS	-1.51794	1.16e-05	7.11e-05	505.815	750.647	693.227	859.693	210.991	244.786	241.731	282.805
CD630_00250	mcsB	Tyrosine kinase protein	CDS	-1.38361	9.22e-06	5.89e-05	1350.17	3038.58	2252.47	2986.2	815.621	916.739	966.468	990.026
CD630_00260	clpC	class III stress response-related ATPase, AAA+ superfamily	CDS	-1.21768	0.000100187	0.000458878	4465.05	14455.4	11999.8	15211.1	4178.48	5162.65	4985.71	5506.94
CD630_00270	radA	DNA repair protein	CDS	-0.914914	0.000624098	0.00224413	1186.73	734.65	648.469	677.86	345.615	415.492	441.801	521.199
CD630_00280	disA	DNA integrity scanning protein disA	CDS	-0.497932	0.247582	0.33772	640.224	191.961	131.672	153.755	165.329	190.434	187.708	253.477
CD630_00290		putative membrane protein	CDS	-0.543828	0.0110156	0.0254227	485.993	240.751	238.882	265.395	192.49	203.72	202.359	248.03
CD630_00300		putative membrane protein	CDS	0.58875	0.0209992	0.0436627	225.522	138.772	159.255	114.314	194.064	203.72	243.563	322.188
CD630_00310		Transcriptional regulator, AraC family	CDS	-0.120192	0.794471	0.839157	6.08578	15.5968	18.2154	20.055	12.5965	11.6756	14.6504	14.245
CD630_00320		putative beta-glucosidase	CDS	0.45492	0.426776	0.521307	0.521638	11.5976	14.5723	10.696	8.26643	14.4939	17.8552	7.96043
CD630_00330		putative glycoside hydrolase	CDS	0.602201	0.153304	0.227817	3.65147	14.3971	26.5425	21.392	25.5866	22.9487	29.7586	18.0157
CD630_00340		putative xylose transporter, sodium:galactoside symporter family	CDS	-0.422442	0.253855	0.344263	9.56337	32.7933	45.2784	22.729	17.7138	23.3513	21.5178	18.4347
CD630_00350		Transcriptional regulator	CDS	0.608038	0.137231	0.207563	3.12983	15.9967	18.7359	15.3755	11.8092	22.1435	26.5538	17.5967
CD630_00360	acoA	Acetoin dehydrogenase E1 component (TPP-dependent alpha subunit)	CDS	-1.30744	0.000168733	0.00072187	36.3408	133.173	97.3225	129.021	33.4594	45.4948	41.2042	38.5452
CD630_00370	acoB	Acetoin dehydrogenase E1 component (TPP-dependent beta subunit)	CDS	-1.80062	3.73e-05	0.000196086	37.7318	216.356	171.225	231.301	44.4813	38.6504	53.1077	51.1143
CD630_00380	acoC	Acetoin dehydrogenase E2 component (dihydrolipoamide acetyltransferase)	CDS	-1.83923	4.85e-06	3.43e-05	81.8972	381.122	312.265	472.63	77.547	98.2365	85.6132	85.8888
CD630_00390	acoL	Acetoin dehydrogenase E3 component (dihydrolipoamide dehydrogenase)	CDS	-0.412745	0.109286	0.172765	38.4274	72.3852	62.9734	84.2312	40.5449	51.9365	54.939	44.8298
CD630_00400		Transcription antiterminator, PTS operon regulator	CDS	1.93075	1.1e-05	6.82e-05	6.08578	12.3975	16.1337	7.35351	30.7039	39.053	49.4451	38.1263
CD630_00410		PTS system, galactitol-specific IIA component	CDS	0.750599	0.159845	0.235964	2.78207	1.99959	1.56132	1.337	1.57456	2.81826	5.95172	3.77073
CD630_00420		PTS system, galactitol-specific IIB component	CDS	-1.24572	0.0115977	0.026509	2.95595	5.19894	5.72485	6.68501	3.54275	2.41565	0.91565	1.25691
CD630_00430		PTS system, galactitol-specific IIC component	CDS	0.155044	0.678462	0.746454	6.08578	9.59804	10.9293	12.7015	11.0219	9.25999	16.0239	6.28455
CD630_00440		conserved hypothetical protein	CDS	1.45013	0.0143823	0.0317157	0.869397	2.39951	1.56132	4.67951	7.08551	5.63652	5.4939	4.60867
CD630_00450		putative sugar-phosphate aldolase	CDS	1.17103	0.0576705	0.101916	1.04328	4.79902	0	1.337	3.93639	4.02608	4.12042	4.1897
CD630_00460		putative lipoate-protein ligase	CDS	-0.526016	0.0372257	0.0704249	31.1244	18.3962	28.1038	10.0275	19.2883	13.2861	16.4817	13.407
CD630_00470	ispD	2-C-methyl-D-erythritol 4-phosphate cytidylyltransferase	CDS	1.42592	0.00225316	0.00667714	18.779	11.5976	21.8585	7.35351	33.4594	18.1174	94.3119	18.4347
CD630_00480	ispF	2-C-methyl-D-erythritol 2,4-cyclodiphosphate synthase	CDS	0.365681	0.14633	0.219096	13.7365	7.99836	13.011	12.033	13.3837	18.1174	17.8552	11.3122
CD630_00490	proS	Prolyl-tRNA synthetase	CDS	0.133635	0.754688	0.80476	217.523	83.9828	90.5567	83.5627	149.189	129.64	141.468	106.837
CD630_00500	proS1	Prolyl-tRNA synthetase	CDS	0.111165	0.790153	0.835585	1336.61	1576.48	1853.81	2003.5	1442.29	1702.63	2095.92	2070.13
CD630_00510	gltX	Glutamyl-tRNA synthetase	CDS	0.148464	0.333966	0.430487	143.451	107.178	96.2816	121.667	143.678	134.874	109.42	132.394
CD630_00511		conserved hypothetical protein	CDS	0.534677	0.356609	0.452644	1.21716	2.39951	3.64309	2.67401	4.72367	2.01304	4.12042	2.51382
CD630_00520	cysS	Cysteinyl-tRNA synthetase (Cysteine--tRNA ligase) (CysRS)	CDS	-1.29246	5.45e-10	1.77e-08	1588.39	1622.07	1392.7	1404.52	709.338	584.587	642.786	516.171
CD630_00530	mrnC	Ribonuclease III	CDS	-1.21107	8.09e-07	7.59e-06	229.173	258.347	293.008	311.522	141.317	133.666	117.203	78.7663
CD630_00540	thyX	Thymidylate synthase thyX (TS) (TSase)	CDS	-0.948753	1.14e-05	7e-05	211.785	140.771	145.723	146.402	89.7498	87.366	75.9989	81.6991
CD630_00550		putative tRNA/rRNA methyltransferase, TrmH family, group3	CDS	-0.991189	1.01e-05	6.36e-05	178.4	217.156	193.084	141.722	106.283	91.7947	114.914	54.8851
CD630_00560		putative ribonuclease	CDS	-0.926538	3.32e-06	2.49e-05	313.157	367.125	335.684	310.853	189.341	208.551	173.973	126.11
CD630_00570	sigH	RNA polymerase factor sigma-70	CDS	-0.801724	3.93e-05	0.000205226	338.717	331.132	307.581	308.848	183.436	193.252	196.407	165.074
CD630_00580	tuf1	Elongation factor EFTu/EF1A	CDS	-0.463379	0.0701414	0.120262	80.3323	72.7851	79.6275	74.8722	62.195	54.3521	57.2281	49.4384
CD630_00581	rpmG	50S ribosomal protein L33	CDS	0.17189	0.333698	0.430297	84.8532	83.9828	78.0661	48.8006	75.9724	93.4052	77.3724	88.4026
CD630_00590	secE	Preprotein translocase SecE subunit	CDS	0.0112584	0.942312	0.958429	189.529	198.359	171.746	149.076	182.255	194.862	167.564	170.521
CD630_00600	nusG	transcription antitermination protein	CDS	-0.0961576	0.521595	0.609556	446.001	492.299	439.252	440.542	476.304	424.752	435.391	364.504
CD630_00610	rplK	50S ribosomal protein L11	CDS	0.0350139	0.814952	0.855975	672.044	559.086	531.37	503.382	594.789	576.133	580.064	571.894
CD630_00620	rplA	50S ribosomal protein L1	CDS	0.0265443	0.869827	0.90193	944.339	913.413	691.666	725.992	878.603	837.023	756.327	865.592
CD630_00630	rplJ	50S ribosomal protein L10	CDS	-0.156822	0.520226	0.60858	296.812	329.933	248.25	194.534	262.558	272.566	186.335	239.232
CD630_00640	rplL	50S ribosomal protein L7/L12	CDS	-0.883514	0.000260792	0.0010538	248.126	356.727	300.815	304.837	181.861	144.939	163.443	165.493
CD630_00650		putative NADP-dependent deshydrogenase	CDS	-1.82099	1.01e-08	1.79e-07	249.517	554.287	437.691	519.426	153.126	112.328	118.577	113.541
CD630_00660	rpoB	DNA-directed RNA polymerase subunit beta	CDS	0.0196993	0.900115	0.927602	2276.08	1800.43	1613.37	1552.26	2036.3	1761.41	1916	1629.79
CD630_00670	rpoC	DNA-directed RNA polymerase subunit beta'	CDS	-0.214119	0.148089	0.221195	3545.58	3943.19	3870	3563.78	3421.12	3216.44	3346.7	2880
CD630_00680	rpsL	30S ribosomal protein S12	CDS	-0.9666	2.77e-05	0.000151437	217.175	374.723	346.093	398.427	214.533	152.186	172.6	143.288
CD630_00690	rpsG	30S ribosomal protein S7	CDS	-1.0065	1.54e-05	9.24e-05	426.526	844.627	739.547	880.416	379.862	375.231	392.356	290.346
CD630_00700	fusA	Elongation factor G (EF-G)	CDS	-1.05056	2.26e-05	0.000127249	6428.5	15187.3	14513.5	13184.9	6096.29	6106.36	6065.26	5538.78
CD630_00710	tuf	Elongation factor EFTu/EF1A (EF-Tu)	CDS	-1.1015	0.00133487	0.00426776	42.4266	106.378	99.9247	77.5462	39.3639	31.8061	46.2403	33.9366
CD630_00720	rpsJ	30S ribosomal protein S10	CDS	0.383746	0.0876464	0.144445	96.1553	197.16	131.151	142.391	183.436	194.862	182.214	177.643
CD630_00730	rplC	50S ribosomal protein L3	CDS	0.134116	0.456551	0.551074	498.686	903.015	801.479	812.898	914.031	736.773	816.302	840.873
CD630_00740	rplD	50S ribosomal protein L4	CDS	0.00975335	0.962745	0.97335	172.662	366.725	300.294	331.577	379.468	269.345	258.213	269.817
CD630_00750	rplW	50S ribosomal protein L23	CDS	0.177326	0.360405	0.455517	124.672	242.35	214.942	222.611	235.396	219.019	233.948	219.121
CD630_00760	rplB	50S ribosomal protein L2	CDS	0.0689662	0.724517	0.782408	873.918	1700.45	1550.91	1659.89	1508.43	1526.69	1512.2	1518.77
CD630_00770	rpsS	30S ribosomal protein S19	CDS	0.0573741	0.776427	0.824737	296.812	605.876	493.378	569.563	519.604	480.714	513.222	529.578
CD630_00780	rplV	50S ribosomal protein L22	CDS	0.112109	0.572962	0.657129	231.781	476.303	453.304	425.835	468.825	431.999	423.488	388.804
CD630_00790	rpsC	30S ribosomal protein S3	CDS	0.202693	0.34858	0.445304	314.548	575.082	653.153	709.948	748.309	635.719	625.847	579.016
CD630_00800	rplP	50S ribosomal protein L16	CDS	0.23882	0.348036	0.444927	70.2473	176.364	171.746	187.18	196.032	181.174	200.985	132.394
CD630_00801	rpmC	50S ribosomal protein L29	CDS	0.296253	0.212252	0.296421	70.0734	133.573	148.326	161.109	175.17	146.147	155.203	149.572
CD630_00810	rpsQ	30S ribosomal protein S17	CDS	0.278983	0.175275	0.25531	190.92	390.32	328.919	378.372	414.502	366.374	415.247	364.504
CD630_00820	rplN	50S ribosomal protein L14	CDS	0.374231	0.0791761	0.133396	109.196	207.158	213.381	182.501	266.888	220.629	249.972	183.09
CD630_00830	rplX	50S ribosomal protein L24	CDS	0.697987	0.00161645	0.00504594	139.625	243.95	195.165	153.087	323.178	293.904	278.357	291.184
CD630_00840	rplE	50S ribosomal protein L5	CDS	0.24108	0.284314	0.377252	169.185	267.545	256.057	352.969	319.635	286.255	310.405	316.322
CD630_00841	rpsZ	30S ribosomal protein S14 type Z	CDS	-0.109054	0.700508	0.764814	39.6445	76.3844	48.401	47.4636	61.4078	39.8582	51.7342	43.1539
CD630_00850	rpsH	30S ribosomal protein S8	CDS	0.270438	0.14096	0.212392	154.753	226.354	198.288	227.959	280.271	251.63	218.84	221.216
CD630_00860	rplF	50S ribosomal protein L6	CDS	0.0324107	0.856692	0.89142	412.616	653.866	569.883	673.849	621.557	543.521	583.269	612.534
CD630_00870	rplR	50S ribosomal protein L18	CDS	0.0126047	0.950624	0.965507	282.206	481.901	412.189	427.172	442.057	368.789	429.44	375.816
CD630_00880	rpsE	30S ribosomal protein S5	CDS	-0.0701412	0.697426	0.762383	355.583	499.498	483.49	512.072	451.504	452.532	431.729	425.673
CD630_00881	rpmD	50S ribosomal protein L30	CDS	-0.133327	0.502397	0.592972	192.832	316.735	295.09	266.064	274.367	230.695	245.394	224.568
CD630_00890	rplO	50S ribosomal protein L15	CDS	-0.107159	0.553095	0.638193	366.364	574.682	417.394	458.592	405.449	417.102	439.054	424.835
CD630_00900	SecY	Preprotein translocase SecY subunit	CDS	0.338287	0.080055	0.134417	1177.69	1444.9	1134.04	1095.01	1666.28	1470.73	1470.08	1527.15
CD630_00910	adk	Adenylate kinase	CDS	0.454818	0.0228406	0.0470799	411.051	570.283	581.333	512.741	779.8	717.046	653.774	692.557
CD630_00920	map1	Methionine aminopeptidase Map1 (MAP) (Peptidase M)	CDS	0.366879	0.0678736	0.116823	379.579	655.466	589.66	709.28	802.631	711.409	755.869	736.968
CD630_00930		Ribosomal protein L14E/L6E/L27E-like	CDS	0.32502	0.137724	0.20822	112.848	185.162	137.396	195.871	235.396	202.109	184.046	166.75
CD630_00940	infA	Translation initiation factor IF-1	CDS	0.269718	0.223612	0.309844	48.5124	80.7835	65.0551	96.2642	106.676	69.2487	83.3241	88.4026
CD630_00941	rpmJ	50S ribosomal protein L36	CDS	0.35677	0.163307	0.24038	20.8655	38.3921	32.7878	30.7511	50.7795	30.1956	44.8668	30.1658
CD630_00950	rpsM	30S ribosomal protein S13	CDS	0.293479	0.158055	0.233709	154.405	203.158	285.202	256.036	307.432	293.099	276.068	222.054
CD630_00960	rpsK	30S ribosomal protein S11	CDS	0.0684461	0.731757	0.788556	224.652	420.714	368.472	286.119	344.041	296.32	370.38	351.516
CD630_00970	rpsD	30S ribosomal protein S4	CDS	-0.115021	0.511445	0.601066	975.811	1523.69	1247.5	1169.88	1191.55	1165.15	1095.57	1087.23
CD630_00980	rpoA	DNA-directed RNA polymerase subunit alpha	CDS	-0.411069	0.0253887	0.0513531	459.042	805.435	718.209	817.577	582.98	516.949	545.269	459.191
CD630_00990	rplQ	50S ribosomal protein L17	CDS	-0.716139	0.00381642	0.0104527	125.193	195.96	208.176	258.71	153.519	107.094	115.372	101.81
CD630_01000	cbiO1	ABC-type transport system, cobalt-specific ATP-binding protein	CDS	1.19274	9.54e-05	0.000440908	21.0394	28.3942	39.0331	25.4031	59.8332	77.3008	53.5655	67.0352
CD630_01010	cbiO2	ABC-type transport system, cobalt-specific ATP-binding protein	CDS	0.929508	2.92e-06	2.22e-05	29.0379	29.5939	34.8695	24.066	52.7477	57.573	56.3125	57.8178
CD630_01020	cbiQ	ABC-type transport system, cobalt-specific permease	CDS	0.648927	0.000254537	0.00103086	34.7759	33.5931	37.9922	34.7621	48.024	62.0017	60.8907	50.2764
CD630_01030	truA1	transfer RNA pseudouridine synthase A 1	CDS	0.546803	0.000467632	0.00173082	49.2079	55.9886	62.4529	58.1596	75.9724	88.9765	78.288	85.4699
CD630_01040	rplM	50S ribosomal protein L13	CDS	0.00717489	0.972194	0.979054	256.994	200.759	194.645	169.131	201.543	180.771	230.286	214.932
CD630_01050	rpsI	30S ribosomal protein S9	CDS	-0.152656	0.519253	0.608061	106.414	88.7818	61.412	72.8666	77.9406	70.8591	71.4207	77.9284
CD630_01060	cwlD	Germination-specific N-acetylmuramoyl-L-alanine amidase, Autolysin	CDS	0.52134	0.270261	0.3617	5.39026	26.3946	18.7359	13.37	18.1074	12.0783	27.0117	32.6797
CD630_01070	aspC	Aspartate aminotransferase	CDS	-0.447442	0.0244295	0.0496663	96.1553	142.771	159.255	141.722	90.9307	100.25	108.962	94.6872
CD630_01080	nrdD	Anaerobic ribonucleoside triphosphate reductase	CDS	0.526064	0.00670635	0.0168509	541.113	311.136	337.766	346.284	492.837	598.679	510.932	612.953
CD630_01090	nrdG	Anaerobic ribonucleoside-triphosphate reductase-activating protein	CDS	-0.0460973	0.713656	0.775009	147.276	139.571	139.478	148.407	123.996	150.576	140.094	142.031
CD630_01100		conserved hypothetical protein, CHP00159 family	CDS	0.259952	0.139665	0.210797	67.813	43.5911	41.6353	39.4416	60.2268	52.7417	63.6376	56.5609
CD630_01110		putative exported protein	CDS	-0.167726	0.281055	0.373999	161.882	122.775	112.415	159.103	109.825	117.159	133.685	134.908
CD630_01111		conserved hypothetical protein	CDS	0.100255	0.833526	0.870615	3.65147	11.9975	17.1746	9.35902	16.5329	8.85739	9.1565	9.21734
CD630_01120	ptb	phosphate butyryltransferase	CDS	-0.654128	0.0717759	0.122534	752.898	448.708	411.669	412.465	259.802	355.101	343.369	330.986
CD630_01130	buk	Butyrate kinase (BK) (Branched-chain carboxylic acid kinase)	CDS	-1.20853	0.00164207	0.00510357	942.426	1013.39	757.242	961.973	412.14	389.322	403.801	385.033
CD630_01140		putative atp/gtp-binding protein	CDS	-1.96538	8.37e-06	5.48e-05	922.952	1658.86	1327.64	1884.51	320.423	398.582	368.091	395.927
CD630_01150		putative 4Fe-4S ferredoxin, iron-sulfur binding domain protein, delta subunit	CDS	-2.01968	8.08e-07	7.59e-06	581.105	727.851	569.362	651.12	138.167	140.913	156.576	188.117
CD630_01160		putative ferredoxin/flavodoxin oxidoreductase,alpha subunit	CDS	-1.98894	4.2e-06	3.04e-05	4856.8	11692.4	9903.47	10114.4	2004.81	2455.51	2242.43	2508.79
CD630_01170		putative ferredoxin/flavodoxin oxidoreductase,beta subunit	CDS	-2.10378	5.69e-06	3.92e-05	5291.32	18005.1	16038.4	15867.5	2749.18	3451.96	3166.77	3474.1
CD630_01180		putative ferredoxin/flavodoxin oxidoreductase,gamma subunit	CDS	-2.21441	1.77e-06	1.44e-05	4791.07	14921.3	13876	14663.6	2218.55	2822.69	2534.98	2820.09
CD630_01190	glmM	Phosphoglucosamine mutase	CDS	-0.487195	0.00411862	0.0111159	331.936	349.928	337.766	335.588	235.003	248.812	240.816	242.165
CD630_01200	glmS	Glucosamine--fructose-6-phosphate aminotransferase [isomerizing]	CDS	-0.185137	0.245536	0.335274	863.311	1055.78	1075.23	901.14	914.424	822.529	851.554	837.521
CD630_01210		putative thiosulfate sulfurtransferase	CDS	0.754381	0.00101911	0.00340786	31.6461	71.5854	61.9325	64.1761	101.165	91.3921	101.637	89.2406
CD630_01220		putative exported protein	CDS	0.744501	0.0522118	0.0935198	6.43354	29.5939	31.7469	42.1156	46.4495	45.8974	43.0355	42.7349
CD630_01230	murA	UDP-N-acetylglucosamine 1-carboxyvinyltransferase	CDS	-0.168897	0.193716	0.274713	170.923	146.77	151.448	132.363	144.466	128.835	137.805	124.853
CD630_01240	spoIID	Stage II sporulation protein D	CDS	0.00842431	0.956601	0.969896	69.0301	80.3836	99.4042	70.1926	80.6961	82.5347	90.6493	66.6162
CD630_01250		putative cell wall endopeptidase	CDS	0.702244	0.0505195	0.0909911	5.0425	7.99836	17.1746	6.01651	14.9583	12.4809	16.0239	13.826
CD630_01260	spoIIID	Stage III sporulation protein D	CDS	0.283064	0.718677	0.777985	0.521638	1.59967	5.20441	4.67951	1.18092	2.81826	4.12042	4.60867
CD630_01270	mreB1	Rod shape-determining protein MreB	CDS	-0.311597	0.201382	0.283444	51.9899	50.3897	46.8397	34.7621	39.3639	35.0269	37.0838	37.7073
CD630_01280	fabZ	(3R)-hydroxymyristoyl-[acyl-carrier-protein] dehydratase	CDS	-0.0094921	0.960008	0.971784	50.5989	44.7908	52.0441	46.1266	57.865	49.9234	54.939	29.7469
CD630_01290		putative sporulation protein yyac	CDS	-0.00342808	0.99203	0.995658	5.0425	12.3975	14.0519	11.3645	12.2028	11.273	6.40955	11.3122
CD630_01300	metK	S-adenosylmethionine synthetase	CDS	-1.11716	1.54e-08	2.56e-07	488.427	464.705	368.993	455.918	214.14	198.889	213.346	193.564
CD630_01310		putative membrane protein	CDS	1.13405	0.00925057	0.0221072	2.43431	1.59967	6.76573	4.01101	8.26643	6.44174	5.03607	10.4742
CD630_01320		putative DNA helicase, RecD/TraA type	CDS	0.550546	0.0192588	0.0406119	17.5618	20.7957	30.706	26.7401	33.853	36.6374	37.0838	30.5848
CD630_01330		putative phosphoribosyl transferase	CDS	1.36576	2.36e-05	0.000132212	4.34699	7.19853	5.20441	4.67951	13.3837	12.4809	16.9395	12.1501
CD630_01340		Transcription antiterminator, PTS operon regulator	CDS	0.545923	0.0103221	0.024183	23.4737	20.3958	22.379	25.4031	25.5866	38.6504	37.9995	31.4227
CD630_01350		PTS system, lactose/cellobiose-family IIA component	CDS	0.822994	0.178889	0.258831	0.521638	3.19935	4.16353	5.34801	3.54275	4.42869	7.3252	5.44661
CD630_01360		PTS system, lactose/cellobiose-family IIB component	CDS	1.59989	0.0342184	0.0654293	1.04328	1.59967	2.6022	0.668501	6.29823	3.22087	4.12042	3.77073
CD630_01370		PTS system, lactose/cellobiose-family IIC component	CDS	0.539	0.294234	0.388106	4.52086	7.59845	11.4497	3.34251	3.93639	12.8835	10.9878	10.8932
CD630_01380		glycine/sarcosine/betaine reductase b	CDS	0.987247	0.130127	0.199439	1.04328	2.39951	4.16353	4.01101	5.90459	5.63652	4.57825	4.60867
CD630_01390		N(4)-(beta-N-acetylglucosaminyl)-L-asparaginase	CDS	0.910624	0.144397	0.216835	2.43431	6.39869	7.80661	3.34251	11.4155	6.84434	11.9034	6.28455
CD630_01400		putative peptidase	CDS	1.20756	0.00971001	0.0230218	2.78207	6.79861	3.12265	3.34251	5.90459	9.25999	8.24085	13.407
CD630_01410	cutC	Copper homeostasis protein	CDS	1.12381	0.0110609	0.025478	2.95595	1.19975	3.64309	2.67401	7.47915	5.23391	5.4939	4.60867
CD630_01420		putative RNA-binding protein	CDS	-3.65268	3.57e-13	4.91e-11	1845.73	1327.73	948.243	1308.26	133.444	105.081	104.842	88.4026
CD630_01430	secA1	Protein translocase subunit SecA1	CDS	0.0654719	0.617328	0.697917	556.066	551.087	529.809	473.967	577.863	536.677	566.329	528.74
CD630_01440	prfB	Peptide chain release factor 2 (RF-2)	CDS	0.169951	0.187458	0.267754	233.172	205.158	181.113	193.197	244.056	225.863	222.503	222.892
CD630_01450		putative S1 RNA-binding domain-containing protein	CDS	0.606776	7.37e-05	0.000351124	91.9822	99.1797	91.5976	110.971	148.796	144.536	141.468	163.817
CD630_01460		putative hydrolase	CDS	0.255288	0.0869604	0.143446	89.7218	114.377	112.936	98.9382	143.678	123.198	115.83	113.122
CD630_01470		putative transporter	CDS	-0.273444	0.643312	0.717068	1029.71	75.1846	73.3822	89.5792	241.695	261.695	265.538	290.765
CD630_01480		uncharacterised protein	CDS	0.44432	0.145011	0.217487	20.3439	27.9943	21.8585	30.0826	30.3102	27.3774	31.5899	46.0867
CD630_01490		putative atp/gtp hydrolase	CDS	0.456324	0.0978323	0.157806	30.9505	20.3958	14.5723	16.044	26.3738	23.3513	42.5777	23.4623
CD630_01500		putative peptidase, M22 family	CDS	-0.714313	0.000706697	0.00250371	88.8524	61.9873	61.412	70.8611	46.0558	34.2217	49.4451	43.5729
CD630_01510	rimI	putative alanine acetyltransferase, ribosomal family	CDS	-0.214682	0.464244	0.55847	20.3439	13.9971	18.2154	22.729	18.8947	13.2861	17.8552	14.6639
CD630_01520	gcp	putative O-sialoglycoprotein endopeptidase	CDS	-0.415282	0.00898149	0.0215507	141.538	109.978	129.59	111.64	96.048	92.5999	99.8058	81.6991
CD630_01530		putative 4-hydroxyphenylacetate decarboxylase,catalytic subunit HpdB	CDS	-1.3032	2.18e-09	4.95e-08	381.491	432.312	403.342	379.709	137.38	154.602	166.648	188.536
CD630_01540		putative 4-hydroxyphenylacetate decarboxylase,regulatory subunit HpdC	CDS	-1.67214	3.04e-06	2.3e-05	28.1685	52.3893	36.4309	43.4526	14.171	17.3122	10.0721	8.3794
CD630_01550		putative 4-hydroxyphenylacetate decarboxylase,activating subunit HpdA; putative glycyl-radical activating family protein	CDS	-1.57394	6.98e-09	1.3e-07	155.1	294.34	278.436	250.02	66.1314	102.263	70.9628	88.4026
CD630_01560		putative membrane-membrane-associated CAAX amino terminal protease	CDS	-0.549575	0.0181093	0.0385525	29.0379	51.9894	34.3491	52.8116	27.5548	27.78	32.9634	25.5572
CD630_01570		putative membrane protein	CDS	1.27512	0.000325737	0.00126605	12.1716	8.39828	21.3381	10.0275	25.9802	38.2478	32.9634	27.652
CD630_01590		putative enzyme, glyoxalase family	CDS	0.2592	0.562734	0.647689	1.91267	5.19894	4.68397	5.34801	5.51095	3.22087	5.03607	5.44661
CD630_01600		Two-component response regulator	CDS	1.54069	0.0592232	0.104042	0.347759	1.59967	3.64309	3.34251	3.14912	4.8313	6.40955	7.54146
CD630_01610		ABC-type transport system, multidrug-family ATP-binding protein	CDS	1.40154	0.000832186	0.00286606	3.47759	7.59845	14.0519	4.67951	16.1392	19.3252	20.6021	20.1106
CD630_01620		putative radical SAM-family protein	CDS	0.67575	0.030775	0.0602333	5.56414	11.9975	7.80661	6.68501	10.2346	16.1043	10.9878	13.407
CD630_01630		conserved hypothetical protein	CDS	1.10981	0.0165261	0.0357581	2.08655	10.3979	5.20441	2.0055	9.44735	10.8704	8.24085	13.407
CD630_01631		conserved hypothetical protein	CDS	1.05866	0.31148	0.406794	0.173879	1.99959	1.56132	0	0.787279	2.01304	1.8313	2.51382
CD630_01632		uncharacterised protein	CDS	-0.135188	0.828972	0.867381	3.65147	1.19975	2.6022	8.69052	1.18092	3.62348	0.457825	8.3794
CD630_01640		putative membrane protein	CDS	1.06144	0.100641	0.161209	2.43431	1.19975	0	3.34251	3.54275	2.81826	1.8313	6.70352
CD630_01650		putative amino acid transporter	CDS	0.346619	0.369031	0.463628	5.0425	10.3979	14.0519	9.35902	9.44735	11.273	16.9395	10.4742
CD630_01660		putative peptidase, M20D family	CDS	0.238197	0.631319	0.709067	2.08655	6.79861	13.011	11.3645	8.26643	9.6626	11.9034	7.12249
CD630_01670		Transcriptional regulator, sigma-54-dependent	CDS	0.526023	0.112799	0.176909	6.60742	13.9971	19.2563	18.0495	19.2883	20.533	19.2286	21.3675
CD630_01680		putative cyclic nucleotide-binding protein	CDS	-0.0586261	0.865222	0.897939	5.39026	5.59886	9.36794	8.02202	5.11731	7.64956	9.1565	4.60867
CD630_01690		putative drug/sodium antiporter, MATE family	CDS	-0.0932321	0.66358	0.733946	62.9443	29.194	31.7469	43.4526	43.694	31.0009	49.9029	34.3555
CD630_01700		ABC-type transport system, ATP-binding protein	CDS	-0.0519706	0.747563	0.799743	100.85	85.5825	104.088	74.2036	94.8671	81.3269	106.215	70.3869
CD630_01710	rex	Transcriptional regulator, Redox-sensing repressor Rex	CDS	-2.00777	2.61e-12	2.46e-10	1052.32	725.052	575.087	736.688	199.182	194.057	176.72	198.592
CD630_01720		fwde family protein	CDS	-0.218889	0.467054	0.561472	48.3385	19.9959	16.1337	21.392	26.3738	30.5982	17.8552	18.8536
CD630_01721	fdxA	Ferredoxin (4Fe-4S cluster-containing protein) (fdx-like)	CDS	-2.12255	4.79e-09	9.33e-08	164.664	181.563	136.356	252.694	59.8332	30.1956	44.8668	33.5176
CD630_01730		putative lipoprotein	CDS	0.389506	0.0368974	0.0698408	45.9042	57.5882	35.9104	46.7951	65.3441	65.6252	50.3607	62.8455
CD630_01740	cooS	Carbon monoxide dehydrogenase	CDS	-0.785272	0.0268991	0.0540404	626.314	1445.7	1322.44	1097.01	988.035	586.601	640.955	389.223
CD630_01750		putative oxidoreductase, Fe-S subunit	CDS	-0.66505	0.0715416	0.122193	153.883	330.732	335.164	298.82	266.1	184.797	163.901	88.8216
CD630_01760		putative oxidoreductase, NAD/FAD binding subunit	CDS	-0.701283	0.0392559	0.0736506	482.342	1024.99	972.184	1003.42	801.844	514.936	515.969	307.524
CD630_01770	cfa	Cyclopropane-fatty-acyl-phospholipid synthase	CDS	-1.13093	1.07e-06	9.53e-06	5440.17	3636.06	2949.86	3755.64	1658.8	1852.4	1834.96	1861.06
CD630_01780		putative ATPase	CDS	1.48459	0.00026921	0.00108048	3.65147	8.39828	5.20441	5.34801	15.3519	15.7017	19.6865	11.3122
CD630_01790	gluD	NAD-specific glutamate dehydrogenase	CDS	-1.97435	4.31e-07	4.46e-06	23913.1	27595.6	22109.4	23985.2	6030.16	6705.85	6226.88	5875.63
CD630_01800		Fragment of conserved hypothetical protein (N-terminal region)	CDS	1.11984	0.00395244	0.0107569	4.34699	2.79943	3.12265	2.67401	4.72367	4.8313	9.61432	10.4742
CD630_01810		putative membrane-associated metalloprotease,M56 family	CDS	-0.400347	0.125352	0.1932	38.7751	21.9955	17.695	20.7235	26.7675	19.7278	17.8552	12.5691
CD630_01811		conserved hypothetical protein	CDS	1.30951	0.0777226	0.131429	0.695518	0	1.56132	1.337	0.393639	3.62348	2.74695	1.25691
CD630_01820		conserved hypothetical protein	CDS	0.394225	0.521744	0.609556	3.30371	0.399918	0.520441	0.668501	1.57456	2.41565	2.28912	2.09485
CD630_01830		putative cell wall hydrolase	CDS	-0.555179	0.0411178	0.0767705	182.747	61.5874	75.4639	74.8722	96.048	53.9495	53.5655	67.8731
CD630_01840	pyrB	Aspartate carbamoyltransferase (Aspartate transcarbamylase) (ATCase)	CDS	-1.4514	7.43e-05	0.000353484	516.596	156.768	152.489	174.479	92.8989	74.08	109.878	91.3354
CD630_01850	pyrK	Dihydroorotate dehydrogenase electron transfer subunit	CDS	-1.17725	0.00138111	0.00439198	133.539	48.79	41.6353	60.8336	42.5131	29.3904	28.843	26.8141
CD630_01860	pyrD	Dihydroorotate dehydrogenase catalytic subunit	CDS	-1.1919	0.000390365	0.00148015	141.016	45.9906	61.9325	69.5241	25.1929	39.053	40.7464	36.0314
CD630_01870	pyrE	Orotate phosphoribosyltransferase (OPRT) (OPRTase)	CDS	-0.908698	0.00243763	0.00713491	114.413	57.1883	62.4529	80.2202	46.4495	41.8713	50.8186	29.3279
CD630_01880		putative ketopantoate reductase	CDS	-1.98739	1.07e-08	1.88e-07	352.28	154.768	117.099	203.893	48.4177	58.7808	47.156	55.304
CD630_01890		Transcriptional regulator, LysR family	CDS	-1.29391	1.31e-06	1.12e-05	69.0301	49.9898	50.4828	50.8061	14.9583	26.9748	29.7586	18.8536
CD630_01900		putative membrane protein	CDS	-0.445574	0.257723	0.347445	55.1198	7.99836	12.4906	16.044	20.4693	14.0913	14.1926	21.7864
CD630_01910		putative DNA glycosylase	CDS	0.301581	0.277892	0.370246	13.5626	22.7953	22.8994	28.0771	37.3957	15.2991	25.1804	27.652
CD630_01920	cls	Cardiolipin synthetase 1	CDS	0.0701721	0.743706	0.797099	38.7751	79.5837	81.7092	56.1541	71.6424	63.2095	67.7581	64.9403
CD630_01930	groS	10 kDa chaperonin (Protein Cpn10) (GroES protein)	CDS	-1.45517	6.98e-05	0.000334479	44.1654	58.3881	78.5866	67.5186	22.0438	15.7017	32.5056	20.1106
CD630_01940	groL	60 kDa chaperonin (Protein Cpn60) (GroEL protein)	CDS	0.478776	0.0827233	0.137988	9946.95	32789.3	29396.6	37613.9	35715.7	42888.3	36890.1	37439.1
CD630_01950		putative NCAIR-mutase (PurE)-related protein	CDS	0.319938	0.198943	0.280676	20.3439	23.1953	22.8994	29.4141	35.0339	24.5591	27.0117	31.8417
CD630_01960		Fragment of conserved hypothetical protein,DUF111 family	CDS	0.762666	0.00031474	0.00123111	141.886	267.945	215.463	260.716	315.699	376.842	419.825	387.547
CD630_01980	guaA	Glutamine amidotransferase	CDS	-0.632328	3.47e-05	0.000184257	900.522	705.056	702.075	768.777	530.626	514.936	472.017	467.57
CD630_01981		conserved hypothetical protein	CDS	-0.664884	0.0303051	0.0594113	16.5185	15.9967	13.011	14.0385	14.171	4.8313	9.61432	9.21734
CD630_01990		putative membrane-associated nucleotidase	CDS	1.39665	1.34e-08	2.3e-07	24.517	35.5927	32.2673	21.392	73.2169	76.093	65.9268	84.6319
CD630_02000		Fragment of transcriptional regulator, LysR family (C-terminal region)	CDS	-0.158299	0.670597	0.740084	9.38949	8.39828	7.28617	4.01101	3.14912	6.44174	9.61432	7.96043
CD630_02010		putative chromate transporter	CDS	0.00934587	0.973811	0.980405	13.3887	9.59804	7.28617	10.0275	10.6283	9.6626	12.8191	8.3794
CD630_02020		conserved hypothetical protein	CDS	0.398652	0.0556521	0.0990358	12.5193	9.59804	11.4497	9.35902	13.7774	16.5069	12.3613	14.6639
CD630_02030		putative UvrABC system protein A 1 (UvrA protein 1) (Excinuclease ABC subunit A 1)	CDS	-0.0706294	0.710465	0.772376	37.9057	43.991	62.9734	58.8281	42.1194	44.2869	55.3968	50.6954
CD630_02040		putative signaling protein	CDS	-0.351186	0.250821	0.341186	198.049	55.9886	58.2894	55.4856	64.1632	70.0539	70.0472	89.2406
CD630_02050		Transcription antiterminator, PTS operon regulator	CDS	0.614122	0.0290036	0.0575555	119.977	72.7851	59.8507	82.8942	131.476	159.433	97.0589	128.624
CD630_02060		PTS system, fructose-like IIA component	CDS	1.14735	0.00768411	0.0189912	6.43354	6.79861	8.32706	8.02202	15.3519	20.9356	14.1926	13.826
CD630_02070		PTS system, fructose-like IIC component	CDS	0.0241294	0.934369	0.951743	252.473	142.371	116.579	108.966	197.213	181.174	122.239	134.07
CD630_02080		PTS system, fructose-like IIB component	CDS	0.602358	0.0858032	0.142195	99.9807	59.9877	37.9922	29.4141	85.0261	99.4443	64.5533	103.905
CD630_02090		putative tagatose 6-phosphate kinase	CDS	0.615367	0.0424092	0.0787285	411.051	343.93	231.596	350.295	573.533	611.965	428.524	435.729
CD630_02100		putative hydrolase, HAD superfamily, subfamily IA	CDS	0.771627	0.0181464	0.0386085	19.6484	23.9951	9.36794	32.7566	38.9703	39.4556	28.843	37.2883
CD630_02110	licC	CTP:phosphocholine cytidylyltransferase	CDS	0.823201	0.0109088	0.0253039	2.43431	4.3991	4.68397	7.35351	7.08551	8.05217	8.69867	6.70352
CD630_02120		putative sulfatase	CDS	0.418342	0.0802183	0.134468	30.255	19.596	18.2154	34.0936	46.4495	33.0139	22.4334	34.3555
CD630_02130		putative spore coat protein	CDS	0.646787	0.410083	0.50437	2.08655	0	3.12265	0	1.18092	4.8313	0	2.93279
CD630_02140		uncharacterised protein	CDS	1.31924	0.100418	0.161175	0	1.59967	1.04088	1.337	3.54275	1.20783	2.74695	0.41897
CD630_02150		Transposase IS200/IS605-like OrfA	CDS	-2.39803	1.44e-09	3.64e-08	127.106	69.5858	59.8507	72.1981	12.9901	14.4939	18.313	17.1778
CD630_02160		Transposase IS200/IS605-like OrfB	CDS	-2.20118	1.91e-12	1.94e-10	548.068	610.675	515.757	699.252	119.273	131.653	152.913	112.284
CD630_02170		putative nitroreductase	CDS	-1.17061	0.00517526	0.0135178	5.56414	16.3966	16.6541	36.0991	7.08551	8.85739	9.1565	6.70352
CD630_02180	purE	Phosphoribosylaminoimidazole carboxylase catalytic subunit	CDS	0.941371	0.00017109	0.00072759	35.1236	25.5948	40.5944	22.729	42.1194	53.1443	75.9989	68.7111
CD630_02190	purC	Phosphoribosylaminoimidazole-succinocarboxamide synthase	CDS	1.05275	0.000301906	0.00119424	38.949	40.3917	34.3491	25.4031	42.5131	70.0539	76.4567	102.229
CD630_02200	purF	Amidophosphoribosyltransferase	CDS	0.410318	0.0129948	0.0291975	56.3369	51.1895	56.2076	56.1541	71.2487	68.846	80.1193	72.0628
CD630_02210	purG	Phosphoribosylformylglycinamidine cyclo-ligase	CDS	0.274304	0.184953	0.265772	55.4675	68.7859	71.8209	60.1651	70.8551	68.846	112.167	57.8178
CD630_02220	purN	Phosphoribosylglycinamide formyltransferase	CDS	0.138283	0.46973	0.56355	29.2117	23.5952	31.2265	33.4251	29.9166	33.4165	30.2164	35.1935
CD630_02230	purH	Bifunctional purine biosynthesis protein purH [Includes: Phosphoribosylaminoimidazolecarboxamide formyltransferase ; IMP cyclohydrolase]	CDS	0.103877	0.579571	0.663003	72.5077	101.179	96.2816	88.2422	93.6862	77.7034	119.95	93.0113
CD630_02240	purD	Phosphoribosylamine--glycine ligase	CDS	0.362614	0.0297943	0.0586077	59.2929	80.7835	79.6275	78.8832	95.6544	108.704	79.6615	98.4579
CD630_02250	purL	Phosphoribosylformylglycinamidine synthase	CDS	-0.589821	7.62e-05	0.000361552	531.028	504.697	527.727	494.691	343.254	311.619	397.392	315.484
CD630_02260		putative lytic transglycosylase	CDS	-1.30718	1.08e-07	1.35e-06	63.2921	46.3905	44.7579	52.1431	17.7138	23.7539	21.0599	21.3675
CD630_02270		conserved hypothetical protein	CDS	-0.176979	0.608421	0.689596	16.3447	8.39828	18.7359	10.0275	7.47915	24.1565	7.3252	8.79837
CD630_02280	fliN	Flagellar motor switch protein FliN	CDS	-0.210124	0.535389	0.622237	9.21561	7.19853	6.24529	10.696	11.4155	4.42869	10.0721	2.93279
CD630_02290	flgM	Negative regulator of flagellin synthesis (Anti-sigma-d factor)	CDS	-0.172424	0.691588	0.757917	10.085	7.99836	6.24529	2.0055	4.33003	9.6626	3.20477	7.54146
CD630_02300		putative flagellar biosynthesis protein	CDS	-0.65485	0.0766805	0.129728	14.9536	8.7982	9.88838	12.033	10.2346	4.42869	4.57825	10.0553
CD630_02310	flgK	Flagellar hook-associated protein FlgK (or HAP1)	CDS	-1.91068	3.2e-11	1.87e-09	362.886	213.956	174.348	256.705	66.1314	59.1834	70.0472	73.3197
CD630_02320	flgL	Flagellar hook-associated protein FlgL (or HAP3)	CDS	-1.47424	1.12e-09	3.04e-08	262.21	212.756	164.98	174.479	72.036	62.4043	93.8541	65.7783
CD630_02330	fliW	Flagellar assembly factor FliW	CDS	-1.46113	3.22e-07	3.5e-06	51.8161	43.5911	32.2673	52.8116	13.7774	14.0913	16.4817	21.3675
CD630_02340	csrA	Carbon storage regulator homolog CsrA	CDS	-1.32805	2.83e-05	0.000154417	38.6012	45.9906	33.3082	24.7345	18.5011	18.9226	8.24085	11.3122
CD630_02350	fliS1	Flagellar protein FliS1	CDS	-1.74077	1.84e-07	2.15e-06	46.7736	28.7941	31.7469	32.7566	9.44735	9.25999	11.4456	12.1501
CD630_02360	fliS2	Flagellar protein FliS2	CDS	-1.53473	2.43e-06	1.91e-05	54.4243	61.1875	42.1557	32.0881	18.1074	20.1304	16.0239	11.7312
CD630_02370	fliD	Flagellar hook-associated protein 2 FliD (or HAP2)	CDS	-2.07934	2e-10	7.51e-09	570.498	1017.79	839.471	1037.51	239.726	203.72	213.804	162.141
CD630_02380		conserved hypothetical protein	CDS	-1.66123	1.1e-07	1.37e-06	80.3323	129.973	96.802	139.717	44.8749	31.4035	37.9995	26.3951
CD630_02390	fliC	Flagellin C	CDS	-2.36428	8.09e-14	1.7e-11	5946.15	6687.43	4979.06	5594.69	1016.38	1258.15	1121.21	1111.53
CD630_02400		Glycosyltransferase	CDS	-0.234471	0.352234	0.448846	59.9884	62.7872	39.5535	65.5131	59.0459	44.2869	54.0233	36.4504
CD630_02410		flagella glycosylation phosphoserine phosphatase	CDS	0.220367	0.594324	0.676411	10.4328	11.9975	7.28617	10.0275	15.3519	8.85739	13.7347	8.79837
CD630_02420		putative nucleoside triphosphate transferase	CDS	-1.20754	6.46e-05	0.000313413	50.0773	26.7945	23.9403	51.4746	12.2028	11.6756	21.9756	20.5295
CD630_02430		flagella glycosylation methyltransferase domain protein	CDS	-1.03678	0.00709186	0.0177263	50.5989	25.1948	29.6651	60.8336	30.3102	7.24695	27.9273	15.5019
CD630_02440		putative CDP-glycerol:Poly(glycerophosphate) glycerophosphotransferase	CDS	-0.735876	0.0145698	0.0320895	57.2063	34.393	28.6243	50.8061	22.0438	20.533	26.096	34.7745
CD630_02450	flgB	Flagellar basal-body rod protein FlgB	CDS	-0.650054	0.0367628	0.0696231	188.659	72.3852	100.966	56.1541	77.1533	62.4043	55.3968	74.5766
CD630_02460	flgC	Flagellar basal-body rod protein FlgC	CDS	-1.41538	7.57e-08	1.01e-06	247.083	189.961	153.01	159.103	70.4615	77.7034	66.8424	66.6162
CD630_02470	fliE	Flagellar hook-basal body complex protein FliE	CDS	-1.07279	4.46e-06	3.2e-05	234.911	173.964	149.887	137.043	75.1851	93.4052	83.7819	79.6043
CD630_02480	fliF	Flagellar M-ring protein FliF	CDS	-1.1561	8.21e-07	7.67e-06	962.77	667.064	662.521	551.514	323.572	314.84	329.176	309.619
CD630_02490	fliG	Flagellar motor switch protein FliG	CDS	-1.16891	7.03e-08	9.51e-07	640.398	440.31	466.315	399.095	205.086	247.604	219.756	193.983
CD630_02500	fliH	Flagellar assembly protein FliH	CDS	-1.05236	2.16e-06	1.72e-05	186.92	149.969	133.233	152.418	72.8233	74.08	85.6132	68.2921
CD630_02510	fliI	ATP synthase subunit beta FliI	CDS	-1.0957	3.77e-08	5.72e-07	464.78	411.916	406.464	399.095	214.927	210.162	165.275	196.916
CD630_02520	fliJ	Flagellar protein FliJ	CDS	-0.258427	0.249604	0.339853	68.6824	71.9853	70.78	42.7841	47.2367	58.7808	59.0594	48.6005
CD630_02530	fliK	Flagellar hook-length control protein FliK	CDS	-0.887427	1.08e-05	6.72e-05	155.97	149.169	164.459	137.711	68.4933	109.912	84.6976	65.3593
CD630_02540	flgD	Basal-body rod modification protein FlgD	CDS	-0.888795	7.85e-05	0.000370688	130.236	126.774	136.876	121.667	79.5152	69.2487	71.8785	57.8178
CD630_02550	flgE	Flagellar hook protein FlgE (Distal rod protein)	CDS	-1.02769	9.38e-08	1.21e-06	418.006	418.714	389.29	366.339	169.659	212.175	189.997	209.485
CD630_02551	FlbD	Flagellar protein FlbD	CDS	-0.606466	0.0114782	0.0262696	74.0726	59.9877	40.074	32.7566	31.8848	24.5591	37.5416	43.9918
CD630_02560	motA	Flagellar motor rotation protein MotA	CDS	-1.08468	1.05e-07	1.32e-06	420.44	264.746	281.038	325.56	147.615	164.264	136.432	161.303
CD630_02570	motB	Flagellar motor rotation protein MotB (Chemotaxis protein MotB)	CDS	-0.781407	7.68e-06	5.08e-05	121.542	105.578	99.9247	97.6012	59.8332	74.08	60.4329	53.2092
CD630_02580	fliL	Flagellar basal body-associated protein FliL	CDS	-0.806283	0.00116816	0.00380293	57.5541	43.991	27.5834	46.7951	23.2247	22.1435	28.843	27.233
CD630_02590	fliZ	Flagellar protein FliZ	CDS	-0.559648	0.080149	0.134468	72.8555	46.3905	56.7281	54.8171	31.0975	33.0139	37.5416	55.723
CD630_02600	fliP	Flagellar biosynthesis protein FliP	CDS	-0.950733	1.3e-06	1.11e-05	316.982	217.156	228.994	227.959	118.879	136.484	113.998	144.126
CD630_02610	fliQ	Flagellar biosynthetic protein FliQ	CDS	-0.533152	0.0260714	0.0526147	79.1151	50.7896	56.7281	31.4196	33.853	40.2608	26.5538	51.9523
CD630_02620	flhB	Bifunctional flagellar biosynthesis protein FliR/FlhB	CDS	-0.721538	0.000106509	0.000482875	464.084	343.13	334.123	272.749	182.255	200.902	221.129	254.734
CD630_02630	flhA	Flagellar biosynthesis protein FlhA	CDS	-0.526514	0.00327994	0.00915715	453.13	416.715	388.769	319.544	260.196	291.489	284.309	260.599
CD630_02640	flhF	Flagellar biosynthesis regulator FlhF (Flagella-associated GTP-binding protein)	CDS	-0.340299	0.0462766	0.0845876	100.155	82.7831	67.1369	104.955	68.8869	75.2878	66.3846	69.968
CD630_02650	flhG	Flagellar number regulator FlhG	CDS	-0.505414	0.00458637	0.0121757	196.832	183.962	176.95	141.054	105.889	114.743	132.311	140.355
CD630_02660	fliA	RNA polymerase sigma-28factor for flagellar operon	CDS	-0.635438	0.00251341	0.00731471	74.2465	84.3827	53.085	76.2092	49.5986	46.3	37.9995	51.5333
CD630_02670		putative flagellar protein	CDS	0.306919	0.409244	0.503511	12.1716	5.59886	4.68397	3.34251	12.5965	8.85739	5.95172	7.12249
CD630_02671		putative flagellar protein	CDS	-0.525186	0.403344	0.497797	4.69474	3.19935	0	1.337	1.9682	3.22087	1.37347	0.83794
CD630_02680	flgG1	Flagellar hook-basal body complex protein FlgG1	CDS	-0.89457	1.7e-05	9.98e-05	162.751	225.954	231.596	211.246	121.635	124.003	101.179	99.7148
CD630_02690	flgG	Flagellar basal body rod protein FlgG	CDS	-0.930345	1.63e-06	1.34e-05	164.142	166.366	158.735	192.528	94.8671	86.9634	83.7819	91.7544
CD630_02700	fliM	Flagellar motor switch protein FliM	CDS	-1.05997	7.09e-07	6.8e-06	197.875	211.957	186.838	208.572	106.676	93.0026	88.3602	98.039
CD630_02710	fliN1	Flagellar motor switch phosphatase FliN1	CDS	-0.488285	0.0167109	0.0360923	67.6391	50.7896	54.6463	62.1706	43.694	47.1052	39.8308	37.2883
CD630_02720		conserved hypothetical protein	CDS	-0.569687	0.000219774	0.000902365	143.972	111.577	128.028	135.706	73.2169	86.1582	90.1915	100.553
CD630_02730	htpG	Heat shock protein 90 (Heat shock protein HtpG)(High temperature protein G)	CDS	-1.82803	5.71e-09	1.1e-07	676.391	1084.58	991.44	1583.01	323.178	331.749	295.297	269.817
CD630_02731		conserved hypothetical protein	CDS	0.210343	0.687425	0.754223	1.56491	4.79902	4.16353	8.69052	3.93639	7.64956	4.12042	4.60867
CD630_02740		putative iron-containing alcohol dehydrogenase	CDS	-0.605157	0.00744998	0.0185237	69.7256	47.9902	44.2375	36.7676	37.7894	34.2217	31.5899	28.49
CD630_02750	splB	Spore photoproduct (thymine dimer) lyase,radical S-adenosylmethionine superfamily	CDS	-0.293733	0.170744	0.249474	44.1654	52.3893	35.9104	26.0716	24.7993	35.4295	29.3008	41.059
CD630_02760		Transcriptional regulator, AraC family	CDS	-0.303266	0.130729	0.20019	32.3416	33.5931	41.6353	38.7731	27.9484	33.0139	31.1321	25.9761
CD630_02770		conserved hypothetical protein	CDS	-0.508781	0.100575	0.161209	10.9544	18.3962	17.1746	19.3865	10.6283	14.0913	7.78302	12.9881
CD630_02780		Transcriptional regulator, hxlR family	CDS	-1.38356	1.04e-05	6.52e-05	31.1244	26.7945	49.9623	38.1046	14.9583	9.6626	14.6504	16.3398
CD630_02790		pyridoxamine 5'-phosphate oxidase family protein	CDS	-0.945771	0.00141396	0.00448845	83.8099	88.7818	90.5567	82.8942	40.1512	44.6895	51.7342	43.1539
CD630_02791		conserved hypothetical protein	CDS	1.0444	0.0292766	0.0580006	8.52009	5.19894	6.76573	6.01651	13.7774	16.5069	18.7708	7.12249
CD630_02810		conserved hypothetical protein	CDS	-0.691685	0.0149291	0.0327596	25.5603	40.3917	66.096	36.7676	24.7993	27.3774	21.9756	29.3279
CD630_02820		putative PHP hydrolase	CDS	-0.0358794	0.861033	0.895154	101.546	51.5895	64.5347	79.5517	74.7915	93.8078	54.939	67.4542
CD630_02830		Transcription antiterminator, PTS operon regulator	CDS	0.494283	0.0210361	0.0437139	37.558	49.5899	52.0441	56.1541	77.547	67.2356	62.2642	66.1972
CD630_02840		PTS system, mannose/fructose/sorbose IIA component	CDS	0.544235	0.346295	0.443179	1.21716	7.59845	14.5723	7.35351	11.4155	8.85739	14.1926	7.96043
CD630_02850		PTS system, mannose/fructose/sorbose IIB component	CDS	1.48668	0.023044	0.0474443	1.21716	8.7982	6.76573	6.01651	13.3837	16.1043	18.313	12.5691
CD630_02860		PTS system, mannose/fructose/sorbose IIA component	CDS	0.921824	0.148104	0.221195	0.869397	11.9975	10.4088	10.0275	11.0219	20.9356	13.7347	13.826
CD630_02870		PTS system, mannose/fructose/sorbose IIB component	CDS	0.641783	0.30079	0.395111	2.26043	10.7978	7.80661	8.02202	12.5965	11.6756	9.61432	9.21734
CD630_02880		PTS system, mannose/fructose/sorbose IIC component	CDS	-0.80174	0.214061	0.298115	5.56414	52.7892	67.1369	44.7896	25.1929	28.1826	16.9395	25.5572
CD630_02890		PTS system, mannose/fructose/sorbose IID component	CDS	0.237099	0.717749	0.777925	3.47759	22.3954	20.2972	27.4086	22.8311	20.1304	25.6382	15.0829
CD630_02900		conserved hypothetical protein	CDS	0.742594	0.164261	0.241484	2.26043	10.3979	14.0519	16.044	19.682	12.8835	19.2286	15.9209
CD630_02910		putative peptidase, M20A family	CDS	-0.151419	0.699629	0.764322	13.3887	62.3872	72.8617	62.8391	47.6304	36.2348	59.0594	44.8298
CD630_02920		Transcriptional regulator, HTH-type	CDS	-0.0917276	0.773042	0.821716	17.2141	27.5944	56.2076	18.718	38.5767	22.5461	33.879	16.3398
CD630_02921		uncharacterised protein	CDS	-0.533139	0.374767	0.468938	0.521638	4.3991	10.4088	7.35351	2.75548	2.41565	5.4939	3.77073
CD630_02930		ABC-type transport system,bacitracin/multidrug-family ATP-binding protein	CDS	-0.940936	0.00478375	0.0126526	24.517	55.1887	97.3225	48.1321	23.6184	29.793	28.843	33.9366
CD630_02940		ABC-type transport system,bacitracin/multidrug-family permease	CDS	-0.970777	0.00696291	0.0174219	24.6909	57.9881	73.3822	54.1486	25.1929	22.1435	33.4212	25.5572
CD630_02950		putative iron-sulfur-binding protein	CDS	-0.207426	0.227587	0.314011	97.3725	123.975	92.1181	112.308	78.3342	110.717	95.6854	83.794
CD630_02960		conserved hypothetical protein	CDS	0.536336	0.192513	0.273441	3.12983	16.7966	4.68397	4.01101	11.4155	7.24695	10.9878	11.7312
CD630_02970	bioB	Biotin synthase	CDS	0.693976	0.0655243	0.113271	7.47682	18.7962	23.9403	28.0771	28.7357	25.3643	35.7103	33.0986
CD630_02980	rbsR	Transcriptional regulator, LacI family	CDS	0.677917	0.192212	0.273124	16.1708	29.5939	49.4419	29.4141	42.9067	55.1574	38.4573	59.9127
CD630_02990	rbsK	Ribokinase, pfkB family	CDS	0.223888	0.722376	0.78085	11.9977	27.9943	41.6353	22.729	31.0975	30.1956	35.7103	23.0433
CD630_03000	rbsB	ABC-type transport system, ribose-specific extracellular solute-binding protein	CDS	0.672671	0.270195	0.3617	13.2148	22.3954	14.5723	25.4031	33.4594	29.793	27.4695	27.652
CD630_03010	rbsA	ABC-type transport system, ribose-specific ATP-binding protein	CDS	0.789097	0.265737	0.356887	10.4328	33.1932	41.6353	38.7731	56.6841	64.0147	43.9512	44.4108
CD630_03020	rbsC	ABC-type transport system, ribose-specific permease	CDS	-0.19381	0.806601	0.848954	4.17311	28.7941	52.5645	36.0991	25.1929	26.1695	27.4695	24.7192
CD630_03030	argE	Acetylornithine deacetylase ArgE	CDS	0.510522	0.45972	0.554337	7.65069	42.3913	36.4309	41.4471	41.3321	42.2739	48.0716	46.5057
CD630_03040		uncharacterised protein, DUF1355 family	CDS	0.256265	0.664916	0.734951	10.2589	42.7912	34.8695	34.0936	37.3957	33.8191	32.5056	39.3832
CD630_03050		putative glutamate carboxypeptidase	CDS	-0.231917	0.639644	0.713872	12.6932	44.7908	58.8098	30.0826	29.1293	34.2217	31.1321	28.49
CD630_03060		conserved hypothetical protein	CDS	1.31114	0.00027557	0.00109982	10.9544	23.1953	23.4198	31.4196	54.7159	62.0017	54.4812	42.7349
CD630_03070		putative chaperone protein	CDS	-0.509368	0.00918617	0.021968	61.5533	74.7847	75.4639	46.7951	55.5032	49.9234	36.626	39.8021
CD630_03080		putative membrane protein	CDS	-0.0318669	0.911059	0.935441	51.4683	29.5939	18.7359	32.0881	33.4594	34.2217	37.0838	26.8141
CD630_03090		putative hydrolase, HAD superfamily, subfamily IB	CDS	0.00921059	0.968131	0.975789	33.211	59.1879	91.5976	42.7841	55.8968	64.4174	38.9151	67.0352
CD630_03100		conserved hypothetical protein	CDS	0.396335	0.113568	0.17788	12.5193	27.1944	29.1447	25.4031	38.5767	25.7669	27.9273	29.3279
CD630_03110		putative spore coat assembly asparagine-rich protein	CDS	0.338047	0.265765	0.356887	18.779	47.1904	60.3712	62.1706	78.7279	65.2226	47.156	41.897
CD630_03120		Transcriptional regulator, ArsR family	CDS	-1.07675	0.0963828	0.15582	22.4304	6.39869	4.68397	5.34801	7.47915	3.22087	2.28912	6.70352
CD630_03130		putative K/Mg/Cd/Cu/Zn/Na/Ca/Na/H-transporting P-type ATPase	CDS	-2.6555	0.00122061	0.00393774	1534.83	240.351	200.89	252.694	99.9844	82.9373	96.601	75.8335
CD630_03140		putative membrane protein	CDS	-0.200389	0.601074	0.682569	18.4312	7.59845	8.8475	4.01101	13.3837	8.05217	6.86737	7.96043
CD630_03150		conserved hypothetical protein	CDS	-0.439275	0.358492	0.454386	2.95595	8.39828	6.76573	6.01651	3.14912	4.8313	5.95172	3.35176
CD630_03160		ABC-type transport system, permease	CDS	-1.80297	2e-07	2.28e-06	79.289	215.156	256.577	318.875	60.2268	56.3652	61.8063	69.549
CD630_03170		ABC-type transport system, permease	CDS	-1.33441	5.75e-06	3.95e-05	42.6005	95.1805	97.3225	97.6012	29.9166	27.3774	33.879	39.8021
CD630_03180		ABC-type transport system,bacitracin/multidrug-family ATP-binding protein	CDS	-1.63238	1.15e-07	1.42e-06	56.6847	117.176	104.088	96.2642	32.2784	41.4687	26.5538	19.6916
CD630_03181		conserved hypothetical protein	CDS	-1.06249	0.0431739	0.07994	3.47759	5.99877	3.64309	3.34251	1.57456	2.81826	0.457825	2.93279
CD630_03190		Two-component sensor histidine kinase	CDS	-1.84403	7.91e-10	2.28e-08	84.8532	126.774	111.895	108.966	26.7675	36.2348	26.5538	30.5848
CD630_03200		Two-component response regulator	CDS	-1.47757	9.73e-08	1.24e-06	66.2481	71.9853	54.1259	55.4856	24.4056	27.3774	14.1926	23.0433
CD630_03210		conserved hypothetical protein	CDS	-1.09371	0.00160505	0.00501472	9.56337	13.1973	11.9701	12.033	4.72367	4.8313	5.03607	7.12249
CD630_03220		putative ATPase	CDS	-0.802984	0.00205427	0.00616847	31.6461	26.7945	26.022	21.392	23.2247	10.4678	11.4456	15.9209
CD630_03230		conserved hypothetical protein	CDS	-0.300246	0.300586	0.395111	76.1592	28.3942	32.7878	26.7401	34.6403	31.0009	34.7947	36.0314
CD630_03240	cbiM	Cobalamin biosynthesis protein	CDS	-1.92634	5.8e-08	8.08e-07	10200.3	3804.42	3124.73	3421.39	1427.34	1336.66	1260.39	1383.86
CD630_03250	cbiN	ABC-type transport system, cobalt-specific extracellular solute-binding protein	CDS	-1.83352	4e-06	2.9e-05	2126.02	553.487	505.348	514.078	299.953	239.552	212.889	287.413
CD630_03260	cbiQ1	ABC-type transport system, cobalt-specific permease	CDS	-1.48479	0.00125417	0.00403869	1612.04	343.13	241.485	436.531	243.269	243.176	202.816	254.315
CD630_03270	cbiO	ABC-type transport system, cobalt-specific ATP-binding protein	CDS	-1.24477	0.000890672	0.00304398	3498.28	796.237	735.904	809.555	632.185	614.381	529.703	691.3
CD630_03280	pcrA	DNA helicase, UvrD/REP type	CDS	-0.492679	0.00396628	0.0107781	312.809	274.344	238.882	259.379	196.426	222.642	138.721	214.094
CD630_03290		putative aminopeptidase I, M18 family	CDS	-1.00478	1.79e-07	2.13e-06	257.863	297.139	253.455	303.5	157.849	117.562	135.974	142.45
CD630_03300		phospholipase, patatin family	CDS	-1.58411	1.8e-09	4.31e-08	175.097	221.555	202.452	273.417	74.3979	76.4956	73.7098	65.7783
CD630_03310	ppiB	Peptidyl-prolyl cis-trans isomerase B (PPIase B) (Rotamase B)	CDS	-1.48768	9.65e-09	1.71e-07	175.792	229.553	221.187	240.66	89.7498	75.6904	73.252	69.968
CD630_03320	bclA1	putative exosporium glycoprotein	CDS	1.72386	0.00226718	0.00671312	2.43431	7.59845	13.5315	19.3865	28.342	38.6504	34.3369	27.652
CD630_03330	ppaC	putative inorganic pyrophosphatase	CDS	-1.35384	3.04e-09	6.58e-08	2001.7	1632.07	1427.57	1404.52	684.145	650.213	679.87	516.171
CD630_03340	adhE	Aldehyde-alcohol dehydrogenase	CDS	0.364224	0.257195	0.347208	28.1685	73.585	72.3413	40.7786	45.6622	84.1452	68.2159	77.0905
CD630_03350		conserved hypothetical protein	CDS	0.338059	0.519742	0.608213	4.86862	5.59886	4.68397	17.381	8.66007	12.4809	5.95172	11.3122
CD630_03360		ABC-type transport system, ATP-binding protein	CDS	-0.617877	0.0149431	0.03277	29.3856	40.3917	24.4607	28.7456	18.8947	26.9748	20.6021	13.826
CD630_03370		ABC-type transport system, permease	CDS	0.245557	0.23343	0.321079	34.0804	23.5952	34.8695	20.7235	29.9166	35.0269	42.1199	28.49
CD630_03380		Two-component sensor histidine kinase	CDS	1.64544	9.16e-06	5.86e-05	4.69474	3.19935	7.28617	3.34251	14.5647	14.0913	16.0239	13.407
CD630_03390		Two-component response regulator	CDS	0.562592	0.0967519	0.156275	7.30294	4.79902	6.76573	2.67401	4.72367	10.8704	8.24085	9.63631
CD630_03400		uncharacterised protein	CDS	-3.14327	1.56e-16	5.58e-13	1015.11	1534.49	1487.42	1453.32	197.213	149.368	154.287	120.244
CD630_03410		uncharacterised protein	CDS	-3.06488	8.39e-10	2.34e-08	96.8508	53.1891	37.9922	48.8006	7.47915	8.05217	5.03607	7.96043
CD630_03420		conserved hypothetical protein	CDS	2.14566	0.00204492	0.00615167	0.347759	4.3991	1.04088	2.67401	4.72367	11.273	10.0721	6.70352
CD630_03430		conserved hypothetical protein	CDS	1.80012	0.000399317	0.00151089	1.21716	3.19935	3.12265	1.337	10.6283	6.44174	7.3252	5.02764
CD630_03440		putative beta-lactamase-like protein	CDS	-0.140739	0.65453	0.726849	7.47682	11.9975	7.28617	15.3755	10.2346	8.45478	10.53	7.96043
CD630_03450		putative GTP pyrophosphokinase	CDS	-1.02915	2.04e-05	0.00011692	150.058	81.5833	79.107	78.8832	59.8332	48.313	37.9995	46.0867
CD630_03460		putative phosphoesterase	CDS	0.14138	0.617105	0.697886	11.8238	8.39828	7.28617	9.35902	12.5965	12.0783	8.24085	8.3794
CD630_03470		conserved hypothetical protein	CDS	0.785574	0.00283638	0.00812869	18.6051	23.1953	16.6541	10.0275	35.0339	32.2087	30.2164	22.6244
CD630_03480		Fragment of conserved hypothetical protein	CDS	0.141218	0.447583	0.542451	45.9042	36.3926	37.4718	23.3975	46.0558	39.4556	37.9995	36.4504
CD630_03500		putative hydrolase, HAD superfamily	CDS	-0.692441	0.00385038	0.01052	95.112	44.7908	66.096	62.1706	47.6304	40.6635	50.3607	28.49
CD630_03510		conserved hypothetical protein	CDS	-0.809651	0.000332957	0.00128989	64.5093	65.1867	53.6054	61.5021	44.4813	26.1695	41.2042	28.071
CD630_03520		Transcriptional regulator, RmlC-type	CDS	2.58253	6.62e-07	6.4e-06	3.12983	6.79861	2.08176	10.696	27.1611	28.5852	21.9756	49.0195
CD630_03530		conserved hypothetical protein	CDS	2.0144	9.04e-08	1.17e-06	11.3022	10.3979	18.7359	11.3645	43.3003	51.1313	46.6981	66.1972
CD630_03540		Fragment of putative membrane protein	CDS	0.776282	0.0010751	0.003565	801.758	1730.85	2139.53	1502.12	2216.19	2789.67	2928.25	2636.58
CD630_03880	bglF	PTS system, beta-glucoside-specific IIABC component	CDS	-0.0576646	0.807473	0.84912	103.632	81.1834	88.475	110.971	88.9625	81.3269	101.637	97.201
CD630_03890	bglA	6-phospho-beta-glucosidase, bglA	CDS	-0.0397978	0.8908	0.920734	64.3354	41.9914	46.3192	54.8171	50.3858	53.1443	50.8186	48.1815
CD630_03900	bglG	Transcription antiterminator, PTS operon regulator	CDS	0.557067	0.0632829	0.110251	15.823	11.1977	12.4906	14.707	16.9265	16.1043	24.2647	23.0433
CD630_03910	asnB	Asparagine synthetase [glutamine-hydrolyzing]	CDS	0.0673797	0.71977	0.778734	39.6445	40.3917	42.6762	43.4526	44.0876	45.0921	38.4573	46.0867
CD630_03920		putative radical SAM-family protein	CDS	-0.334991	0.164382	0.241563	1535.53	700.657	557.913	615.021	658.165	713.825	638.666	695.909
CD630_03930		putative membrane protein	CDS	-0.176477	0.545972	0.631656	725.077	185.562	210.258	197.876	299.166	303.164	276.068	294.536
CD630_03940	ldhA	D-lactate dehydrogenase	CDS	1.73762	4.05e-07	4.25e-06	245.692	141.971	97.8429	163.114	622.344	523.391	486.21	539.633
CD630_03950	hadA	Isocaprenoyl-CoA:2-hydroxyisocaproate CoA-transferase	CDS	0.231522	0.384419	0.478411	507.902	515.495	416.353	602.32	772.321	597.874	600.208	426.511
CD630_03960	hadI	Activator of 2-hydroxyisocaproyl-CoA dehydratase	CDS	0.0627761	0.820649	0.860946	921.213	1362.12	1256.34	1287.53	1265.94	1284.72	1387.67	1102.31
CD630_03970	hadB	Subunit of oxygen-sensitive 2-hydroxyisocaproyl-CoA dehydratase B	CDS	0.047329	0.864916	0.897882	1175.77	1528.49	1405.19	1612.43	1576.13	1457.44	1555.23	1322.69
CD630_03980	hadC	Subunit of oxygen-sensitive 2-hydroxyisocaproyl-CoA dehydratase C	CDS	-0.17362	0.530977	0.617714	1250.89	1450.5	1230.84	1487.42	1261.22	1202.59	1249.86	1091
CD630_03990	acdB	Acyl-CoA dehydrogenase, short-chain specific	CDS	-0.0371241	0.888208	0.918853	1861.9	1612.87	1312.03	1528.19	1719.02	1535.95	1462.29	1438.32
CD630_04000	etfB1	Beta-subunit of electron transfer flavoprotein	CDS	-0.100271	0.701261	0.765402	1518.66	1258.54	1011.74	1378.45	1345.46	1230.77	1140.44	1104.4
CD630_04010	etfA1	Alpha-subunit of electron transfer flavoprotein	CDS	-0.241266	0.318501	0.414446	2394.67	1880.82	1479.61	1719.39	1632.82	1520.65	1597.81	1573.65
CD630_04020		Transcriptional regulator, sigma-54-dependent	CDS	-0.207222	0.163483	0.240539	158.926	132.373	95.7611	119.662	107.464	122.796	105.758	104.323
CD630_04030	fba	Fructose-1,6-bisphosphate aldolase	CDS	-1.93769	1.69e-10	6.79e-09	11233.3	17757.2	16134.2	17812.2	3996.62	4632.01	4072.81	3726.74
CD630_04040		conserved hypothetical protein, DUF1904 family	CDS	-0.618831	0.054174	0.0967916	13.9104	6.79861	15.0928	16.7125	6.69187	7.24695	8.24085	11.7312
CD630_04050	rluA	Ribosomal small subunit pseudouridine synthase A	CDS	-0.944744	0.000220169	0.000902946	37.9057	47.1904	60.3712	40.7786	31.0975	18.9226	22.8912	23.4623
CD630_04060		putative tRNA (Uracil-5-)-methyltransferase	CDS	-1.30114	9.32e-09	1.66e-07	138.93	211.957	180.593	187.18	75.9724	80.1191	75.9989	59.0748
CD630_04080		conserved hypothetical protein	CDS	-0.714188	0.0707037	0.121051	6.60742	17.5964	18.7359	18.0495	13.7774	6.03913	10.0721	6.28455
CD630_04081		putative conjugative transposon protein Tn1549-like, CTn2-Orf2	CDS	-1.24369	5.82e-06	3.98e-05	46.7736	78.7839	65.0551	84.8997	27.5548	31.4035	30.6743	25.9761
CD630_04090		putative replication initiation protein Tn1549-like, CTn2-Orf2	CDS	0.411989	0.362211	0.45699	5.0425	16.7966	9.88838	10.696	14.5647	14.8965	19.6865	6.28455
CD630_04100		putative conjugative transposon protein Tn1549-like, CTn2-Orf3	CDS	-0.0355251	0.921421	0.942177	6.60742	23.5952	29.1447	15.3755	17.3201	14.8965	19.6865	19.6916
CD630_04110		putative conjugative transposon protein Tn1549-like, CTn2-Orf4	CDS	0.0174241	0.967097	0.975789	2.95595	10.3979	5.72485	8.02202	7.08551	8.45478	5.4939	5.44661
CD630_04120		putative conjugative transfer protein Tn1549-like, CTn2-Orf5	CDS	-0.0977665	0.744796	0.797549	25.7342	61.5874	57.2485	38.1046	42.1194	43.8843	49.4451	34.3555
CD630_04121		putative conjugative transposon protein Tn1549-like, CTn2-Orf6	CDS	1.3481	0.2022	0.284484	0.173879	0	4.16353	0	3.14912	1.61043	0.91565	3.35176
CD630_04130		putative single-strand DNA-binding protein Tn1549-like, CTn2-Orf7	CDS	1.06468	0.111091	0.174845	0.695518	0.799836	6.76573	4.01101	3.54275	4.42869	8.24085	6.28455
CD630_04140		putative conjugative transposon protein Tn1549-like, CTn2-Orf8	CDS	-0.62909	0.187536	0.267759	6.7813	4.3991	10.4088	12.033	3.14912	4.8313	8.24085	5.02764
CD630_04150		putative membrane protein Tn1549-like,CTn2-Orf9	CDS	-0.282476	0.345541	0.44269	19.6484	32.7933	28.1038	30.7511	20.4693	32.6113	18.313	19.2726
CD630_04160		putative conjugative transposon protein Tn1549-like, CTn2-Orf10	CDS	0.472918	0.406204	0.500808	1.73879	9.19812	8.32706	2.67401	7.08551	8.85739	8.24085	5.44661
CD630_04170		putative conjugative transposon protein Tn1549-like, CTn2-Orf11	CDS	0.44255	0.4223	0.516901	1.91267	5.19894	11.9701	4.01101	5.11731	8.45478	10.53	5.86558
CD630_04180		putative conjugative transposon protein Tn1549-like, CTn2-Orf12	CDS	-0.146767	0.644858	0.717895	24.1692	51.9894	66.096	49.4691	45.2685	36.2348	54.4812	35.6124
CD630_04190		putative conjugative transposon protein Tn1549-like, CTn2-Orf13	CDS	-0.196716	0.599882	0.681432	10.7805	35.9926	44.7579	29.4141	19.682	35.0269	26.5538	22.6244
CD630_04191		putative conjugative transposon protein Tn1549-like, CTn2-Orf14	CDS	2.70215	0.00375507	0.0103062	0.347759	1.19975	1.56132	1.337	5.11731	5.63652	11.4456	2.93279
CD630_04200		putative cell surface protein Tn1549-like,CTn2-Orf15	CDS	0.0043857	0.992771	0.996121	8.17233	35.5927	32.7878	18.0495	26.3738	14.8965	31.5899	20.9485
CD630_04210		DNA topoisomerase protein, type IA,Tn1549-like,CTn2-Orf16	CDS	0.0188362	0.960887	0.972056	6.7813	17.5964	19.2563	14.707	16.9265	16.9096	16.4817	7.54146
CD630_04220		putative conjugative transposon protein Tn1549-like, CTn2-Orf17	CDS	-0.734087	2.62e-05	0.000145015	110.413	117.976	112.415	118.993	65.7378	70.4565	65.4689	74.5766
CD630_04230		putative DNA/RNA helicase Tn1549-like,CTn2-Orf18	CDS	-0.549004	0.045169	0.0828651	81.0278	225.154	302.376	221.942	128.326	154.199	143.299	139.517
CD630_04240		putative nucleic acid-binding protein Tn1549-like, CTn2-Orf19	CDS	-0.459166	0.160499	0.236637	20.5178	53.589	54.1259	82.8942	42.1194	41.4687	29.3008	38.1263
CD630_04250		putative endonuclease relaxase Tn1549-like,CTn2-Orf20	CDS	-0.434368	0.0267181	0.0537072	71.8122	96.7802	120.222	147.07	82.2706	80.1191	75.9989	82.1181
CD630_04260		putative conjugative transposon protein Tn1549-like, CTn2-Orf21	CDS	0.127715	0.707988	0.770622	11.476	13.1973	8.32706	8.69052	9.84099	14.0913	17.3973	5.02764
CD630_04270		Transcriptional regulator, HTH-type Tn1549-like,CTn2-Orf22	CDS	0.000512249	0.998759	0.999599	7.12906	7.59845	7.80661	4.01101	9.84099	3.62348	7.78302	5.86558
CD630_04280		Transcriptional regulator, AraC family Tn1549-like, CTn2-Orf23	CDS	-0.489138	0.00547132	0.0141976	107.284	84.7827	73.9026	78.2147	59.8332	70.8591	58.6016	56.9799
CD630_04290		putative membrane protein Tn1549-like,CTn2-Orf24	CDS	0.792876	0.0214698	0.0445893	4.52086	3.99918	4.68397	8.02202	5.51095	12.0783	8.69867	9.21734
CD630_04300		ABC-type transport system, cobalt-specific permease Tn1549-like, CTn2-Orf25	CDS	0.150737	0.676067	0.744778	5.21638	12.3975	4.68397	8.69052	11.0219	8.45478	5.95172	8.3794
CD630_04310		ABC-type transport system, cobalt-specific ATP-binding protein Tn1549-like, CTn2-Orf26	CDS	1.51969	9.16e-05	0.000424961	2.95595	5.19894	5.20441	7.35351	12.9901	14.8965	12.3613	15.9209
CD630_04320		ABC-type transport system, multidrug-family permease Tn1549-like, CTn2-Orf27	CDS	-0.568914	0.0878132	0.144591	11.8238	34.7929	48.401	68.1871	25.9802	38.2478	23.8069	19.2726
CD630_04330		ABC-type transport system, multidrug-family permease Tn1549-like, CTn2-Orf28	CDS	-0.889847	0.00981804	0.0232146	20.17	38.3921	36.4309	66.8501	21.6502	20.533	24.7225	18.8536
CD630_04340		putative drug/sodium antiporter, MATE family,Tn1549-like, CTn2-Orf29	CDS	-0.975008	0.000167778	0.000718645	58.2496	84.3827	97.3225	129.689	48.4177	62.4043	36.1682	39.3832
CD630_04341		putative conjugative transposon protein Tn1549-like, CTn2-Orf30	CDS	0.34921	0.474178	0.567715	1.04328	2.79943	3.12265	8.69052	6.29823	2.81826	3.20477	5.02764
CD630_04350		putative sigma factor Tn1549-like, CTn2-Orf31	CDS	1.48973	0.0375026	0.070836	0.347759	2.79943	5.20441	2.67401	3.93639	12.0783	5.95172	5.44661
CD630_04351		putative conjugative transposon protein Tn1549-like, CTn2-Orf32	CDS	1.34324	0.000261682	0.0010562	14.9536	49.5899	58.2894	50.1376	75.9724	123.198	119.034	113.541
CD630_04352		putative conjugative transposon protein Tn1549-like, CTn2-Orf33	CDS	1.73746	0.0637403	0.110831	0.173879	0.399918	1.04088	2.0055	1.57456	5.63652	1.37347	0.41897
CD630_04360		putative recombinase Tn1549-like, CTn2-Orf34	CDS	-1.58147	7.52e-10	2.22e-08	514.857	917.812	838.951	957.294	238.152	271.761	288.43	279.872
CD630_04370		Fragment of integrase Tn1549-like, CTn2 (C-terminal region)	CDS	-2.04396	1.78e-05	0.00010382	22.2566	21.5956	15.0928	30.7511	5.90459	6.03913	4.57825	5.02764
CD630_04380		conserved hypothetical protein	CDS	1.09841	0.00552586	0.0143227	10.9544	5.99877	4.16353	11.3645	12.5965	21.3382	16.0239	20.5295
CD630_04390		conserved hypothetical protein	CDS	-0.0447991	0.904607	0.93131	12.5193	3.19935	14.0519	15.3755	7.47915	13.2861	13.2769	9.21734
CD630_04400	cwp27	putative cell wall binding protein cwp27	CDS	-0.762071	0.00833734	0.0203194	344.977	155.968	180.593	107.629	113.368	113.938	107.589	133.232
CD630_04401		putative phage protein	CDS	1.26435	0.00426524	0.011451	60.1623	13.1973	14.0519	27.4086	70.0678	55.56	72.7941	87.9837
CD630_04410		Transcriptional regulator, sigma-54-dependent	CDS	1.14021	0.000156274	0.000676779	8.69397	14.797	11.4497	6.68501	32.2784	22.9487	13.2769	23.4623
CD630_04420	ord	2,4-diaminopentanoate dehydrogenase	CDS	0.787376	0.138657	0.209453	1.39104	3.19935	8.8475	4.01101	7.47915	4.42869	6.40955	9.63631
CD630_04430	ortA	2-amino-4-ketopentanoate thiolase alpha subunit	CDS	1.40806	0.167232	0.244945	0.173879	0	1.56132	0.668501	0.393639	2.81826	0.457825	1.25691
CD630_04440	ortB	2-amino-4-ketopentanoate thiolase beta subunit	CDS	0.53249	0.226004	0.31243	4.86862	19.9959	9.88838	5.34801	12.9901	14.0913	16.4817	14.245
CD630_04450	oraS	D-ornithine aminomutase S component	CDS	0.827058	0.288744	0.381889	0.347759	1.19975	5.20441	2.0055	3.93639	1.61043	3.6626	4.1897
CD630_04460	oraE	D-ornithine aminomutase E component	CDS	0.728797	0.0238168	0.048754	6.08578	8.7982	19.2563	12.7015	18.1074	19.7278	17.3973	19.6916
CD630_04470		putative reactivating factor for adenosylcobalamine-dependent D-ornithine aminomutase	CDS	0.370055	0.359963	0.455281	3.65147	11.9975	15.6132	11.3645	23.2247	12.4809	8.69867	8.3794
CD630_04480	orr	ornithine racemase	CDS	2.16446	3.82e-05	0.000200395	1.73879	3.59926	1.04088	2.67401	13.3837	12.4809	5.95172	7.96043
CD630_04490		Na+/H+ antiporter, NhaA family	CDS	-1.22251	0.00839776	0.0204387	7.47682	9.19812	18.2154	15.3755	6.29823	5.63652	6.40955	2.51382
CD630_04500		putative transcriptional regulator	CDS	0.372983	0.673609	0.742718	0	2.79943	2.6022	1.337	0.787279	2.81826	0.91565	2.93279
CD630_04510		putative dioxygenase	CDS	-0.567011	0.00938314	0.0223492	53.5549	32.7933	41.1148	28.7456	30.7039	31.0009	19.6865	25.1382
CD630_04520		putative hydrolase, NUDIX family	CDS	-1.56048	3.14e-13	4.87e-11	500.425	538.29	515.237	504.719	170.052	167.083	184.046	176.805
CD630_04530		putative hydrolase	CDS	-1.30566	1.96e-11	1.29e-09	703.864	784.64	750.476	643.767	283.42	306.385	290.719	285.737
CD630_04532		conserved hypothetical protein	CDS	-0.950294	8.73e-08	1.14e-06	305.506	349.928	372.115	314.196	183.83	166.68	189.997	153.762
CD630_04540		Transcriptional regulator, AraC family	CDS	-1.02144	2.56e-08	4e-07	181.182	165.566	164.459	160.44	76.3661	82.1321	100.721	72.0628
CD630_04550		putative helicase, UvrD family	CDS	-1.05463	2.42e-09	5.41e-08	470.518	482.301	473.601	496.697	240.514	251.63	230.744	202.781
CD630_04560		ABC-type transport system, ATP-binding protein	CDS	0.205993	0.448188	0.543	11.8238	17.5964	26.022	16.7125	18.8947	18.1174	22.4334	22.6244
CD630_04570		putative membrane protein	CDS	1.90436	0.00439845	0.0117292	0.869397	6.39869	5.20441	2.67401	13.7774	10.8704	13.7347	15.0829
CD630_04580		putative beta-lactamase	CDS	0.15863	0.747501	0.799743	4.17311	34.393	36.4309	36.0991	28.342	34.2217	29.7586	28.49
CD630_04590		ABC-type transport system, ATP-binding protein	CDS	0.135429	0.669759	0.739387	9.73725	10.3979	7.80661	5.34801	9.44735	9.25999	9.61432	9.21734
CD630_04600		ABC-type transport system, permease	CDS	0.344309	0.100145	0.160809	38.949	35.9926	25.5016	37.4361	44.8749	35.8322	48.9873	46.0867
CD630_04610		Two-component sensor histidine kinase	CDS	-0.614491	0.00433733	0.0115994	54.0765	27.9943	35.39	45.4581	27.9484	25.3643	30.6743	23.0433
CD630_04620		Two-component response regulator	CDS	-0.447397	0.0878161	0.144591	31.9938	24.7949	17.1746	15.3755	18.1074	23.7539	13.7347	11.3122
CD630_04630		Transcriptional regulator, TetR family	CDS	0.285135	0.406028	0.500763	10.085	7.99836	4.68397	12.033	11.4155	10.8704	10.9878	9.21734
CD630_04640		putative beta-lactamase-like hydrolase	CDS	1.27564	0.0589219	0.103716	0.521638	2.39951	3.64309	3.34251	3.14912	7.64956	6.40955	3.77073
CD630_04650		Transcriptional regulator, RpiR family	CDS	-0.917854	0.0416133	0.0775334	37.0363	9.99796	8.8475	8.69052	6.29823	6.44174	15.1082	9.21734
CD630_04660		Transcriptional regulator, RpiR family	CDS	-1.535	5.79e-06	3.97e-05	215.263	79.1838	58.2894	101.612	40.1512	43.0791	41.6621	33.5176
CD630_04670		putative hydrolase, HAD superfamily, subfamily IIB	CDS	1.46073	0.0233439	0.0479235	2.43431	3.99918	3.12265	4.67951	6.29823	8.45478	15.1082	7.96043
CD630_04680		oligo-1,6-glucosidase (Sucrase-isomaltase)	CDS	0.822837	0.140322	0.21152	1.39104	4.3991	11.9701	12.7015	9.44735	15.7017	15.566	8.79837
CD630_04690		PTS system, sucrose-specific IIABC component	CDS	0.985438	0.00092081	0.00312251	13.041	10.3979	4.68397	6.68501	17.3201	16.9096	20.6021	17.5967
CD630_04700	blaR	Beta-lactamase-inducing penicillin-binding protein	CDS	0.737746	0.000555419	0.00201601	27.2991	26.3946	29.1447	28.0771	42.1194	40.2608	40.7464	61.5886
CD630_04710	blaI	Transcriptional regulator, Penicillinase repressor	CDS	0.463436	0.182063	0.262413	8.69397	7.99836	6.76573	5.34801	9.44735	8.45478	9.1565	13.826
CD630_04720		putative reductase	CDS	0.385831	0.224685	0.311089	13.2148	10.3979	4.68397	7.35351	14.5647	14.4939	8.24085	11.3122
CD630_04730		Transcriptional regulator, MarR family	CDS	0.273911	0.53693	0.623216	11.1283	3.59926	3.64309	3.34251	7.87279	6.84434	5.03607	9.21734
CD630_04740		putative iron-sulfur protein	CDS	0.641395	0.00895853	0.0215246	14.7798	9.99796	19.2563	14.707	22.0438	29.3904	16.9395	22.6244
CD630_04750		conserved hypothetical protein	CDS	-1.12039	0.0230949	0.0474549	61.2056	9.19812	13.011	9.35902	16.5329	9.25999	14.6504	5.02764
CD630_04760		conserved hypothetical protein	CDS	-0.985724	0.0753709	0.127876	16.8663	4.79902	4.68397	2.67401	5.51095	2.01304	5.03607	3.77073
CD630_04770		conserved hypothetical protein	CDS	0.0782958	0.730081	0.786988	21.7349	11.9975	11.4497	9.35902	16.5329	12.4809	16.9395	14.245
CD630_04780	spaF	ABC-type transport system,lantibiotic/multidrug-family ATP-binding protein	CDS	0.0836695	0.83918	0.875813	11.8238	3.99918	4.68397	12.033	9.84099	6.03913	14.1926	5.02764
CD630_04790	spaE	ABC-type transport system,lantibiotic/multidrug-family permease	CDS	-1.04233	0.000530501	0.00193937	26.2558	32.7933	32.7878	22.0605	11.8092	14.0913	17.8552	11.7312
CD630_04800	spaG	ABC-type transport system,lantibiotic/multidrug-family permease	CDS	-1.60264	3.19e-07	3.48e-06	48.6862	81.9832	79.6275	84.2312	27.5548	25.3643	22.8912	20.5295
CD630_04810	spaR	Two-component response regulator	CDS	-1.69521	8.34e-10	2.34e-08	174.575	196.76	167.582	175.147	64.1632	70.0539	46.6981	39.3832
CD630_04820	spaK	Two-component sensor histidine kinase	CDS	-1.79699	1.45e-11	1.02e-09	193.354	187.162	201.411	192.528	46.0558	56.7678	57.2281	62.8455
CD630_04830		ABC-type transport system, permease	CDS	1.28324	0.00159469	0.00499549	7.12906	16.3966	19.7768	16.7125	37.7894	31.8061	39.8308	32.6797
CD630_04840		ABC-type transport system, ATP-binding protein	CDS	1.4299	0.0155572	0.0338878	0.695518	2.39951	2.08176	2.67401	4.33003	3.62348	7.3252	3.77073
CD630_04850		Two-component sensor histidine kinase	CDS	0.714844	0.0200409	0.0420141	9.21561	5.99877	9.36794	6.68501	15.7456	14.4939	14.1926	7.54146
CD630_04860		Two-component response regulator	CDS	1.34254	0.00210106	0.00626804	2.78207	3.59926	6.24529	0.668501	7.08551	8.05217	10.53	8.3794
CD630_04870		putative carbon-nitrogen hydrolase	CDS	0.498998	0.0293784	0.058041	44.3393	31.9935	33.3082	36.7676	51.5668	42.6765	48.0716	65.7783
CD630_04880		putative small multidrug resistance SugE-like protein	CDS	0.717437	0.0291256	0.0577654	15.823	15.9967	13.011	28.0771	20.8629	28.1826	23.8069	45.2487
CD630_04890		putative phosphoribosylaminoimidazole-succinocarboxamide synthetase	CDS	-0.378445	0.0760802	0.128827	225.174	109.578	118.661	155.092	116.124	90.1843	139.637	124.015
CD630_04900		putative sugar-phosphate dehydrogenase	CDS	0.414591	0.361779	0.456607	6.95518	2.79943	11.4497	6.01651	6.69187	8.05217	9.1565	12.1501
CD630_04910		PTS system, mannose/fructose/sorbose IIA component	CDS	0.944142	0.195	0.275985	1.04328	1.59967	0.520441	4.01101	0.393639	5.63652	5.03607	1.25691
CD630_04920		PTS system, mannose/fructose/sorbose IIB component	CDS	1.50029	0.0110468	0.025462	1.73879	1.59967	2.6022	0	1.57456	6.84434	5.4939	4.1897
CD630_04930		PTS system, mannose/fructose/sorbose IIC component	CDS	0.541488	0.106351	0.168874	4.34699	7.59845	9.36794	7.35351	10.2346	11.273	10.0721	8.79837
CD630_04940		PTS system, mannose/fructose/sorbose IID component	CDS	0.178256	0.588556	0.671345	9.04173	7.99836	12.4906	8.69052	12.9901	13.6887	8.69867	7.54146
CD630_04950		Fragment of putative regulatory protein	CDS	0.0116438	0.949578	0.964719	2256.26	2547.08	2150.46	1702	2962.53	2258.23	2164.6	1341.54
CD630_05130		conserved hypothetical protein	CDS	0.480667	0.132461	0.202311	6.43354	4.79902	4.16353	6.01651	7.87279	8.45478	5.4939	8.3794
CD630_05140	cwpV	putative hemagglutinin/adhesin cwpV	CDS	-0.169429	0.553447	0.638235	387.229	631.871	506.91	622.375	427.099	407.842	626.762	447.46
CD630_05150		D-alanyl-D-alanine carboxypeptidase, S11 peptidase family	CDS	-0.924575	2.84e-06	2.18e-05	261.689	165.966	195.686	169.799	117.305	103.47	90.6493	107.256
CD630_05160		Transcription antiterminator	CDS	-0.35379	0.0220858	0.045709	177.357	130.773	129.069	101.612	100.378	102.263	103.926	116.893
CD630_05170		putative membrane protein	CDS	-0.150254	0.513922	0.603778	26.7774	12.3975	11.9701	20.055	16.9265	14.4939	16.4817	17.5967
CD630_05180		putative membrane protein	CDS	0.28785	0.361607	0.456607	12.5193	11.1977	5.72485	10.0275	13.3837	9.25999	12.8191	13.826
CD630_05190		conserved hypothetical protein	CDS	-1.55779	3.03e-07	3.32e-06	6106.3	3551.67	2381.02	2875.22	1431.27	1255.74	1154.63	1225.49
CD630_05200		Two-component sensor histidine kinase	CDS	0.527578	0.00338998	0.00942747	98.068	68.386	78.5866	64.1761	119.273	121.185	96.1432	111.446
CD630_05210		Two-component response regulator	CDS	0.236563	0.216022	0.300611	36.8624	33.5931	26.5425	26.0716	33.4594	33.8191	40.7464	38.5452
CD630_05211		conserved hypothetical protein	CDS	1.26156	0.0076859	0.0189912	1.56491	4.79902	5.72485	3.34251	7.47915	10.4678	8.69867	7.96043
CD630_05220		putative signaling protein	CDS	-0.102525	0.573833	0.657917	98.4158	69.1859	54.6463	64.1761	58.6523	69.6513	81.9506	58.6558
CD630_05230		putative transcriptional regulator	CDS	-0.479337	0.0099672	0.0235049	66.7697	49.5899	56.2076	59.4966	51.5668	37.4426	36.1682	41.478
CD630_05240		putative peptidase, M20 family	CDS	-0.392752	0.0799868	0.13437	27.1252	19.596	28.1038	14.707	19.2883	17.7148	18.7708	13.407
CD630_05250		Fragment of aminobenzoyl-glutamate transporter	CDS	-0.191932	0.406606	0.50113	23.126	19.1961	19.2563	14.0385	19.682	12.8835	23.3491	11.7312
CD630_05270		putative beta-lactamase-like hydrolase	CDS	1.43245	0.000528302	0.00193331	3.99923	3.19935	6.24529	3.34251	13.3837	8.85739	11.9034	10.8932
CD630_05280		putative amidohydrolase	CDS	-0.83181	0.00648458	0.0163976	82.7666	54.3889	36.4309	36.0991	31.4912	23.7539	42.5777	22.2054
CD630_05290		putative membrane protein	CDS	-0.374373	0.315121	0.410797	19.1267	11.5976	5.20441	15.3755	9.05371	9.6626	11.4456	10.4742
CD630_05300		putative membrane protein	CDS	1.51496	0.0136824	0.0304736	0.695518	6.79861	5.72485	4.01101	9.44735	10.0652	12.3613	12.5691
CD630_05310		Transcriptional regulator, DeoR family	CDS	0.433711	0.259241	0.348652	6.25966	2.39951	8.32706	4.67951	3.93639	10.0652	10.0721	5.44661
CD630_05320		putative transcriptional regulator	CDS	1.05312	0.0647827	0.112315	1.21716	1.99959	3.64309	2.0055	3.14912	5.63652	5.95172	2.51382
CD630_05330	cheY	Chemotaxis protein CheY	CDS	0.369876	0.354106	0.450606	2.78207	5.59886	3.12265	5.34801	2.75548	7.24695	6.40955	4.60867
CD630_05340	cheC	Chemotaxis protein CheY-P phosphatase CheC	CDS	-0.304751	0.415503	0.509805	13.7365	11.9975	5.72485	4.01101	5.11731	12.8835	9.61432	2.93279
CD630_05350	cheD	Probable chemoreceptor glutamine deamidase CheD	CDS	0.449006	0.218674	0.304183	6.60742	9.59804	6.76573	6.01651	13.7774	3.22087	12.3613	10.4742
CD630_05360	cheW	Purine-binding chemotaxis protein CheW	CDS	-0.211433	0.623658	0.70329	16.5185	8.39828	7.28617	9.35902	9.44735	3.22087	10.53	14.245
CD630_05370		putative CheY-like chemosensory protein	CDS	-0.277244	0.138173	0.208811	47.8168	36.3926	30.1856	51.4746	37.3957	30.1956	32.0477	37.2883
CD630_05380		putative methyl-accepting chemotaxis receptor,MCP family	CDS	0.280087	0.118365	0.183852	68.5085	51.1895	44.7579	64.8446	76.3661	66.833	65.9268	69.968
CD630_05390	cheA	Chemotaxis protein CheA	CDS	-0.304058	0.069269	0.119052	73.7249	71.1854	46.3192	57.4911	57.865	45.0921	52.6499	46.9246
CD630_05400	cheW	Chemotaxis protein CheW	CDS	0.119175	0.790082	0.835585	9.91113	9.19812	6.24529	4.67951	7.47915	5.63652	2.74695	18.0157
CD630_05410	cheR	Methyl-accepting chemotaxis proteins methyltransferase, MCP family	CDS	0.917235	0.000635594	0.00227691	11.9977	6.79861	12.4906	10.0275	16.9265	25.7669	16.0239	19.6916
CD630_05420	cheB	putative protein-glutamate methylesterase	CDS	0.594971	0.115428	0.18024	8.52009	7.19853	9.36794	7.35351	11.4155	9.6626	10.53	17.5967
CD630_05430		conserved hypothetical protein	CDS	0.778896	0.0910191	0.148902	2.43431	1.59967	7.80661	3.34251	8.66007	5.63652	7.3252	2.93279
CD630_05440		putative ornithine cyclodeaminase	CDS	-1.31192	2.01e-07	2.29e-06	342.021	283.942	215.463	240.66	116.517	115.951	124.986	79.1853
CD630_05450		putative lipoprotein	CDS	-0.494635	0.0079094	0.019476	379.753	197.56	179.552	250.02	186.979	156.212	176.263	196.916
CD630_05460		putative membrane protein, DUF975 family	CDS	0.573142	0.014999	0.0328725	70.4212	32.7933	26.5425	38.7731	59.8332	65.2226	53.1077	77.5094
CD630_05470		Transcriptional regulator, beta-lactams repressor	CDS	0.753938	0.0442345	0.0815652	12.3454	8.7982	9.88838	7.35351	16.9265	19.3252	13.2769	16.7588
CD630_05480		putative penicillin-binding peptidase BlaR1-like,M56 family	CDS	-0.43464	0.00214447	0.00638687	319.416	235.152	222.749	262.053	193.671	192.447	191.371	192.307
CD630_05490		conserved hypothetical protein	CDS	-2.42822	4.12e-13	5.44e-11	116.847	137.972	151.969	186.512	32.6721	23.3513	32.5056	21.3675
CD630_05500		putative membrane protein	CDS	3.40833	1.13e-07	1.4e-06	1.73879	0.799836	2.08176	1.337	11.4155	15.7017	21.0599	16.7588
CD630_05510	sleC	Spore cortex-lytic enzyme pre-pro-form	CDS	3.12513	1.61e-06	1.33e-05	2.78207	2.79943	10.4088	6.68501	54.3222	48.313	30.6743	45.2487
CD630_05520	sleB	Spore-cortex-lytic protein SleB	CDS	2.3216	0.000958417	0.00322911	0.695518	1.59967	4.16353	0	9.44735	8.85739	7.78302	4.1897
CD630_05530		putative RNA methyltransferase	CDS	0.254098	0.302547	0.397016	18.2573	15.5968	17.1746	14.707	22.8311	17.7148	23.3491	15.0829
CD630_05540	sip2	Signal peptidase type I	CDS	0.187223	0.321415	0.417157	60.1623	37.1924	48.401	46.7951	49.5986	59.5861	55.8546	55.304
CD630_05550	sip2A	Signal peptidase type I	CDS	0.0517135	0.826972	0.86602	26.7774	20.3958	18.7359	34.0936	29.9166	26.1695	19.6865	27.233
CD630_05560		putative sugar isomerase / endonuclease	CDS	0.178069	0.460397	0.554965	38.4274	22.7953	23.9403	24.7345	29.9166	39.8582	39.8308	16.7588
CD630_05570		putative uridine kinase	CDS	-0.0248831	0.871874	0.90379	119.281	118.776	94.1998	111.64	108.251	120.783	92.4806	115.217
CD630_05580	glsA	Glutaminase (L-glutamine amidohydrolase)	CDS	-0.356575	0.134525	0.204913	186.746	96.7802	78.5866	87.5737	83.4516	82.5347	76.4567	111.865
CD630_05590		Transcriptional regulator, ArsR family	CDS	-0.245049	0.102082	0.163112	308.984	305.937	310.183	343.61	209.416	296.722	303.996	260.18
CD630_05600	nfo	Endonuclease IV	CDS	-0.98895	0.000499597	0.00183769	61.7272	127.574	90.5567	95.5957	67.3123	45.4948	46.6981	28.9089
CD630_05610		putative aldo/keto reductase ; putative ferredoxin	CDS	-0.249564	0.129691	0.199027	82.245	79.9836	78.5866	71.5296	79.1215	62.8069	59.5172	61.5886
CD630_05620		putative RusA-like endodeoxyribonuclease	CDS	0.17149	0.554927	0.639528	11.1283	12.3975	14.0519	9.35902	9.05371	14.0913	17.8552	12.1501
CD630_05621		conserved hypothetical protein	CDS	0.172051	0.681149	0.748718	3.12983	5.99877	2.08176	5.34801	5.90459	5.23391	4.12042	2.93279
CD630_05630		putative iron-sulfur cluster-binding protein	CDS	-0.093007	0.718457	0.777985	20.5178	27.9943	27.0629	43.4526	36.2148	27.3774	24.2647	21.7864
CD630_05640		putative ATP-dependent protease	CDS	0.331099	0.0554677	0.0987568	53.5549	88.3819	81.7092	78.8832	113.762	96.2234	93.8541	74.9956
CD630_05650	nth	Endonuclease III	CDS	-0.359383	0.0929864	0.151426	34.9498	51.9894	56.7281	50.1376	44.4813	28.9878	44.8668	31.8417
CD630_05660		putative tRNA/rRNA methyltransferase	CDS	-0.579854	0.00894889	0.0215159	76.3331	74.7847	60.3712	58.1596	62.9823	43.8843	44.8668	29.3279
CD630_05670		uncharacterised protein, DegV family	CDS	-0.0308207	0.876255	0.907804	50.5989	35.1928	33.3082	29.4141	42.1194	32.2087	42.5777	30.5848
CD630_05690		putative lipoprotein	CDS	0.352263	0.196881	0.278207	20.8655	32.3934	20.2972	16.7125	30.3102	39.053	18.313	28.071
CD630_05700		putative lipoprotein	CDS	0.716486	0.0318355	0.061834	34.4281	12.7974	11.9701	20.055	46.4495	30.5982	33.4212	23.8813
CD630_05710		uncharacterised protein	CDS	1.2707	0.00381722	0.0104527	3.82535	1.59967	2.08176	6.68501	6.29823	8.05217	9.61432	9.21734
CD630_05720		putative sporulation protein	CDS	1.49135	0.00903128	0.0216557	5.9119	1.59967	1.56132	5.34801	8.66007	10.4678	17.3973	6.70352
CD630_05730		putative membrane protein	CDS	0.0355216	0.910331	0.934972	13.7365	13.5972	4.16353	10.696	10.2346	12.4809	10.53	11.3122
CD630_05740	thrS	Threonyl-tRNA synthetase	CDS	-1.28021	4.73e-08	6.98e-07	2338.85	3390.51	2779.15	3338.5	1505.67	1382.56	1156.01	832.912
CD630_05750		conserved hypothetical protein	CDS	0.341592	0.212046	0.296349	6.95518	7.59845	7.80661	11.3645	11.0219	15.2991	5.95172	9.21734
CD630_05760		two-component sensor histidine kinase	CDS	-0.214887	0.464418	0.558491	50.425	21.5956	31.2265	30.0826	30.3102	26.9748	21.5178	37.7073
CD630_05770		conserved hypothetical protein	CDS	0.707535	0.000237657	0.000967992	71.2906	79.1838	64.0142	96.9327	139.742	114.341	89.2758	163.398
CD630_05780		Transporter, Major Facilitator Superfamily (MFS)	CDS	0.297893	0.424543	0.51929	24.517	31.9935	17.1746	36.7676	13.3837	32.6113	26.096	62.8455
CD630_05790		Transcriptional regulator, TetR family	CDS	0.294073	0.44935	0.544039	12.1716	11.5976	13.5315	3.34251	6.29823	12.4809	15.566	17.1778
CD630_05800	gapN	Glyceraldehyde-3-phosphate dehydrogenase (NADP(+)) (GADPH)	CDS	-0.632648	0.0103225	0.024183	57.2063	118.776	91.5976	118.993	74.7915	62.0017	64.5533	46.5057
CD630_05810		Transcriptional regulator, TetR family	CDS	-0.431766	0.146759	0.219646	56.5108	68.7859	52.5645	86.2367	29.523	35.0269	52.6499	77.9284
CD630_05820		putative pyruvate phosphate dikinase,PEP/pyruvate-binding	CDS	-1.77564	2.28e-05	0.000127805	326.546	1741.64	1780.95	2150.57	301.134	435.622	472.017	542.147
CD630_05821		conserved hypothetical protein	CDS	-1.10153	0.00574636	0.0147929	6.7813	3.59926	9.36794	10.696	1.9682	4.02608	3.20477	4.60867
CD630_05822		Fragment of putative signaling protein precursor (N-terminal region)	CDS	-1.03351	0.000138661	0.000607793	83.636	37.5923	42.1557	44.1211	20.4693	26.1695	30.2164	25.9761
CD630_05830		putative diguanylate kinase signaling protein	CDS	-0.682414	0.0190342	0.0402095	163.968	44.7908	53.085	69.5241	42.1194	60.7939	57.6859	49.0195
CD630_05840		putative diguanylate kinase signaling protein	CDS	-0.221395	0.524871	0.612406	90.4173	19.9959	22.8994	31.4196	19.682	45.4948	27.9273	52.7902
CD630_05850		Transcriptional regulator, GntR family	CDS	-0.871126	0.000755586	0.00263274	60.51	47.9902	31.7469	28.0771	23.2247	27.3774	28.843	14.245
CD630_05860		conserved hypothetical protein	CDS	-0.885246	0.000707326	0.00250371	14.0842	13.9971	10.4088	11.3645	3.93639	7.64956	9.61432	6.28455
CD630_05870		uncharacterised protein	CDS	-0.352164	0.0523354	0.0936944	154.579	138.372	108.772	101.612	100.772	100.25	103.926	90.9165
CD630_05880		uncharacterised protein	CDS	-0.229808	0.227212	0.313614	290.205	160.367	172.786	154.424	130.688	188.421	180.841	165.912
CD630_05890		conserved hypothetical protein	CDS	0.724544	0.0479293	0.0871175	49.9034	163.966	168.102	143.059	202.331	212.98	223.876	222.892
CD630_05900		conserved hypothetical protein	CDS	0.593909	0.0362751	0.068809	192.311	394.719	531.891	364.333	552.67	603.51	520.547	558.068
CD630_05910		putative ATPase, P-type, heavy metal translocating	CDS	-1.28949	1.1e-07	1.36e-06	2155.76	1438.51	1462.44	1214	747.521	694.5	638.208	486.005
CD630_05920		conserved hypothetical protein	CDS	-1.6298	2.35e-06	1.85e-05	205.004	143.571	126.467	127.684	51.1731	50.3261	45.3247	48.6005
CD630_05921		putative lipoprotein	CDS	0.512419	0.272165	0.363878	4.34699	2.79943	3.12265	0.668501	1.9682	4.42869	5.95172	5.02764
CD630_05930		conserved hypothetical protein	CDS	0.045092	0.886005	0.91684	15.823	8.39828	3.64309	10.696	13.3837	12.4809	10.0721	5.44661
CD630_05940		conserved hypothetical protein	CDS	-1.05357	3.57e-06	2.63e-05	86.2442	97.98	104.609	97.6012	57.0777	45.8974	42.1199	40.6401
CD630_05950		putative nuclease, ParB-like	CDS	-1.15478	4.8e-06	3.4e-05	64.1615	72.7851	71.3004	66.8501	30.3102	26.9748	29.3008	36.8693
CD630_05960		uncharacterised protein	CDS	3.86451	7.58e-06	5.03e-05	0	1.19975	1.04088	0	7.47915	4.02608	7.78302	7.54146
CD630_05970	cotF	Spore coat peptide assembly protein CotF	CDS	3.55905	2.22e-06	1.76e-05	0.869397	0	2.08176	0	11.4155	12.8835	2.28912	9.63631
CD630_05980	cotCB	Spore-coat protein, manganese catalase	CDS	4.95754	6.63e-11	3.21e-09	1.56491	1.99959	8.8475	6.68501	138.955	125.211	140.552	99.2959
CD630_05990		Fragment of transcriptional regulator, AraC family (C-terminal region)	CDS	1.7975	0.0236686	0.0485064	0.521638	0.399918	0.520441	2.67401	2.75548	2.81826	3.20477	2.93279
CD630_06000		conserved hypothetical protein	CDS	1.09079	0.0693127	0.11907	2.26043	4.3991	6.76573	2.0055	6.29823	8.05217	5.95172	11.7312
CD630_06010	ogt1	Methylated-DNA-[protein]-cysteine S-methyltransferase 1	CDS	-1.94018	8.21e-07	7.67e-06	46.5997	32.3934	29.1447	12.7015	7.47915	6.84434	10.9878	7.12249
CD630_06011		conserved hypothetical protein	CDS	-1.11146	0.063331	0.110278	12.1716	4.3991	3.64309	8.02202	5.51095	4.42869	3.20477	0.41897
CD630_06012		conserved hypothetical protein	CDS	-0.563274	0.467223	0.561486	4.69474	1.99959	2.6022	2.0055	2.36184	1.61043	0.457825	3.77073
CD630_06020		conserved hypothetical protein	CDS	-1.94938	3.73e-07	3.96e-06	166.75	73.185	36.4309	64.8446	19.2883	23.3513	20.1443	26.8141
CD630_06030		Fragment of putative membrane protein (C-terminal region)	CDS	-1.73303	8.44e-06	5.5e-05	295.247	91.9812	77.0253	76.2092	42.9067	33.0139	32.5056	56.142
CD630_06040		conserved hypothetical protein	CDS	-0.257516	0.446718	0.541771	42.0788	15.1969	14.5723	12.7015	12.2028	14.8965	15.566	31.4227
CD630_06050		Fragment of conserved hypothetical protein (N-terminal region)	CDS	-0.874825	0.00896683	0.02153	59.6406	23.1953	22.379	19.3865	9.05371	20.533	21.5178	19.2726
CD630_06060		chloride ion channel protein	CDS	-1.7695	1.39e-06	1.17e-05	507.38	2070.78	1982.36	2345.77	408.204	564.054	504.523	547.594
CD630_06080		conserved hypothetical protein	CDS	-0.799672	0.0386844	0.0726835	48.8601	13.1973	7.80661	13.37	12.5965	12.8835	12.3613	12.9881
CD630_06090		conserved hypothetical protein	CDS	0.349109	0.494725	0.585465	7.30294	4.79902	1.56132	1.337	2.75548	2.41565	5.95172	10.8932
CD630_06100		Two-component sensor histidine kinase	CDS	0.164493	0.461518	0.555941	13.5626	29.194	23.9403	26.7401	27.9484	27.3774	21.5178	25.9761
CD630_06110		Two-component response regulator	CDS	0.215065	0.354246	0.450606	14.6059	13.5972	22.8994	10.696	17.3201	14.4939	23.3491	16.7588
CD630_06120		ABC-type transport system, permease	CDS	0.951987	0.000944172	0.00318956	11.8238	9.19812	8.8475	16.7125	22.8311	27.3774	18.313	20.5295
CD630_06130		ABC-type transport system, ATP-binding protein	CDS	0.845554	0.0584187	0.102983	2.95595	4.79902	8.32706	1.337	7.47915	7.64956	9.61432	6.28455
CD630_06140		conserved hypothetical protein	CDS	0.69804	0.284617	0.377485	0.869397	1.59967	1.56132	2.67401	2.36184	4.02608	2.28912	0.83794
CD630_06150		Transcriptional regulator, TetR family	CDS	-0.232312	0.236117	0.324274	92.5039	74.3848	56.7281	76.2092	67.3123	61.1965	58.1437	69.549
CD630_06160		Transcriptional regulator, MerR family	CDS	-0.355565	0.682768	0.749574	12.1716	25.5948	19.2563	36.0991	10.2346	8.05217	21.0599	31.4227
CD630_06170		putative membrane protein	CDS	0.637752	0.632783	0.709447	5.0425	8.39828	7.80661	20.055	9.05371	13.2861	10.9878	25.9761
CD630_06180		Transcriptional regulator, LytR family	CDS	0.772789	0.510274	0.600235	0.347759	3.19935	3.64309	4.67951	2.36184	6.44174	4.57825	3.77073
CD630_06190		conserved hypothetical protein	CDS	-0.131765	0.896918	0.925449	0.521638	1.19975	1.56132	0	1.9682	0	0.91565	0
CD630_06200		conserved hypothetical protein	CDS	1.15281	0.145649	0.218351	1.04328	0.799836	2.08176	0	3.54275	2.41565	2.74695	0.41897
CD630_06210		putative membrane protein	CDS	2.48235	0.121637	0.18804	0.173879	0	0	0	0.393639	1.20783	0	0.41897
CD630_06220		conserved hypothetical protein	CDS	2.5046	0.0109609	0.0253413	0.347759	0	1.56132	0	0.787279	0.805217	3.6626	5.02764
CD630_06240		putative transcriptional regulator, activator Mor	CDS	2.92822	0.00412983	0.0111293	0.173879	0	1.04088	0	1.18092	2.81826	1.37347	2.93279
CD630_06250		putative phage protein	CDS	-0.0315164	0.928166	0.947041	8.52009	17.5964	20.8176	12.033	14.5647	20.533	12.8191	8.79837
CD630_06260		putative replicative helicase DnaB-like	CDS	0.0178556	0.955843	0.969457	10.4328	16.7966	22.8994	15.3755	13.3837	15.2991	11.4456	25.1382
CD630_06270		putative transcriptional regulator, activator Mor	CDS	1.26972	0.0728804	0.124123	1.39104	0	0.520441	2.0055	3.14912	2.81826	2.74695	0.83794
CD630_06271		putative ferredoxin	CDS	-1.02042	0.0487257	0.0881608	38.2535	15.5968	16.6541	13.37	14.171	6.03913	17.8552	4.60867
CD630_06280		putative membrane protein	CDS	-1.39499	0.00172686	0.00532075	219.088	100.379	70.78	54.8171	56.2904	34.2217	54.939	25.9761
CD630_06290		Transcriptional regulator, Crp family	CDS	0.851771	0.0125903	0.0283779	12.1716	4.3991	2.08176	11.3645	12.2028	16.5069	15.1082	12.5691
CD630_06300		putative drug/sodium antiporter, MATE family	CDS	1.48576	0.00610322	0.0155879	1.56491	7.19853	10.9293	2.0055	15.3519	14.8965	16.0239	11.7312
CD630_06310		putative transcriptional regulator	CDS	-0.994019	0.00832958	0.0203144	5.21638	8.39828	13.011	8.69052	3.54275	3.62348	5.95172	4.1897
CD630_06330		conserved hypothetical protein	CDS	-0.961101	0.000668824	0.00238398	26.9513	44.7908	57.2485	30.7511	25.5866	20.533	16.4817	18.8536
CD630_06340		conserved hypothetical protein	CDS	-1.53762	2.18e-05	0.000123721	16.5185	19.1961	20.8176	22.729	9.84099	6.84434	7.78302	2.51382
CD630_06350		putative hydrolase	CDS	-0.545883	0.0469952	0.0855941	15.823	24.395	38.5126	39.4416	20.0756	21.7409	16.0239	21.3675
CD630_06360		putative radical SAM superfamily protein, DUF85 family	CDS	-0.125862	0.53431	0.621185	27.6468	24.395	26.022	18.718	20.0756	18.1174	21.9756	29.3279
CD630_06370		putative acetyltransferase	CDS	1.15483	0.0121438	0.027528	2.08655	1.99959	1.56132	6.01651	4.33003	9.6626	5.95172	3.77073
CD630_06380		conserved hypothetical protein	CDS	-0.941795	0.331986	0.428671	0.347759	3.99918	8.32706	7.35351	1.9682	2.41565	3.20477	1.67588
CD630_06390		conserved hypothetical protein	CDS	-0.1524	0.560617	0.645669	17.3879	5.99877	14.0519	17.381	16.5329	12.8835	11.9034	7.96043
CD630_06400		conserved hypothetical protein	CDS	0.422795	0.223592	0.309844	9.38949	9.19812	4.68397	4.67951	6.69187	11.6756	6.40955	14.245
CD630_06410		putative membrane protein	CDS	-2.04766	8.58e-06	5.57e-05	89.2001	27.9943	32.2673	20.7235	11.8092	12.4809	8.69867	9.21734
CD630_06420		Transcriptional regulator, HTH-type	CDS	-2.38569	1.08e-05	6.72e-05	52.6855	15.5968	13.5315	16.044	4.33003	5.63652	1.37347	7.96043
CD630_06421		conserved hypothetical protein	CDS	-1.38228	5.26e-06	3.65e-05	118.934	53.989	69.2187	69.5241	31.8848	19.7278	39.3729	29.7469
CD630_06430		Two-component response regulator	CDS	1.31266	6.6e-05	0.000319172	7.47682	6.39869	4.16353	4.67951	10.2346	19.3252	17.3973	12.1501
CD630_06440		Two-component sensor histidine kinase	CDS	1.52968	4.96e-05	0.000251383	9.56337	7.19853	5.20441	1.337	16.5329	18.52	23.8069	15.0829
CD630_06450		ABC-type transport system,lantibiotic/multidrug-family ATP-binding protein	CDS	0.0784304	0.787429	0.834189	39.4706	19.1961	19.2563	15.3755	21.6502	23.7539	29.3008	27.233
CD630_06460		ABC-type transport system,lantibiotic/multidrug-family permease	CDS	0.497932	0.0990137	0.159279	13.7365	11.1977	11.4497	8.02202	10.2346	20.1304	13.7347	20.1106
CD630_06470		Fragment of putative fic family protein (C-terminal region)	CDS	-0.0762865	0.825762	0.865292	16.1708	5.59886	4.68397	9.35902	9.84099	9.25999	9.1565	7.54146
CD630_06480		Transcriptional regulator, GntR family	CDS	-0.085632	0.769463	0.818315	22.7782	10.3979	18.2154	7.35351	11.8092	13.2861	20.6021	12.1501
CD630_06490		putative peptidase, S9 family	CDS	-0.227134	0.717074	0.777429	2.26043	23.5952	39.5535	26.7401	15.7456	25.7669	15.1082	19.6916
CD630_06500		putative peptidase, S9 family	CDS	0.295745	0.490716	0.582848	6.7813	15.1969	27.0629	22.729	16.1392	20.533	26.5538	22.2054
CD630_06510		putative permease	CDS	-0.0747708	0.775389	0.82388	14.0842	24.395	25.5016	17.381	27.1611	20.533	18.313	10.4742
CD630_06512		conserved hypothetical protein	CDS	1.16189	0.223549	0.309844	0	1.19975	1.04088	2.67401	2.75548	1.20783	2.28912	2.09485
CD630_06520		Transcriptional regulator, GntR family	CDS	0.812811	0.00517106	0.0135167	18.4312	14.3971	11.4497	19.3865	23.2247	18.9226	32.9634	37.2883
CD630_06530		ABC-type transport system, multidrug-family ATP-binding protein	CDS	0.212877	0.37149	0.465897	64.5093	41.9914	40.5944	50.1376	39.7576	48.313	43.9512	98.039
CD630_06540		ABC-type transport system, permease protein	CDS	0.131151	0.72942	0.786513	41.5572	12.3975	9.36794	12.7015	31.8848	15.2991	12.3613	28.49
CD630_06550		putative beta-lactamase-like protein	CDS	2.12617	4.9e-06	3.46e-05	2.78207	2.79943	2.6022	9.35902	7.47915	16.5069	27.0117	18.0157
CD630_06560		Chloride ion channel protein	CDS	0.0723668	0.855637	0.890841	5.9119	11.9975	8.8475	24.7345	13.3837	15.7017	8.24085	14.245
CD630_06570	cdu2	Na(+)/H(+) antiporter	CDS	0.00662781	0.982536	0.987517	7.65069	15.5968	9.36794	14.0385	9.44735	15.7017	14.1926	6.70352
CD630_06580	cdu1	Transcriptional regulator, beta-lactams repressor	CDS	-0.876399	0.110152	0.173673	10.6066	5.59886	2.6022	7.35351	4.72367	5.23391	2.74695	2.09485
CD630_06590	tcdR	Alternative RNA polymerase sigma factors	CDS	2.1502	0.000211884	0.000874912	1.39104	3.59926	1.04088	2.0055	7.47915	12.0783	5.4939	10.0553
CD630_06600	tcdB	Toxin B	CDS	0.546101	0.0347484	0.0662652	22.4304	52.3893	59.8507	59.4966	61.4078	77.7034	74.6254	65.7783
CD630_06610	tcdE	Holin-like pore-forming protein	CDS	2.30262	0.00298892	0.00849758	1.39104	0.399918	0.520441	0.668501	7.08551	4.02608	3.6626	2.51382
CD630_06630	tcdA	Toxin A	CDS	-1.78576	2.93e-09	6.37e-08	796.889	1022.59	1086.68	1112.39	271.611	279.008	324.598	289.927
CD630_06640	tcdC	Negative regulator of toxin gene expression	CDS	-0.213875	0.474774	0.568073	129.192	60.3877	37.9922	55.4856	55.8968	53.9495	63.1798	74.9956
CD630_06641		conserved hypothetical protein	CDS	-0.674332	0.0912979	0.149277	18.4312	13.9971	5.72485	15.3755	10.2346	8.85739	8.24085	6.70352
CD630_06642		conserved hypothetical protein	CDS	-0.338059	0.306258	0.401295	16.5185	6.39869	8.8475	8.69052	7.47915	10.8704	6.40955	8.3794
CD630_06650	cdd2	ABC-type transport system,lantibiotic/multidrug-family permease	CDS	0.804696	0.16042	0.236637	1.04328	3.59926	8.32706	3.34251	4.33003	6.84434	6.40955	8.79837
CD630_06660	cdd3	ABC-type transport system,lantibiotic/multidrug-family permease	CDS	1.22215	0.0950244	0.154112	0.347759	1.99959	8.8475	1.337	5.11731	6.84434	5.4939	8.79837
CD630_06670	cdd4	ABC-type transport system,lantibiotic/multidrug-family ATP-binding protein	CDS	2.03758	0.00186625	0.0056864	1.56491	3.19935	1.56132	4.67951	9.84099	8.45478	13.2769	10.4742
CD630_06680		Two-component response regulator	CDS	-1.60489	9.98e-05	0.000457825	33.7326	23.1953	23.9403	22.0605	11.0219	10.0652	3.20477	9.63631
CD630_06690		Two-component sensor histidine kinase	CDS	-1.99486	3.18e-10	1.12e-08	183.791	105.178	104.088	118.993	34.2466	37.4426	32.9634	24.3003
CD630_06700		Transcriptional regulator, beta-lactams repressor	CDS	1.00944	0.00829522	0.0202744	3.12983	7.99836	7.28617	6.01651	8.26643	12.0783	13.7347	13.407
CD630_06710		putative enzyme, glyoxalase family	CDS	1.66142	0.000200237	0.000835608	7.47682	3.99918	4.16353	2.67401	8.66007	13.6887	16.0239	24.3003
CD630_06720		conserved hypothetical protein	CDS	0.805613	3.26e-05	0.000173941	31.9938	23.1953	27.0629	35.4306	52.354	43.4817	56.7703	52.7902
CD630_06730		putative methyltransferase	CDS	0.633375	0.0835201	0.139187	8.86785	7.59845	9.88838	6.01651	14.5647	12.4809	8.24085	15.5019
CD630_06740		conserved hypothetical protein	CDS	2.5302	0.0111674	0.0256735	0.173879	0.799836	1.56132	0.668501	3.14912	4.02608	4.12042	4.1897
CD630_06750		putative acetyltransferase	CDS	1.06482	0.00316105	0.0088808	4.52086	4.79902	5.72485	2.0055	6.29823	13.6887	8.69867	7.96043
CD630_06760	rsiT	Extracytoplasmic function (ECF) anti-sigma factor rsiT	CDS	-0.220927	0.562321	0.647423	5.39026	8.39828	9.88838	16.044	9.05371	5.23391	6.40955	11.7312
CD630_06770	csfT	Extracytoplasmic function (ECF) sigma factor csfT	CDS	1.04893	0.0337448	0.0647668	2.43431	3.19935	3.12265	5.34801	7.87279	8.45478	3.6626	7.54146
CD630_06790		conserved hypothetical protein	CDS	-0.350864	0.486886	0.578876	2.08655	17.1965	13.011	10.696	5.51095	11.273	9.1565	6.70352
CD630_06800		snoal-like polyketide cyclase	CDS	1.19052	0.0124786	0.0281617	2.60819	7.99836	17.1746	9.35902	15.3519	16.5069	29.3008	19.6916
CD630_06810		Transporter, Major Facilitator Superfamily (MFS)	CDS	0.841407	0.023918	0.0488851	5.21638	7.99836	15.6132	4.67951	17.3201	11.6756	16.4817	13.407
CD630_06820		putative sodium:solute symporter	CDS	-0.375077	0.0861067	0.142569	22.0827	24.395	20.8176	28.0771	14.9583	18.9226	19.2286	20.1106
CD630_06830		Transcriptional regulator, LacI family	CDS	-0.216091	0.387339	0.481542	40.5139	16.3966	15.0928	26.7401	17.7138	22.1435	27.4695	19.6916
CD630_06840		putative ATP-dependent peptidase, M41 family	CDS	0.793241	0.0423344	0.0786304	6.43354	10.7978	20.2972	6.01651	24.4056	16.5069	21.0599	11.7312
CD630_06850	infC	Translation initiation factor IF-3	CDS	-0.480106	0.11475	0.179496	531.549	234.352	175.909	169.799	209.023	193.252	185.877	212.837
CD630_06860	rpmI	50S ribosomal protein L35	CDS	-2.83403	2.19e-09	4.95e-08	258.906	189.561	157.694	192.528	27.1611	24.1565	38.9151	22.2054
CD630_06870	rplT	50S ribosomal protein L20	CDS	-2.49336	6.55e-12	5.08e-10	4271.87	5915.99	5490.13	6813.37	977.8	1111.2	1045.21	859.726
CD630_06880		conserved hypothetical protein	CDS	1.51961	0.0243334	0.0495556	2.08655	2.39951	0.520441	5.34801	5.11731	8.05217	3.6626	10.8932
CD630_06890		putative nucleotide phosphodiesterase	CDS	0.0424974	0.845647	0.880954	37.558	40.3917	52.5645	35.4306	37.0021	51.1313	44.8668	37.7073
CD630_06900		putative nucleotide phosphodiesterase	CDS	1.27835	0.00121281	0.00391612	5.21638	12.7974	16.6541	7.35351	24.7993	18.1174	27.4695	29.3279
CD630_06910		putative short chain dehydrogenase/reductase,SDR family	CDS	-0.418586	0.112525	0.176556	19.1267	12.7974	17.1746	32.0881	18.8947	13.2861	13.2769	14.245
CD630_06920		putative metallo-hydrolase/oxidoreductase	CDS	0.851693	0.0039623	0.0107755	16.3447	9.59804	8.32706	8.69052	15.7456	22.1435	23.3491	20.1106
CD630_06930		Transcriptional regulator, MerR family	CDS	0.679993	0.0583502	0.102929	9.04173	6.79861	10.9293	1.337	9.44735	10.8704	15.1082	11.7312
CD630_06940		Transcriptional regulator, TetR family	CDS	-2.00608	3.13e-08	4.83e-07	36.5147	33.993	32.2673	24.7345	13.3837	4.02608	7.78302	6.70352
CD630_06941		conserved hypothetical protein	CDS	0.261644	0.705929	0.769218	3.47759	4.3991	4.16353	8.02202	3.93639	11.273	4.57825	2.93279
CD630_06950		putative exported metalloendopeptidase	CDS	0.327137	0.179391	0.259278	22.9521	11.9975	9.36794	22.729	19.682	26.5722	20.6021	18.0157
CD630_06960		putative cation transport protein, Trk family	CDS	1.23247	1.48e-06	1.23e-05	44.3393	26.7945	32.7878	46.1266	84.2388	80.9243	77.3724	110.189
CD630_06970		putative regulator of K+ conductance	CDS	0.782127	0.0122077	0.0276553	9.73725	13.9971	16.1337	24.066	27.1611	34.2217	16.0239	28.49
CD630_06980		putative tRNA/rRNA methyltransferase, SpoU	CDS	1.04335	0.00248702	0.00725568	7.99845	15.1969	19.7768	22.0605	30.7039	31.0009	32.0477	35.1935
CD630_06990	pheS	Phenylalanyl-tRNA synthetase alpha chain (Phenylalanine--tRNA ligase alpha chain) (PheRS)	CDS	0.00454053	0.978066	0.984412	57.5541	67.9861	70.78	58.8281	52.7477	70.8591	71.8785	60.3317
CD630_07000	pheT	Phenylalanyl-tRNA synthetase subunit beta (Phenylalanine--tRNA ligase beta chain) (PheRS)	CDS	0.0778939	0.609853	0.69078	180.661	252.348	272.711	199.882	255.866	244.383	235.322	219.54
CD630_07010		putative cell-division protein	CDS	-0.000322701	0.998201	0.999445	145.189	168.765	139.999	135.706	143.678	142.523	152.913	150.829
CD630_07020		putative membrane protein, DUF1275 family	CDS	1.66002	0.000689733	0.00244895	1.73879	3.59926	5.72485	5.34801	5.11731	12.0783	20.1443	10.4742
CD630_07030		putative peptidase, U32 family	CDS	-0.141481	0.356431	0.452644	145.015	133.173	103.568	85.5682	116.517	120.783	95.6854	92.5923
CD630_07040		putative metal-dependent phosphohydrolase	CDS	-0.492659	0.00184458	0.00562999	238.041	160.767	163.939	181.164	127.146	124.406	143.757	134.489
CD630_07050		putative hydrolase, NUDIX family	CDS	-0.406063	0.0486372	0.0880901	58.5974	49.5899	39.0331	46.7951	43.3003	28.1826	38.4573	37.2883
CD630_07060		4fe-4s binding domain protein	CDS	0.0744295	0.66195	0.732843	66.9436	73.585	70.78	49.4691	59.8332	81.3269	51.2764	82.956
CD630_07070		putative diguanylate kinase signaling protein	CDS	-0.244724	0.463116	0.557301	660.394	167.166	149.367	158.435	296.41	197.681	196.865	273.587
CD630_07080	pepD	Peptidase D, aminoacyl-histidine dipeptidase	CDS	-0.860464	0.000219362	0.000901709	23167	51487.5	49186.4	42670.4	19477.7	23838	24012.5	24381.1
CD630_07090	mutS2	DNA mismatch repair protein	CDS	-0.406192	0.0110727	0.0254842	120.846	167.166	168.102	163.783	114.155	102.665	122.697	127.367
CD630_07100		conserved hypothetical protein, DUF523 family	CDS	0.991243	0.0230585	0.0474467	5.0425	4.3991	10.9293	2.0055	11.0219	6.44174	15.1082	12.1501
CD630_07110	argS	Arginyl-tRNA synthetase (Arginine--tRNA ligase) (ArgRS)	CDS	0.725299	1.78e-05	0.00010382	182.573	159.167	162.898	159.103	284.601	305.177	249.515	258.923
CD630_07120		conserved hypothetical protein	CDS	1.45775	2.27e-05	0.000127805	19.6484	16.7966	7.80661	16.7125	38.9703	38.6504	41.2042	51.9523
CD630_07121		conserved hypothetical protein	CDS	1.2469	0.0829597	0.138318	2.08655	1.19975	3.64309	0	3.93639	4.42869	4.57825	4.60867
CD630_07130		putative radical SAM domain-containing protein	CDS	0.370048	0.0477246	0.0867897	57.0324	86.3823	58.8098	84.2312	99.5908	95.4182	92.9384	80.8612
CD630_07140		tetratricopeptide repeat protein	CDS	0.415121	0.0264386	0.0532052	39.8184	63.9869	67.1369	57.4911	81.877	75.2878	76.9146	68.7111
CD630_07141		Fragment of sugar O-acetyltransferase (C-terminal region)	CDS	2.23654	0.0181708	0.0386263	0.521638	0.399918	0	0.668501	0	2.01304	5.03607	1.25691
CD630_07150	ptb1	Phosphate butyryltransferase (Phosphotransbutyrylase)	CDS	-0.918452	4.94e-05	0.000250649	201.005	154.768	173.307	145.733	91.3243	82.1321	87.4445	96.782
CD630_07160	cooS1	Bifunctional carbon monoxide dehydrogenase/acetyl-CoA synthase (CODH)	CDS	-0.671811	0.00433054	0.0115994	2030.04	1440.91	1360.95	1328.98	880.178	969.079	916.565	1102.73
CD630_07170		Bifunctional carbon monoxide dehydrogenase/acetyl-CoA synthase, accessory protein	CDS	-0.330938	0.210543	0.294596	198.223	154.368	112.415	164.451	124.784	107.094	137.347	132.394
CD630_07180	fhs	Formate--tetrahydrofolate ligase (Formyltetrahydrofolate synthetase) (FHS) (FTHFS)	CDS	-1.39931	8.31e-07	7.74e-06	3601.22	7838	6227.6	6447.03	1843.02	2529.59	2422.35	2346.23
CD630_07190	fchA	Methenyltetrahydrofolate cyclohydrolase (5,10-methenyltetrahydrofolate 5-hydrolase)	CDS	-0.751813	0.0019956	0.00602905	220.305	256.348	202.452	289.461	118.485	163.459	151.998	140.774
CD630_07200	folD	Bifunctional protein folD [Includes: Methylenetetrahydrofolate dehydrogenase ; Methenyltetrahydrofolate cyclohydrolase]	CDS	-0.986737	2.14e-05	0.000121847	183.617	221.555	209.738	245.34	107.857	100.652	119.492	105.58
CD630_07210		uncharacterised protein	CDS	0.234212	0.440835	0.535729	198.049	607.476	563.638	665.827	432.61	584.99	651.485	720.209
CD630_07220	metF	5,10-methylenetetrahydrofolate reductase	CDS	-0.313051	0.25776	0.347445	106.936	258.747	288.845	231.301	157.849	170.706	179.467	202.781
CD630_07230		Bifunctional carbon monoxide dehydrogenase/acetyl-CoA synthase, dihydrolipoyl dehydrogenase subunit	CDS	-0.789055	0.00529128	0.0137604	301.333	436.711	490.255	515.415	200.756	254.851	283.394	268.979
CD630_07240		Bifunctional carbon monoxide dehydrogenase/acetyl-CoA synthase,nickel-inserting subunit	CDS	-0.920526	0.0011273	0.00369348	224.478	377.523	297.692	410.46	148.008	170.303	186.793	186.023
CD630_07250		Bifunctional carbon monoxide dehydrogenase/acetyl-CoA synthase, subunit delta	CDS	-2.05802	5.2e-08	7.51e-07	746.464	1944	1856.41	2443.37	312.156	466.623	392.814	506.116
CD630_07260		Bifunctional carbon monoxide dehydrogenase/acetyl-CoA synthase, delta subunit	CDS	-1.20087	0.000104328	0.000474192	371.754	889.018	735.383	1016.79	291.293	332.555	360.308	325.121
CD630_07270		Bifunctional carbon monoxide dehydrogenase/acetyl-CoA synthase, methyltransferase subunit	CDS	-1.73978	2.82e-06	2.17e-05	366.19	1070.18	918.578	1375.78	229.098	273.774	301.249	311.714
CD630_07280		Bifunctional carbon monoxide dehydrogenase/acetyl-CoA synthase, subunit alpha/beta	CDS	-1.66842	3.41e-06	2.55e-05	1016.15	2863.01	2551.72	3360.56	625.099	779.45	819.964	854.699
CD630_07290	gcvH	Glycine cleavage system H protein	CDS	-1.15367	9.44e-06	5.99e-05	401.488	738.249	590.701	823.594	225.555	322.892	252.719	345.65
CD630_07300		putative iron-sulfur protein	CDS	-0.336099	0.13706	0.207392	275.599	188.361	199.849	183.169	145.253	171.109	193.66	162.56
CD630_07310		putative radical SAM superfamily protein	CDS	-0.662639	0.000905251	0.00308229	266.036	278.343	219.626	216.594	125.571	155.407	151.082	188.117
CD630_07320		putative radical SAM superfamily protein	CDS	-0.388403	0.0484946	0.0879509	137.017	92.781	112.936	107.629	81.0897	84.1452	97.9745	81.6991
CD630_07330		putative biotin/lipoate-protein ligase	CDS	-0.775203	0.00411457	0.0111134	78.9413	43.5911	58.8098	60.8336	28.7357	37.8452	42.1199	33.5176
CD630_07340		conserved hypothetical protein	CDS	-1.39647	3.65e-05	0.000192281	75.2898	35.9926	64.5347	52.1431	25.5866	20.533	15.566	25.1382
CD630_07350		conserved hypothetical protein	CDS	-1.51467	6.34e-08	8.74e-07	2239.57	1270.14	1136.64	1286.2	490.081	487.559	551.679	548.013
CD630_07360		uncharacterised protein	CDS	-1.68278	1.15e-10	5.05e-09	1320.44	947.406	836.349	818.246	287.357	299.138	336.501	299.563
CD630_07370	hisK	Histidinol-phosphatase (HolPase)	CDS	0.0656136	0.827231	0.86602	27.4729	32.7933	16.6541	40.7786	18.5011	37.4426	33.879	32.6797
CD630_07380		putative exported protein	CDS	1.49461	0.00168871	0.00521673	2.78207	3.59926	8.32706	5.34801	14.9583	16.5069	9.1565	12.5691
CD630_07390		putative exported protein	CDS	0.91533	0.0161481	0.0350038	8.34621	7.59845	10.9293	2.67401	15.3519	20.9356	7.3252	13.407
CD630_07400		putative pyridoxal phosphate-dependent aminotransferase	CDS	0.35607	0.177528	0.257592	14.0842	12.3975	14.5723	16.7125	14.5647	14.8965	21.5178	22.6244
CD630_07410	glpK1	Glycerol kinase (GK)	CDS	1.23451	0.0381017	0.0717398	1.39104	5.59886	11.4497	6.01651	12.9901	12.4809	6.86737	21.3675
CD630_07420		putative ethanolamine transporter	CDS	-0.701982	0.0152782	0.0333819	33.5587	14.3971	16.6541	16.044	16.1392	12.8835	8.24085	13.407
CD630_07430		Transcriptional regulator, DeoR family	CDS	-0.940641	0.000721233	0.00254284	93.1994	33.1932	39.5535	39.4416	25.1929	28.5852	29.7586	25.5572
CD630_07440		putative MotA/TolQ/ExbB proton channel	CDS	-0.364439	0.0866947	0.143188	149.362	89.9816	96.2816	97.6012	86.207	80.9243	84.2398	86.7268
CD630_07450		putative OmpA/MotB proton channel	CDS	-0.222203	0.396659	0.491075	182.573	69.5858	70.78	91.5847	93.2925	107.496	88.3602	69.549
CD630_07460		putative membrane protein	CDS	2.01042	0.000522413	0.00191569	1.56491	2.39951	0.520441	0.668501	7.47915	6.03913	4.12042	5.02764
CD630_07470		putative lipoprotein	CDS	-0.179624	0.519442	0.608061	145.537	46.7904	43.717	44.7896	68.4933	73.2747	46.6981	64.5214
CD630_07480		putative diguanylate kinase signaling protein	CDS	-0.281608	0.196457	0.277828	247.778	106.378	96.2816	115.651	101.953	122.393	121.324	123.596
CD630_07490		putative DNA helicase, UvrD/REP type	CDS	0.159191	0.424712	0.519319	83.1144	45.9906	43.1966	90.9162	70.0678	75.6904	79.2037	69.13
CD630_07500		ABC-type transport system, aminoacid-family extracellular solute-binding protein	CDS	0.123169	0.565828	0.65062	18.6051	18.3962	32.2673	20.7235	26.3738	21.3382	25.6382	23.8813
CD630_07510		ABC-type transport system, aminoacid-family permease	CDS	0.474628	0.0289483	0.0574777	31.9938	34.7929	28.6243	56.1541	62.195	49.9234	45.3247	50.6954
CD630_07520		ABC-type transport system, aminoacid-family ATP-binding protein	CDS	-0.51807	0.0862648	0.142688	17.5618	30.7937	38.5126	30.0826	20.8629	20.9356	17.3973	21.3675
CD630_07530	iscS1	Cysteine desulfurase	CDS	-0.0676055	0.783091	0.830827	61.5533	25.9947	30.1856	62.8391	43.3003	44.2869	39.3729	45.6677
CD630_07540	thiI	Thiamine biosynthesis protein ThiI	CDS	-0.19523	0.161233	0.237621	208.655	143.171	137.917	167.794	138.561	147.355	148.335	141.193
CD630_07550		putative cell surface protein	CDS	-0.178946	0.2006	0.282678	255.777	281.942	258.139	334.919	216.895	243.176	236.695	301.239
CD630_07560		putative nitroreductase	CDS	-1.09534	1.56e-07	1.87e-06	280.815	211.957	172.266	163.783	92.8989	95.4182	105.758	95.1062
CD630_07570		putative diguanylate kinase signaling protein	CDS	-0.263885	0.428891	0.523711	54.2504	35.9926	15.0928	46.1266	34.2466	30.1956	37.5416	25.5572
CD630_07580	pflA	Pyruvate formate-lyase activating enzyme	CDS	-1.43357	2.17e-05	0.000123204	79.6368	99.1797	65.0551	84.2312	50.7795	34.6243	20.6021	15.0829
CD630_07590	plfB	Formate acetyltransferase (Pyruvate formate-lyase)	CDS	-2.26944	1.71e-08	2.79e-07	1361.13	1476.5	1096.57	1463.35	450.717	258.072	264.623	145.802
CD630_07600		putative Ca2+/Na+ antiporter	CDS	0.791242	0.0484043	0.0878467	3.47759	10.3979	4.68397	6.68501	7.08551	13.2861	16.0239	6.28455
CD630_07610		putative ATP-dependent RNA helicase	CDS	0.961267	2.86e-05	0.00015575	84.8532	85.5825	84.8319	70.1926	150.764	147.757	153.371	183.09
CD630_07620	srlR	Transcription antiterminator, PTS operon regulator	CDS	1.47417	0.0107498	0.0250688	5.39026	7.19853	14.5723	2.67401	18.5011	24.9617	11.4456	27.233
CD630_07630	srlM	Sorbitol operon activator protein (Glucitol)	CDS	1.16465	0.0964767	0.155901	2.60819	0.799836	5.72485	3.34251	7.87279	4.42869	8.24085	6.28455
CD630_07640	srlA	PTS system, sorbitol-specific IIC component (Glucitol)	CDS	0.429734	0.593266	0.675422	2.08655	1.59967	7.28617	0	7.08551	1.61043	5.03607	0.83794
CD630_07650	srlEa	PTS system, sorbitol-specific IIB N-terminal component (Glucitol)	CDS	0.781476	0.196841	0.278207	2.26043	4.79902	3.12265	6.01651	6.69187	6.44174	8.24085	5.02764
CD630_07660	srlEb	PTS system, sorbitol-specific IIB C-terminal component (Glucitol)	CDS	0.849475	0.0540626	0.0966409	4.52086	3.99918	7.28617	4.67951	9.84099	9.6626	4.57825	12.1501
CD630_07670	srlB	PTS system, sorbitol-specific IIA component (Glucitol)	CDS	-0.0444415	0.940789	0.957152	4.69474	5.59886	3.12265	4.67951	2.36184	3.62348	7.3252	4.60867
CD630_07680	srlD	Sorbitol 6-phosphate 2-dehydrogenase (Glucitol)	CDS	0.297372	0.708885	0.771253	0.347759	1.19975	4.68397	9.35902	3.93639	4.42869	5.03607	2.51382
CD630_07690		putative oxidoreductase subunit	CDS	1.27	3.29e-05	0.000175321	8.86785	18.7962	14.0519	8.69052	28.342	32.6113	33.879	26.3951
CD630_07700	spoIIAA	Anti-sigma F factor antagonist	CDS	0.841052	0.0689574	0.118573	6.7813	6.39869	1.04088	1.337	4.33003	11.6756	7.78302	7.96043
CD630_07710	spoIIAB	Anti-sigma F factor (Stage II sporulation protein AB)	CDS	0.868753	0.0511947	0.0920679	15.1275	3.99918	13.5315	18.718	32.2784	23.3513	15.1082	21.7864
CD630_07720	sigF	RNA polymerase sigma-F factor	CDS	1.26519	0.000631288	0.00226603	10.085	12.7974	11.4497	12.033	29.523	23.7539	28.3851	28.9089
CD630_07730	spoVAC	Stage V sporulation protein AC	CDS	1.23442	0.131639	0.201237	0.695518	0.799836	5.72485	0	4.33003	1.20783	3.20477	6.70352
CD630_07740	spoVAD	Stage V sporulation protein AD	CDS	2.42776	9.67e-05	0.00044484	0.869397	1.59967	5.72485	2.67401	9.44735	12.8835	10.9878	17.1778
CD630_07750	spoVAE	Stage V sporulation protein AE	CDS	-0.332039	0.598392	0.680389	2.60819	0.799836	3.64309	3.34251	1.18092	1.61043	2.74695	2.51382
CD630_07760		Transcriptional regulator, LacI family	CDS	-0.305512	0.257456	0.34743	98.068	38.3921	32.7878	44.7896	43.694	37.8452	47.6138	47.3436
CD630_07770		putative membrane protein	CDS	-0.558832	0.121689	0.18804	21.7349	13.9971	22.8994	5.34801	12.2028	7.24695	14.6504	10.8932
CD630_07780		conserved hypothetical protein	CDS	0.528593	0.17952	0.259278	8.69397	6.39869	4.68397	2.0055	7.47915	10.8704	9.1565	6.70352
CD630_07790		putative amidohydrolase, M20D peptidase family	CDS	-0.162488	0.589432	0.671915	28.3423	19.1961	36.9513	23.3975	34.6403	16.9096	24.2647	20.5295
CD630_07800		conserved hypothetical protein, DUF1177 family	CDS	-0.133717	0.585858	0.669124	41.9049	47.9902	40.074	43.4526	48.4177	36.6374	34.3369	38.5452
CD630_07810		putative penicillin-binding protein	CDS	0.448529	0.0112168	0.0257538	709.776	504.697	452.784	439.874	712.094	750.865	650.569	765.039
CD630_07820	yunB	putative sporulation protein YunB	CDS	1.15168	0.00126391	0.0040664	7.30294	2.79943	4.16353	3.34251	9.44735	8.85739	16.0239	7.96043
CD630_07830	spoIVB2	Stage IV sporulation protein SpoIVB, S55 peptidase family	CDS	0.136801	0.52085	0.609109	35.2975	33.5931	30.1856	24.7345	42.1194	40.6635	27.9273	26.3951
CD630_07840		putative N-acetylmuramoyl-L-alanine amidase	CDS	0.0838177	0.695981	0.761503	45.2086	29.194	35.39	38.1046	45.2685	40.6635	31.5899	39.8021
CD630_07850		ABC-type transport system, ATP-binding protein	CDS	1.01182	2.45e-05	0.000136516	39.9923	46.7904	42.6762	22.729	65.7378	92.1973	75.0833	76.6715
CD630_07860		putative membrane protein	CDS	0.755114	0.1348	0.20512	7.82457	3.19935	4.68397	13.37	13.3837	14.8965	9.1565	10.0553
CD630_07870		putative metal-binding protein	CDS	-0.227159	0.578604	0.662322	4.69474	5.99877	2.6022	2.0055	1.57456	3.22087	5.03607	4.1897
CD630_07880		putative GTP-binding protein, HflX type	CDS	-0.884069	3.77e-05	0.00019772	209.351	163.567	138.958	147.07	87.7816	105.886	105.758	58.6558
CD630_07890		conserved hypothetical protein	CDS	-1.38228	4.51e-07	4.64e-06	734.293	411.116	400.219	385.725	195.639	169.498	180.841	196.078
CD630_07900		putative hydrolase, NUDIX family	CDS	-2.55583	1.91e-10	7.48e-09	652.569	746.247	605.793	782.147	108.251	130.445	98.4323	136.584
CD630_07910		conserved hypothetical protein, UPF0029 family	CDS	-0.793948	0.00709449	0.0177263	25.908	13.1973	20.8176	19.3865	9.05371	13.6887	7.78302	15.5019
CD630_07920		putative membrane protein, DUF81 family	CDS	0.332882	0.456254	0.551052	1.91267	5.59886	8.8475	2.67401	6.69187	5.23391	7.3252	3.77073
CD630_07930		putative membrane protein, DUF81 family	CDS	1.56394	0.00977272	0.0231227	0.347759	3.59926	2.08176	1.337	3.93639	4.02608	6.40955	5.44661
CD630_07940	nadE	NH3-dependent NAD(+) synthetase	CDS	-0.728148	0.000873011	0.00298935	152.144	104.379	116.058	137.043	117.305	67.2356	64.0955	59.0748
CD630_07950		probable transcriptional regulatory protein	CDS	-0.301088	0.120506	0.186374	100.328	99.1797	104.609	95.5957	86.207	59.1834	92.9384	86.3078
CD630_07960		Transcriptional regulator, LacI family	CDS	-0.237993	0.245168	0.334901	100.676	54.3889	52.0441	54.1486	41.7258	57.9756	48.5294	75.8335
CD630_07970		putative pyruvate carboxyltransferase	CDS	0.371927	0.530614	0.617508	2.60819	3.99918	6.76573	2.0055	3.14912	8.45478	4.12042	3.77073
CD630_07980		putative membrane protein	CDS	0.289061	0.49821	0.588419	2.08655	14.3971	7.28617	8.02202	10.2346	7.64956	9.1565	10.4742
CD630_07990		putative beta-alanine CoA-transferase, family III	CDS	-0.161708	0.72126	0.780071	3.12983	14.3971	11.9701	7.35351	10.6283	4.02608	8.24085	9.21734
CD630_08000	crt1	3-hydroxybutyryl-CoA dehydratase (Crotonase)	CDS	0.96271	0.175606	0.255427	0.347759	1.59967	4.68397	2.0055	2.75548	4.42869	3.20477	4.1897
CD630_08010		putative permease, divalent anion symporter family	CDS	0.302992	0.523316	0.610991	2.78207	6.39869	9.88838	6.01651	12.9901	5.23391	5.03607	6.28455
CD630_08020		putative CoA-transferase, family III	CDS	0.530002	0.274096	0.366008	2.08655	5.19894	8.32706	8.02202	7.87279	10.0652	6.86737	7.12249
CD630_08030		putative acyl-CoA dehydrogenase	CDS	0.581352	0.398985	0.49327	2.26043	10.3979	14.5723	2.67401	9.05371	14.8965	7.78302	11.7312
CD630_08040	etfB2	Electron transfer flavoprotein beta-subunit,core	CDS	1.49119	0.00485617	0.0128062	1.21716	3.59926	6.76573	4.67951	5.90459	10.4678	12.3613	13.407
CD630_08050	etfA2	Electron transfer flavoprotein alpha-subunit	CDS	-0.541453	0.126626	0.194994	6.43354	17.1965	19.2563	16.7125	7.47915	8.45478	12.3613	11.7312
CD630_08060		Transcriptional regulator, sigma-54-dependent	CDS	1.02655	0.000363507	0.00139462	11.8238	15.5968	15.0928	7.35351	27.5548	21.3382	31.1321	22.6244
CD630_08070		uncharacterised protein	CDS	-0.83042	0.00084392	0.00290087	161.186	79.5837	56.2076	96.2642	48.8113	66.4304	54.4812	53.2092
CD630_08080		conserved hypothetical protein	CDS	0.942962	0.0651565	0.112799	6.7813	4.3991	5.20441	15.3755	7.08551	18.52	17.8552	14.6639
CD630_08090		conserved hypothetical protein	CDS	-1.22328	1.58e-05	9.38e-05	74.7682	63.1871	62.9734	53.4801	25.9802	32.6113	25.6382	25.1382
CD630_08100		putative flavodoxin/nitric oxide synthase	CDS	-1.05714	0.000169452	0.000723213	316.982	110.777	108.772	121.667	77.1533	76.093	64.5533	100.972
CD630_08110		putative signaling protein	CDS	-1.18365	1.03e-06	9.31e-06	1305.14	695.858	558.954	637.75	340.892	356.308	325.056	387.128
CD630_08120		putative universal stress protein A (UspA)	CDS	-0.106645	0.636423	0.711391	121.368	74.7847	54.1259	74.8722	72.4297	69.6513	72.7941	89.6596
CD630_08130		putative PTS system, IIB component	CDS	-0.87242	0.00398808	0.0108209	250.734	96.7802	153.01	249.351	95.2607	94.2104	102.553	117.731
CD630_08140		Transcriptional regulator, GntR family	CDS	0.397991	0.0661443	0.114121	50.0773	33.1932	25.5016	36.7676	55.1095	42.6765	43.0355	53.2092
CD630_08150		Transporter, Major Facilitator Superfamily (MFS)	CDS	0.282986	0.245689	0.335355	42.9482	35.1928	26.5425	37.4361	35.8212	45.0921	51.2764	41.897
CD630_08160	bglF1	PTS system, beta-glucoside-specific IIABC component, bglF1	CDS	-1.57272	1.91e-05	0.000110475	123.802	441.51	518.359	779.473	184.223	148.16	165.733	126.11
CD630_08180		6-phospho-beta-glucosidase	CDS	-1.00968	3.97e-06	2.88e-05	372.624	283.942	234.198	225.953	181.468	113.133	150.167	111.027
CD630_08190		Transcription antiterminator, PTS operon regulator	CDS	-0.973727	2.78e-06	2.15e-05	154.579	95.1805	123.345	104.955	75.9724	63.2095	55.3968	49.4384
CD630_08200		Two-component response regulator	CDS	-0.110394	0.773122	0.821716	372.276	2419.11	3244.43	3090.48	1508.03	2238.1	2151.32	2551.53
CD630_08210		Two-component sensor histidine kinase	CDS	-0.512642	0.00266859	0.00769727	121.194	207.558	215.983	155.092	114.155	120.783	129.564	125.272
CD630_08220		ABC-type transport system, multidrug-family ATP-binding protein	CDS	0.338371	0.197267	0.278531	24.8648	17.5964	23.4198	25.4031	31.8848	27.78	22.4334	33.0986
CD630_08230		ABC-type transport system, multidrug-family permease	CDS	0.0260058	0.92158	0.942177	23.126	19.9959	21.3381	11.3645	17.7138	29.793	13.7347	17.1778
CD630_08240		ABC-type transport system, multidrug-family permease	CDS	-0.633222	0.0141027	0.031215	36.3408	46.3905	77.5457	48.8006	32.6721	31.8061	31.5899	37.7073
CD630_08250	rbr	Rubrerythrin	CDS	-2.90952	3.34e-09	7.06e-08	16924.2	10519	7309.07	10287.6	1458.83	1591.11	1533.71	1411.09
CD630_08260		putative ferric-uptake regulator	CDS	-2.63099	5.15e-10	1.69e-08	12910.9	15995.1	9944.07	15104.1	2117.78	2556.56	2202.14	1833.41
CD630_08270	rbo	Rubredoxin oxidoreductase (desulfoferrodoxin)	CDS	-1.81128	5.89e-07	5.77e-06	30026.7	49073.2	31651.1	46142.6	11037.6	13113.4	11345.4	9208.12
CD630_08280		putative oxidative stress glutamate synthase	CDS	-1.69337	5.16e-05	0.000259536	6300.52	3408.9	2378.94	3597.87	1241.54	1211.45	1185.31	1212.92
CD630_08290		putative metallo-beta-lactamase superfamily protein	CDS	0.182838	0.411975	0.506373	129.019	143.571	105.129	142.391	132.656	164.264	134.143	159.209
CD630_08300		putative membrane protein	CDS	0.793198	0.0144392	0.0318215	61.2056	36.7925	26.5425	26.7401	40.1512	65.6252	79.6615	83.375
CD630_08310		putative ATP-dependent RNA helicase	CDS	0.392725	0.213014	0.29712	8.34621	16.7966	24.9812	16.044	19.682	14.4939	28.3851	22.2054
CD630_08320	aksA	Trans-homoaconitate synthase	CDS	-0.818118	0.00215092	0.00639348	32.5155	28.7941	30.706	36.7676	16.5329	15.7017	20.6021	20.1106
CD630_08330	acnB	Aconitate hydratase (Citrate hydro-lyase)	CDS	-1.2634	5.48e-08	7.78e-07	108.675	107.978	72.3413	98.2697	49.5986	43.8843	30.2164	37.7073
CD630_08340	icd	Isocitrate dehydrogenase NAD-dependent	CDS	-0.926324	3.09e-05	0.000166289	38.7751	51.5895	42.6762	37.4361	23.6184	24.5591	19.6865	21.7864
CD630_08350		Transcriptional regulator, MarR family	CDS	-0.265161	0.300087	0.394659	15.3014	12.3975	19.7768	20.055	9.05371	10.4678	16.0239	20.1106
CD630_08360		putative acetyltransferase	CDS	-0.242056	0.338186	0.434515	36.6886	21.5956	17.695	17.381	17.3201	20.1304	22.8912	20.9485
CD630_08370		putative nitroreductase	CDS	-2.08539	8.79e-10	2.43e-08	690.475	271.544	249.812	303.5	96.8353	81.7295	81.035	98.4579
CD630_08380		putative DNA-binding protein	CDS	-1.95889	1.27e-10	5.44e-09	604.579	409.916	350.257	317.538	110.219	89.3791	136.89	97.201
CD630_08390		putative membrane protein	CDS	-2.33717	0.00149572	0.00471942	171.619	50.3897	52.0441	186.512	35.8212	20.1304	16.4817	18.4347
CD630_08400		putative isomerase/hydrolase	CDS	-0.543417	0.0135769	0.0302576	243.953	135.172	123.865	141.054	97.2289	124.406	111.709	110.608
CD630_08410		5-aminoimidazole-4-carboxamide ribonucleotide transformylase	CDS	-2.12165	2.62e-12	2.46e-10	1175.77	1406.11	1132.48	1524.18	338.53	252.436	326.429	286.156
CD630_08420		conserved hypothetical protein	CDS	0.763334	0.00574048	0.0147885	6.95518	8.7982	6.76573	4.67951	12.9901	11.273	10.9878	11.7312
CD630_08430		putative glycosyl transferase, group 1	CDS	0.356272	0.119781	0.185334	61.7272	25.9947	32.2673	20.055	51.5668	48.313	41.2042	43.1539
CD630_08440	cwp25	putative cell wall-binding protein cwp25	CDS	0.935934	1.09e-06	9.62e-06	83.1144	70.7855	68.6982	64.8446	130.295	136.484	152.456	132.813
CD630_08450		putative nuclease	CDS	0.755703	0.157107	0.232597	1.04328	3.19935	3.64309	3.34251	3.14912	2.01304	5.4939	6.70352
CD630_08460		conserved hypothetical protein	CDS	-1.25101	2.1e-07	2.37e-06	182.921	244.35	185.797	228.627	119.273	76.4956	71.8785	85.4699
CD630_08470		conserved hypothetical protein	CDS	-0.663862	0.193356	0.274421	2.08655	7.19853	4.68397	0.668501	2.36184	1.61043	4.12042	1.25691
CD630_08480		conserved hypothetical protein	CDS	-0.21858	0.491861	0.583819	10.6066	17.5964	20.2972	28.7456	13.3837	15.7017	19.6865	15.9209
CD630_08490		putative glutamate carboxypeptidase	CDS	-0.482567	0.00290764	0.00829293	119.281	119.975	81.7092	99.6067	74.0042	76.093	85.6132	66.1972
CD630_08500		putative NifU-like protein	CDS	0.95799	0.000985696	0.00331164	8.69397	5.99877	7.28617	7.35351	12.5965	16.5069	10.53	18.0157
CD630_08510		putative membrane protein	CDS	1.08444	0.00348379	0.0096358	11.476	20.3958	12.4906	41.4471	35.8212	39.8582	39.8308	59.4937
CD630_08520		Transcriptional regulator, MarR family	CDS	1.92329	5.55e-05	0.000276805	5.56414	3.99918	11.4497	6.68501	15.7456	20.1304	22.8912	43.1539
CD630_08530	oppB	ABC-type transport system, oligopeptide-family permease	CDS	0.1076	0.568364	0.652945	778.806	482.701	425.2	429.178	502.284	495.208	599.293	686.273
CD630_08540	oppC	ABC-type transport system, oligopeptide-family permease	CDS	0.121589	0.614112	0.695162	493.991	174.364	195.686	226.622	261.77	286.657	298.044	344.812
CD630_08550	oppA	ABC-type transport system, oligopeptide-family extracellular solute-binding protein	CDS	-0.0984929	0.586598	0.669685	1860.16	1248.54	1319.84	1101.69	1143.92	1294.79	1278.25	1450.47
CD630_08560	oppD	ABC-type transport system, ATP-binding component	CDS	-1.05127	5.03e-06	3.53e-05	2896.31	4148.75	4149.48	3448.8	1566.29	1933.73	1774.53	1791.1
CD630_08570	oppF	Fragment of ABC-type transport system,oligopeptide-family ATP-binding protein	CDS	-1.1135	4.49e-05	0.000230064	3631.47	7388.49	8469.66	7382.26	2779.09	3386.34	3081.62	3171.18
CD630_08580		Fragment of transcriptional regulator,sigma-54-dependent	CDS	0.900648	3.48e-06	2.58e-05	46.4258	52.3893	49.9623	59.4966	77.9406	104.276	97.5167	107.675
CD630_08600		conserved hypothetical protein	CDS	2.24323	0.00486761	0.0128269	0	0.799836	1.56132	1.337	5.51095	2.01304	3.20477	2.51382
CD630_08610		PTS system, lactose/cellobiose-family IIB component	CDS	0.945047	0.176283	0.256072	0.869397	1.19975	4.68397	0.668501	5.11731	3.22087	2.28912	2.51382
CD630_08620		PTS system, lactose/cellobiose-family IIC membrane component	CDS	-0.353066	0.374835	0.468938	16.8663	8.39828	11.4497	8.02202	7.47915	11.273	4.57825	12.5691
CD630_08630		PTS system, lactose/cellobiose-family IIA component	CDS	0.0628773	0.894848	0.923581	4.86862	5.59886	1.04088	4.67951	4.72367	6.44174	3.20477	2.93279
CD630_08640		Maltose-6'-phosphate glucosidase	CDS	-0.871445	0.000293545	0.00116634	38.0796	39.9918	33.3082	28.7456	14.9583	22.1435	21.9756	18.0157
CD630_08650		putative ADP-ribose binding protein	CDS	-2.64056	5.06e-10	1.67e-08	499.034	304.738	225.871	288.793	42.9067	56.7678	54.4812	57.8178
CD630_08660		uncharacterised protein	CDS	-2.72935	3.36e-11	1.88e-09	1096.83	763.044	603.712	742.036	140.529	125.614	108.047	109.351
CD630_08670		conserved hypothetical protein	CDS	1.02368	0.00595016	0.0152625	4.34699	3.99918	3.64309	3.34251	9.84099	9.6626	5.95172	6.28455
CD630_08680		dna binding domain, excisionase family	CDS	-0.362479	0.150417	0.224087	73.2032	34.7929	40.074	34.7621	41.3321	32.2087	38.9151	32.2607
CD630_08690	modA	ABC-type transport system, molybdenum-specific extracellular solute-binding protein	CDS	0.255999	0.285361	0.378079	72.6816	38.7921	53.6054	34.0936	52.354	61.1965	57.6859	69.549
CD630_08700	modB	ABC-type transport system, molybdenum-specific permease	CDS	-0.42051	0.107246	0.170144	23.4737	27.9943	26.5425	28.0771	12.2028	22.9487	17.3973	26.3951
CD630_08710	modC	ABC-type transport system, molybdenum-specific ATP-binding protein	CDS	0.156048	0.443514	0.538618	31.4722	27.5944	24.9812	30.0826	25.5866	33.8191	33.4212	34.7745
CD630_08720	maa	maltose O-acetyltransferase	CDS	1.08977	0.000584251	0.00211635	18.4312	13.1973	11.9701	4.67951	27.5548	25.3643	29.3008	25.9761
CD630_08730		ABC-type transport system, sugar-family extracellular solute-binding protein	CDS	1.37254	0.00244476	0.00714992	260.645	197.16	177.47	198.545	507.008	491.988	476.596	687.111
CD630_08740		ABC-type transport system, sugar-family ATP-binding protein	CDS	2.23056	1.4e-05	8.43e-05	89.5479	46.3905	30.706	37.4361	219.651	215.396	202.359	341.041
CD630_08750		ABC-type transport system, sugar-family permease	CDS	1.7965	4.05e-05	0.000210559	45.2086	13.1973	11.9701	16.044	63.7696	85.353	66.8424	99.7148
CD630_08760		ABC-type transport system, sugar-family extracellular solute-binding protein	CDS	1.02858	0.00152026	0.00478755	18.779	28.7941	24.4607	18.718	48.4177	39.053	36.626	60.7506
CD630_08770		ABC-type transport system, sugar-family ATP-binding protein	CDS	1.66967	3.14e-05	0.000168249	3.99923	11.9975	9.36794	9.35902	28.342	22.1435	21.5178	34.3555
CD630_08780		ABC-type transport system, sugar-specific permease	CDS	4.28187	4.36e-05	0.000224784	0.173879	0	0	2.0055	7.08551	4.8313	7.78302	9.21734
CD630_08790		putative carbohydrate kinase	CDS	-0.0485958	0.789191	0.835063	136.321	95.1805	87.9545	72.1981	101.953	72.8721	88.818	117.731
CD630_08800		putative protease	CDS	0.314365	0.0976713	0.157617	109.196	67.9861	54.6463	64.1761	86.9943	88.9765	85.6132	109.77
CD630_08810		putative protein modulating protease activity	CDS	-0.708066	0.00117882	0.00383063	888.872	682.66	575.087	557.53	436.152	442.869	364.429	413.104
CD630_08820	glgC	Glucose-1-phosphate adenylyltransferase	CDS	-1.15118	0.000118217	0.000530562	458.868	395.919	302.897	353.637	143.285	158.225	179.467	200.268
CD630_08830	glgD	Glycogen biosynthesis protein	CDS	-1.65612	5.59e-07	5.54e-06	525.985	639.869	515.237	641.093	175.17	187.213	183.588	190.631
CD630_08840	glgA	Glycogen synthase (Starch [bacterial glycogen] synthase)	CDS	-1.88048	2.98e-08	4.64e-07	730.641	869.822	594.344	938.576	239.333	225.058	182.214	204.038
CD630_08850	glgP	Glycogen phosphorylase	CDS	-2.10209	1.44e-08	2.41e-07	2261.48	4307.92	3056.03	3957.53	788.853	816.087	817.217	741.158
CD630_08860		putative alpha-amylase	CDS	-1.21791	6.73e-06	4.53e-05	320.634	381.922	257.618	385.057	147.221	147.355	126.36	157.114
CD630_08870		Transcriptional regulator, GntR family	CDS	0.242812	0.486834	0.578876	43.6437	10.3979	13.5315	22.0605	23.2247	22.1435	30.6743	34.3555
CD630_08880	speA	Arginine decarboxylase	CDS	-0.182326	0.493782	0.584737	13.5626	19.1961	13.011	20.7235	20.4693	9.6626	16.4817	11.3122
CD630_08890	speH	S-adenosylmethionine decarboxylase proenzyme	CDS	0.0711306	0.876965	0.908193	3.47759	1.59967	7.28617	6.01651	4.72367	2.81826	3.6626	7.12249
CD630_08900	speE	Spermidine synthase	CDS	-0.500164	0.155755	0.230979	18.2573	15.9967	16.6541	18.718	16.1392	19.7278	5.4939	7.54146
CD630_08910	speB	Agmatinase (Agmatine ureohydrolase) (AUH)	CDS	-0.0780365	0.73547	0.790885	35.993	32.7933	28.6243	28.0771	35.4275	33.8191	25.1804	25.1382
CD630_08920	cspA	Cold shock protein	CDS	0.931403	0.0467589	0.0852507	14.7798	13.1973	15.0928	2.0055	32.6721	11.273	23.3491	23.0433
CD630_08930		putative iron-dependent hydrogenase	CDS	-1.63131	4.81e-08	7.03e-07	414.355	189.561	206.615	180.495	77.1533	82.5347	86.5289	74.9956
CD630_08940		putative iron-dependent hydrogenase	CDS	-0.773487	0.00110066	0.00362856	54.2504	45.5907	52.5645	56.1541	28.342	40.6635	24.2647	28.49
CD630_08950		Metallo-beta-lactamase superfamily exported protein	CDS	-1.73697	2.7e-07	3.01e-06	74.0726	153.569	170.184	227.959	45.2685	55.56	58.1437	27.652
CD630_08960		conserved hypothetical protein	CDS	0.449678	0.107087	0.169967	14.9536	43.5911	29.6651	30.0826	40.1512	44.2869	29.7586	45.2487
CD630_08970		uncharacterised protein	CDS	0.525181	0.14902	0.22247	15.1275	9.19812	3.12265	8.02202	14.5647	14.8965	8.69867	15.9209
CD630_08980		conserved hypothetical protein	CDS	-0.907179	2.88e-07	3.18e-06	368.277	326.333	278.956	294.141	167.69	150.576	179.467	178.9
CD630_08990	dinB	DNA polymerase IV (Pol IV)	CDS	0.398315	0.0405554	0.0758394	54.9459	56.7884	62.9734	31.4196	59.8332	69.6513	59.975	83.794
CD630_09000	opuCA	ABC-type transport system, glycine betaine/carnitine/choline ATP-binding protein	CDS	-1.85653	9.67e-08	1.24e-06	2330.33	1699.25	1068.99	1558.28	630.217	410.258	380.452	417.713
CD630_09010	opuCC	ABC-type transport system, glycine betaine/carnitine/choline permease	CDS	-1.99543	3.58e-08	5.46e-07	2562.11	2289.53	1598.79	2086.39	819.557	431.194	433.56	456.677
CD630_09020		putative cation efflux protein	CDS	2.35879	7.17e-09	1.32e-07	8.17233	11.5976	9.36794	4.67951	46.0558	45.0921	48.0716	37.7073
CD630_09030		Fragment of putative oxydoreductase	CDS	0.563727	0.0104138	0.0243648	135.278	130.373	181.113	178.49	236.971	214.993	217.467	252.639
CD630_09810		putative membrane protein	CDS	0.71845	0.0242677	0.0495066	13.3887	8.39828	13.011	6.01651	14.171	21.3382	12.8191	20.9485
CD630_09820	ubiA	putative UbiA prenyltransferase	CDS	0.548407	0.0429118	0.0795786	18.9529	14.797	9.88838	8.69052	16.1392	26.1695	20.6021	16.7588
CD630_09830		putative hydrolase, HAD superfamily, subfamily IB	CDS	1.20784	0.00154113	0.0048447	8.17233	5.99877	2.6022	1.337	10.6283	13.2861	11.9034	11.3122
CD630_09840		putative membrane protein	CDS	-0.0884368	0.808835	0.850301	22.7782	26.3946	10.4088	2.67401	11.8092	10.0652	20.6021	19.6916
CD630_09850		putative drug/sodium antiporter, MATE family	CDS	-0.54524	0.0410291	0.076645	139.277	55.1887	46.3192	44.7896	47.2367	55.9626	54.0233	42.316
CD630_09860	rpsA	30S ribosomal protein S1	CDS	-0.765605	0.00041153	0.00155051	315.243	181.563	162.898	221.942	148.008	148.16	115.372	108.094
CD630_09870		putative phosphatase/hydrolase	CDS	-0.00473133	0.97876	0.984832	36.8624	28.3942	23.9403	40.1101	30.7039	31.0009	32.5056	34.7745
CD630_09880		conserved hypothetical protein	CDS	1.0187	0.0447697	0.0822969	3.12983	4.79902	2.08176	2.67401	4.33003	10.0652	6.40955	5.44661
CD630_09890	leuA	2-isopropylmalate synthase	CDS	1.04883	0.00685452	0.0171869	4.86862	14.3971	7.28617	8.69052	14.9583	14.8965	19.6865	22.2054
CD630_09900	leuC	3-isopropylmalate dehydratase large subunit	CDS	0.763414	0.1411	0.212513	2.26043	7.99836	5.72485	12.7015	9.05371	12.4809	11.4456	12.5691
CD630_09910	leuD	3-isopropylmalate dehydratase small subunit	CDS	1.60645	0.0102816	0.0241346	1.39104	2.79943	2.6022	2.67401	8.66007	8.05217	5.03607	5.44661
CD630_09920	leuB	3-isopropylmalate dehydrogenase	CDS	0.467299	0.23932	0.328042	2.78207	9.99796	17.1746	6.01651	8.66007	16.9096	10.53	11.7312
CD630_09930		putative thioesterase	CDS	-0.756398	0.0108087	0.0251733	17.3879	16.7966	22.8994	44.1211	12.5965	13.2861	14.1926	18.0157
CD630_09940		putative serine-pyruvate aminotransferase	CDS	0.124757	0.713756	0.775009	110.935	76.3844	93.6794	91.5847	88.1752	87.366	97.9745	133.651
CD630_09950	serA	putative D-3-phosphoglycerate dehydrogenase	CDS	0.412473	0.472759	0.566613	69.7256	29.5939	33.8287	56.8226	61.8014	69.2487	58.6016	64.9403
CD630_09960		conserved hypothetical protein	CDS	-0.304523	0.566434	0.651107	79.8107	45.1908	82.7501	88.2422	54.3222	66.4304	62.2642	56.142
CD630_09970		Two-component sensor histidine kinase	CDS	0.899858	4.13e-05	0.000213739	61.2056	42.3913	36.4309	48.8006	67.3123	103.873	86.9867	96.782
CD630_09980		putative iron-sulfur protein	CDS	0.714978	0.0017861	0.00548435	32.1677	63.9869	62.9734	63.5076	80.6961	105.081	91.1071	85.0509
CD630_09990		ABC-type transport system,nitrate/sulfonate/taurine extracellular solute-binding protein	CDS	-0.513194	0.00643844	0.016304	132.844	85.9824	75.9844	71.5296	69.6742	69.2487	57.2281	62.4265
CD630_10000		ABC-type transport system,nitrate/sulfonate/taurine permease	CDS	1.25357	0.00716615	0.0178803	2.43431	7.19853	5.72485	4.67951	14.5647	12.0783	14.6504	4.60867
CD630_10010		ABC-type transport system,nitrate/sulfonate/taurine ATP-binding protein	CDS	0.766171	0.0519134	0.0931725	3.47759	19.596	13.011	20.7235	21.6502	19.3252	26.096	25.5572
CD630_10020		putative nucleotide/oligonucleotide binding protein	CDS	0.531924	0.105997	0.168388	3.47759	3.19935	2.6022	4.01101	5.51095	3.62348	5.4939	4.60867
CD630_10030	fumA	Fumarate hydratase class I, subunit A	CDS	0.267956	0.190552	0.271305	40.8617	22.3954	27.5834	33.4251	41.3321	39.053	37.0838	33.0986
CD630_10040	fumB	Fumarate hydratase class I, subunit B	CDS	-0.228761	0.331018	0.42777	30.255	28.7941	29.6651	24.066	24.4056	24.1565	23.3491	24.7192
CD630_10050		putative NAD-dependent malic enzyme	CDS	-0.323685	0.105027	0.167145	114.587	126.774	86.9136	197.876	106.283	94.2104	104.842	113.541
CD630_10060		putative acyl-CoA N-acyltransferase	CDS	0.207358	0.487153	0.579001	19.9961	27.5944	9.88838	14.707	17.3201	31.4035	19.6865	16.3398
CD630_10070		conserved hypothetical protein	CDS	-0.660901	0.0674526	0.116266	26.7774	16.3966	6.76573	11.3645	13.3837	8.05217	6.86737	12.1501
CD630_10080		s1 rna binding domain protein	CDS	-0.0811893	0.736213	0.791344	53.381	29.194	16.1337	30.7511	25.5866	29.793	34.3369	35.6124
CD630_10090		Transcriptional regulator, GntR family	CDS	2.04888	6.09e-07	5.95e-06	20.17	40.3917	41.6353	29.4141	100.378	84.9504	152.456	201.943
CD630_10100	nagA	N-acetylglucosamine-6-phosphate deacetylase (GlcNAc 6-P deacetylase)	CDS	1.66992	1.71e-05	0.00010061	26.4297	72.3852	70.78	79.5517	137.38	130.445	184.046	330.986
CD630_10110	nagB	Glucosamine-6-phosphate deaminase	CDS	1.17507	0.00034152	0.00131877	39.6445	79.1838	108.252	86.2367	114.155	126.822	178.094	282.386
CD630_10120		putative membrane protein	CDS	-1.16942	0.00796938	0.0195832	39.6445	33.993	22.8994	41.4471	20.0756	18.9226	10.0721	12.1501
CD630_10130		Two-component response regulator	CDS	-0.451816	0.15116	0.224913	26.2558	22.7953	9.36794	12.033	6.69187	12.4809	16.9395	17.1778
CD630_10140		Two-component sensor histidine kinase	CDS	-0.795446	0.000159747	0.000689209	88.6785	73.585	83.791	75.5407	42.5131	43.4817	42.5777	56.9799
CD630_10150		Two-component sensor histidine kinase	CDS	-0.371813	0.0347471	0.0662652	132.148	112.377	135.835	139.048	103.527	80.9243	110.794	105.999
CD630_10160		Transcriptional regulator, MerR family	CDS	-0.872545	0.00110392	0.00363356	37.558	51.1895	67.6573	70.8611	31.4912	37.4426	33.879	20.1106
CD630_10170		ABC-type transport system, multidrug-family ATP-binding protein/permease	CDS	-0.793379	0.00248251	0.00725283	63.9876	89.9816	139.478	111.64	56.2904	57.573	65.0111	53.6281
CD630_10180		ABC-type transport system, multidrug-family ATP-binding protein/permease	CDS	-1.2428	4.4e-06	3.16e-05	91.8083	205.958	188.92	183.169	64.5569	75.6904	66.8424	74.9956
CD630_10190		conserved hypothetical protein	CDS	1.13921	0.0197642	0.0415305	3.82535	14.3971	11.9701	19.3865	23.6184	22.1435	32.9634	25.9761
CD630_10200		putative membrane protein	CDS	-0.1923	0.669636	0.739387	3.12983	27.5944	26.5425	31.4196	15.7456	18.1174	19.2286	22.2054
CD630_10210		putative spore coat protein	CDS	0.240469	0.533681	0.620656	15.3014	72.3852	79.6275	65.5131	72.036	64.82	70.9628	63.6834
CD630_10220		putative membrane protein	CDS	-0.526502	0.118753	0.184223	19.6484	52.3893	69.2187	75.5407	39.3639	46.7026	32.9634	28.9089
CD630_10230		putative transcriptional regulator, HTH	CDS	0.851084	0.0106982	0.0249776	8.69397	21.5956	19.7768	20.7235	35.4275	29.3904	36.626	23.4623
CD630_10240	potA	ABC-type transport system,spermidine/putrescine ATP-binding protein	CDS	0.263701	0.277576	0.369963	45.5564	51.5895	57.7689	42.7841	59.0459	55.1574	69.1315	54.0471
CD630_10250	potB	ABC-type transport system,spermidine/putrescine permease	CDS	-0.452058	0.186428	0.266861	25.0386	47.9902	74.9435	55.4856	50.3858	35.4295	30.6743	30.1658
CD630_10260	potC	ABC-type transport system,spermidine/putrescine permease	CDS	-0.108576	0.695398	0.761098	17.9096	43.991	42.1557	40.1101	32.2784	26.5722	34.7947	38.1263
CD630_10270	potD	ABC-type transport system,spermidine/putrescine solute-binding protein	CDS	-0.430967	0.0754585	0.127964	37.0363	78.384	71.8209	59.4966	54.3222	40.2608	39.8308	47.3436
CD630_10280		putative signaling protein	CDS	0.234468	0.577015	0.660715	4.86862	37.1924	37.4718	36.0991	29.523	46.7026	34.3369	22.2054
CD630_10290		putative cell wall anchored protein	CDS	0.838718	0.0284815	0.0567721	8.69397	41.9914	33.8287	40.1101	55.8968	62.0017	64.5533	35.6124
CD630_10300		putative glycosyl transferase, family 2	CDS	0.207729	0.630717	0.708786	5.73802	44.3909	46.8397	36.7676	35.0339	39.053	41.6621	35.6124
CD630_10310		putative cell wall anchored protein	CDS	0.729622	0.032291	0.0625824	14.0842	54.7888	62.4529	64.1761	85.8134	80.5217	79.2037	72.9008
CD630_10320		conserved hypothetical protein	CDS	-0.630229	0.0843108	0.140278	16.3447	97.98	103.047	73.5351	48.4177	53.9495	41.2042	42.316
CD630_10330	mnaA	UDP-N-acetylglucosamine 2-epimerase (UDP-GlcNAc-2-epimerase)	CDS	-0.277419	0.438782	0.533597	16.5185	48.3901	71.8209	49.4691	49.9922	47.5078	29.7586	23.8813
CD630_10340		putative mannosyl-glycoprotein endo-beta-N-acetylglucosamidase	CDS	0.325327	0.299283	0.393892	13.7365	40.3917	46.3192	33.4251	45.2685	35.4295	49.9029	34.7745
CD630_10350	cwp16	putative N-acetylmuramoyl-L-alanine amidase,autolysin cwp16	CDS	-0.125784	0.508553	0.59864	274.034	117.176	160.296	139.048	151.158	165.069	157.034	162.56
CD630_10360	cwp17	putative N-acetylmuramoyl-L-alanine amidase,autolysin cwp17	CDS	0.951534	9.61e-05	0.000443174	23.8215	24.7949	36.9513	22.729	70.4615	39.053	47.6138	51.5333
CD630_10370		conserved hypothetical protein	CDS	1.17345	0.00071496	0.00252572	14.9536	48.3901	56.7281	50.8061	95.6544	105.886	89.2758	87.5647
CD630_10380		putative helicase, superfamily 1, UvrD-family	CDS	0.270967	0.50871	0.59864	36.1669	169.565	156.653	173.142	135.806	148.16	187.25	170.102
CD630_10390		conserved hypothetical protein	CDS	1.18908	0.00167168	0.00517306	6.08578	28.7941	20.8176	20.055	43.694	41.8713	48.9873	34.3555
CD630_10400	addB	ATP-dependent nuclease subunit B (ATP-dependent helicase addB), Superfamily 1 UvrD-family	CDS	0.0269815	0.892565	0.921503	130.931	263.946	342.971	313.527	235.396	241.162	293.008	298.307
CD630_10410	addA	ATP-dependent nuclease subunit A (ATP-dependent helicase addA)	CDS	-0.0660086	0.719805	0.778734	197.353	355.927	375.758	350.295	276.335	310.411	333.754	299.563
CD630_10420	sbcD	Nuclease SbcCD subunit D	CDS	0.414033	0.0446533	0.0821675	41.9049	70.7855	81.1888	78.8832	92.5053	91.7947	92.4806	83.794
CD630_10430	sbcC	Nuclease SbcCD subunit C	CDS	0.314876	0.157704	0.233383	125.193	288.741	277.915	304.837	298.379	318.463	323.682	295.374
CD630_10440		putative membrane protein	CDS	1.02515	2.46e-06	1.93e-05	176.661	78.7839	102.006	110.971	224.768	219.824	230.744	282.805
CD630_10450		putative sporulation integral membrane protein	CDS	-1.66887	0.000204254	0.000848402	105.197	338.731	417.394	327.566	91.3243	101.055	95.6854	84.6319
CD630_10460	pepT	Peptidase T	CDS	-0.00267147	0.987552	0.991722	127.801	107.978	133.233	125.678	114.943	122.796	154.745	101.391
CD630_10470	cwp18	putative cell wall-binding protein cwp18	CDS	-0.0638679	0.744053	0.797181	58.2496	29.9939	43.717	34.0936	39.3639	37.04	51.2764	33.0986
CD630_10480		putative phosphodiesterase	CDS	-0.888375	0.000327593	0.00127187	75.1159	61.1875	46.8397	30.0826	24.7993	24.9617	27.0117	40.2211
CD630_10490	ppnK	Inorganic polyphosphate/ATP-NAD kinase (Poly(P)/ATP NAD kinase)	CDS	-0.67648	0.000732302	0.00257171	157.013	127.574	89.5158	101.612	72.036	70.4565	72.7941	83.794
CD630_10500		ABC-type transport system, multidrug-family ATP-binding protein	CDS	-0.40752	0.10381	0.165429	86.2442	35.1928	44.2375	33.4251	42.1194	30.5982	36.1682	43.9918
CD630_10510		ABC-type transport system, multidrug-family permease	CDS	-0.204763	0.738983	0.793399	13.2148	11.5976	20.2972	10.0275	11.4155	14.4939	10.9878	10.8932
CD630_10520		conserved hypothetical protein	CDS	-0.872647	0.031321	0.061034	46.5997	11.1977	8.8475	12.033	14.171	13.2861	8.69867	9.21734
CD630_10521		conserved hypothetical protein	CDS	-0.891551	0.330468	0.427368	3.47759	0	0	1.337	1.18092	1.20783	0.91565	0
CD630_10530		putative oligonucleotide binding protein possibly involved in recognition/discrimination or editing of prolyl-tRNA	CDS	-1.22769	9.68e-08	1.24e-06	115.804	155.968	117.099	175.816	64.1632	72.4695	46.2403	57.3989
CD630_10540	bcd2	Butyryl-CoA dehydrogenase	CDS	-1.36421	5.81e-07	5.71e-06	11520.2	10081.5	7970.03	12537.7	4104.48	4274.9	4224.35	3753.55
CD630_10550	etfB3	Electron transfer flavoproteins subunit beta	CDS	-1.28098	1.34e-06	1.14e-05	10838.1	14474.2	11421.1	12333.2	5109.05	5353.89	5373.03	4355.61
CD630_10560	etfA3	Electron transfer flavoprotein subunit alpha	CDS	-1.42698	4.48e-07	4.62e-06	13408	21196.5	16241.4	19069	6426.56	6464.68	7038.6	6071.71
CD630_10570	crt2	3-hydroxybutyryl-CoA dehydratase (Crotonase)	CDS	-1.67623	3.73e-07	3.96e-06	13417.8	30054.7	23116.4	30214.9	7387.04	8115.38	7995.91	6790.66
CD630_10580	hbd	3-hydroxybutyryl-CoA dehydrogenase	CDS	-2.0287	3.22e-09	6.92e-08	21542.1	33123.6	24848.5	32112.1	6782.41	7111.27	7233.63	6229.24
CD630_10590	thlA1	Acetoacetyl-CoA thiolase 1	CDS	-1.38779	1.57e-05	9.37e-05	15030.8	39055.2	32752.4	38184.1	10634.2	12317.8	13643.2	11181
CD630_10600		putative pseudouridylate synthase	CDS	0.119186	0.601366	0.682683	51.6422	34.393	61.9325	38.1046	45.6622	68.4434	43.9512	44.4108
CD630_10610		conserved hypothetical protein	CDS	-1.18639	1.79e-05	0.000104418	159.621	355.127	291.967	492.017	116.911	162.251	140.552	149.153
CD630_10620	acpP	Acyl carrier protein (ACP)	CDS	0.79274	0.000278814	0.00111028	31.1244	24.7949	24.9812	28.7456	41.3321	42.2739	49.4451	57.8178
CD630_10630		conserved hypothetical protein	CDS	1.44237	0.00277534	0.00796664	2.26043	1.59967	1.04088	6.68501	5.51095	8.05217	7.3252	7.96043
CD630_10631		uncharacterised protein	CDS	-0.449189	0.456379	0.551052	1.73879	1.99959	4.68397	3.34251	0.393639	2.01304	4.12042	1.67588
CD630_10632		conserved hypothetical protein	CDS	1.56039	0.0153568	0.0335125	0.347759	4.3991	8.32706	6.01651	10.2346	13.6887	14.1926	12.1501
CD630_10633		conserved hypothetical protein	CDS	2.53325	0.00336787	0.00937329	0.347759	1.59967	1.56132	1.337	5.51095	7.64956	2.74695	8.3794
CD630_10640	ccpA	Transcriptional regulator, LacI family	CDS	-0.809177	2.23e-05	0.000126027	160.665	184.362	154.051	178.49	103.527	97.0286	81.9506	103.905
CD630_10650		uncharacterised protein	CDS	1.81837	0.000185585	0.000780857	5.39026	13.9971	17.1746	5.34801	43.694	38.2478	35.7103	27.233
CD630_10660		conserved hypothetical protein	CDS	1.7408	5.59e-05	0.000277962	3.82535	10.7978	17.695	15.3755	34.2466	38.6504	44.409	34.7745
CD630_10670	CdeC	exosporium cysteine rich protein	CDS	6.69334	4.31e-11	2.3e-09	62.5966	82.7831	320.592	46.7951	11132.1	13680.2	14289.6	13759.4
CD630_10680		putative polysaccharide biosynthesis/sporulation protein	CDS	1.33707	9e-06	5.78e-05	7.30294	9.99796	7.80661	12.033	18.5011	20.9356	27.0117	25.1382
CD630_10690		putative histidinol phosphatase/hydrolase, PHP family	CDS	0.501669	0.0639711	0.111124	10.2589	10.3979	6.24529	6.01651	10.6283	15.7017	7.78302	14.245
CD630_10700		putative aminotransferase	CDS	0.198201	0.363517	0.458314	35.4714	16.7966	24.4607	24.7345	31.0975	28.9878	23.3491	34.3555
CD630_10710		uncharacterised protein, UPF0291 protein family	CDS	0.821312	0.0197263	0.0414753	8.69397	8.39828	13.011	9.35902	12.2028	27.3774	13.7347	15.5019
CD630_10720		putative aminopeptidase I, M18 family	CDS	0.58603	0.0183488	0.038923	38.0796	22.7953	26.5425	35.4306	55.8968	44.6895	37.0838	47.3436
CD630_10730		Transcriptional regulator, GntR family	CDS	0.918476	0.00519571	0.0135613	19.3006	26.7945	8.8475	16.044	36.6085	29.793	23.8069	45.6677
CD630_10740		PTS system, mannose/fructose/sorbose IIA component	CDS	0.727836	0.085257	0.141556	8.86785	5.99877	5.20441	2.67401	6.69187	7.24695	15.1082	11.3122
CD630_10750		membrane complex biogenesis protein, btpa family	CDS	0.41165	0.16717	0.244945	26.6036	13.9971	14.5723	22.729	18.8947	22.1435	30.2164	33.5176
CD630_10760		PTS system, mannose/fructose/sorbose IIB component	CDS	-0.614109	0.0613824	0.107306	27.4729	21.9955	14.0519	24.7345	10.6283	18.9226	9.1565	19.2726
CD630_10770		PTS system, mannose/fructose/sorbose IIC component	CDS	-0.413134	0.16182	0.238288	20.8655	18.3962	29.6651	26.0716	15.3519	13.2861	24.7225	17.5967
CD630_10780		PTS system, mannose/fructose/sorbose IID component	CDS	-0.276471	0.325226	0.421353	34.4281	37.1924	33.3082	44.7896	19.2883	25.3643	26.5538	51.9523
CD630_10790		Transcriptional regulator, LysR family	CDS	-1.99636	4.11e-08	6.17e-07	696.735	253.148	213.381	287.456	84.2388	86.9634	74.1676	119.406
CD630_10800		putative lipoprotein	CDS	0.0158685	0.962984	0.97335	33.211	21.5956	16.1337	28.0771	28.342	24.9617	15.566	32.2607
CD630_10810	moeA	Molybdenum cofactor biosynthesis protein	CDS	0.0567933	0.786999	0.833981	37.558	30.7937	26.022	29.4141	37.0021	28.5852	30.6743	33.5176
CD630_10820	mobB	Molybdopterin-guanine dinucleotide biosynthesis protein B	CDS	0.749868	0.0521276	0.093416	5.56414	4.3991	2.08176	2.0055	5.11731	7.24695	4.57825	8.79837
CD630_10830		PTS system, IIB component	CDS	-0.543013	0.149184	0.222528	15.4753	9.59804	8.8475	4.01101	4.72367	10.4678	7.78302	4.60867
CD630_10840		ABC-type transport system, multidrug-family ATP-binding/permease protein	CDS	-0.232238	0.294123	0.388104	183.095	92.781	96.2816	94.2587	95.6544	103.47	104.842	95.9441
CD630_10850		putative membrane protein	CDS	1.46143	6.55e-06	4.44e-05	45.9042	65.5866	70.78	88.2422	181.468	175.135	145.13	236.299
CD630_10860		putative peptidase, M20D family	CDS	1.79195	3.33e-07	3.6e-06	42.7743	48.79	69.2187	48.8006	176.35	152.186	148.335	245.516
CD630_10870	zupT	putative zinc/iron transporter, ZupT subfamiliy	CDS	-1.75169	4.82e-07	4.9e-06	185.703	66.7863	91.0772	72.8666	45.2685	24.1565	30.6743	24.7192
CD630_10880		conserved hypothetical protein	CDS	-1.32112	7.63e-05	0.000361552	78.7674	39.5919	28.6243	34.0936	21.6502	18.9226	16.4817	16.7588
CD630_10890	rgbR	Two-component response regulator VirR-like	CDS	0.693959	0.0427105	0.0792465	4.69474	10.7978	9.36794	6.01651	13.7774	15.2991	12.3613	7.54146
CD630_10900	rgbS	Fragment of two-component sensor histidine kinase (N-terminal region)	CDS	0.686451	0.101222	0.162027	15.1275	10.3979	23.4198	17.381	22.8311	35.0269	23.3491	24.3003
CD630_10910	int1	Integrase Tn1549-like, CTn4-Orf34	CDS	0.332713	0.0602754	0.105602	739.857	1013.39	1165.27	941.918	928.595	1367.26	1378.05	1186.52
CD630_10920	xis1	Excisionase Tn1549-like, CTn4-Orf33	CDS	-0.036409	0.934338	0.951743	4.34699	11.9975	9.88838	18.718	9.84099	13.2861	7.78302	10.8932
CD630_10921		putative conjugative transposon protein Tn1549-like, CTn4-Orf32	CDS	-0.803019	0.0181765	0.0386263	10.085	26.7945	28.6243	26.0716	13.7774	14.8965	11.9034	10.8932
CD630_10940		putative RNA polymerase sigma factor Tn1549-like,CTn4-Orf31	CDS	-1.32005	0.000910486	0.00309687	23.6476	70.3856	99.9247	62.1706	22.8311	33.4165	25.1804	20.1106
CD630_10950		ABC-type transport system, multidrug-family permease Tn1549-like, CTn4-Orf30	CDS	-1.73988	1.36e-09	3.48e-08	79.1151	109.578	77.5457	102.949	24.7993	21.7409	32.5056	31.4227
CD630_10960		ABC-type transport system, multidrug-family permease Tn1549-like, CTn4-Orf29	CDS	-1.45015	8.07e-07	7.59e-06	58.5974	87.1822	104.088	76.2092	31.8848	35.0269	22.8912	28.9089
CD630_10970		ABC-type transport system, multidrug-family ATP-binding protein Tn1549-like, CTn4-Orf28	CDS	-2.00671	1.16e-09	3.08e-08	94.4165	140.371	175.909	173.142	32.6721	40.2608	35.2525	36.4504
CD630_10980		Two-component sensor histidine kinase,Tn1549-like, CTn4-Orf27	CDS	-1.64579	4.99e-09	9.63e-08	281.685	412.716	323.194	330.24	86.9943	165.875	103.011	74.5766
CD630_10990		Two-component response regulator,Tn1549-like,CTn4-Orf26	CDS	-2.10898	4.38e-09	8.67e-08	123.107	131.973	125.426	114.982	24.4056	47.5078	19.6865	23.0433
CD630_10991		putative conjugative transposon protein Tn1549-like, CTn4-Orf25	CDS	-2.40498	2.24e-06	1.77e-05	18.4312	12.3975	24.4607	10.696	1.9682	2.81826	1.8313	5.86558
CD630_11000		Transcriptional regulator, HTH-type Tn1549-like,CTn4-Orf24	CDS	-0.258481	0.582841	0.666317	2.08655	8.39828	8.8475	6.68501	5.51095	7.64956	5.03607	2.51382
CD630_11010		putative mobilization protein Tn1549-like,CTn4-Orf23	CDS	0.40871	0.366952	0.461829	2.26043	5.59886	2.08176	2.67401	3.93639	4.42869	4.12042	4.1897
CD630_11020		putative endonuclease relaxase Tn1549-like,CTn4-Orf22	CDS	0.0279492	0.951351	0.965971	3.82535	11.5976	29.1447	6.68501	17.3201	9.6626	13.7347	10.0553
CD630_11030		putative conjugative transposon protein Tn1549-like, CTn4-Orf21	CDS	-0.6291	0.0272054	0.0545331	36.3408	53.589	53.085	56.1541	24.7993	36.2348	40.2886	26.8141
CD630_11031		putative conjugative transposon protein Tn1549-like, CTn4-Orf20	CDS	-0.845031	0.00118047	0.00383251	90.2434	169.965	205.054	141.722	75.1851	83.7426	93.8541	84.2129
CD630_11040		putative conjugative transposon protein Tn1549-like, CTn4-Orf19	CDS	-1.11679	8.8e-06	5.67e-05	183.964	275.144	300.815	278.765	93.6862	134.069	127.275	123.177
CD630_11041		putative conjugative transposon protein Tn1549-like, CTn4-Orf18	CDS	0.359478	0.333688	0.430297	10.085	40.3917	66.6164	32.7566	40.1512	58.3782	50.3607	40.2211
CD630_11042		putative conjugative transposon protein Tn1549-like, CTn4-Orf17	CDS	-0.549902	0.282305	0.374997	2.78207	16.3966	15.0928	10.696	6.29823	11.273	4.12042	7.96043
CD630_11050		putative antirestriction protein Tn1549-like,CTn4-Orf16	CDS	-0.879214	0.101834	0.162788	7.65069	68.386	99.9247	48.8006	34.6403	37.04	21.9756	26.8141
CD630_11060	topB	DNA topoisomerase III; Tn1549-like, CTn4-Orf15	CDS	-0.802061	0.129875	0.199138	2.60819	18.7962	35.9104	26.0716	11.8092	14.0913	6.40955	13.826
CD630_11061		putative conjugative transposon protein Tn1549-like, CTn4-Orf14	CDS	-0.591286	0.40712	0.501504	0.173879	6.79861	7.28617	4.01101	3.14912	3.22087	2.74695	2.09485
CD630_11070		putative cell surface protein Tn1549-like,CTn4-Orf13	CDS	-0.48452	0.440682	0.535725	1.39104	7.59845	19.7768	4.67951	6.29823	6.84434	5.4939	4.1897
CD630_11071		putative conjugative transposon protein Tn1549-like, CTn4-Orf12	CDS	-0.959772	0.351251	0.448074	0.173879	0.799836	6.76573	4.67951	2.36184	0.805217	0.457825	1.67588
CD630_11080		putative conjugative transposon protein Tn1549-like, CTn4-Orf11	CDS	-0.549983	0.359488	0.455164	1.73879	35.1928	45.2784	29.4141	19.2883	21.3382	18.313	15.5019
CD630_11090		DNA-methyltransferase, cytosine-N4-specific; Tn1549-like, CTn4-Orf10	CDS	-1.11091	0.110412	0.174006	0.869397	13.5972	12.4906	13.37	3.14912	3.22087	8.24085	3.35176
CD630_11100		putative hydrolase Tn1549-like, CTn4-Orf9	CDS	-0.584264	0.323432	0.419218	0.869397	13.5972	27.0629	10.0275	8.66007	8.05217	10.9878	5.44661
CD630_11110		putative conjugative transposon protein Tn1549-like, CTn4-Orf8	CDS	0.0375521	0.958842	0.971365	1.04328	5.19894	4.68397	5.34801	3.93639	4.8313	5.03607	1.67588
CD630_11120		putative membrane protein Tn1549-like,CTn4-Orf7	CDS	1.36845	0.0385101	0.0724322	1.04328	2.79943	3.64309	4.01101	9.05371	6.44174	5.03607	6.28455
CD630_11140		putative conjugative transposon protein Tn1549-like, CTn4-Orf5	CDS	0.34912	0.661982	0.732843	0.173879	3.99918	2.6022	2.0055	0	3.22087	1.8313	5.02764
CD630_11150		putative conjugative transfer protein Tn1549-like, CTn4-Orf4	CDS	-0.733405	0.153303	0.227817	2.60819	17.5964	32.7878	23.3975	13.7774	12.4809	10.53	7.54146
CD630_11160		putative conjugative transposon protein Tn1549-like, CTn4-Orf3	CDS	-0.453413	0.435573	0.530418	1.21716	3.59926	7.28617	3.34251	2.36184	2.41565	4.12042	1.67588
CD630_11180		putative conjugative transposon protein Tn1549-like, CTn4-Orf1	CDS	0.0794083	0.830995	0.868734	5.73802	15.1969	14.5723	10.696	11.0219	9.6626	15.566	11.7312
CD630_11190		putative lipoprotein	CDS	0.622714	0.377884	0.471925	1.04328	5.59886	3.12265	0.668501	3.93639	3.62348	2.74695	5.44661
CD630_11200	pflD	Formate acetyltransferase (Pyruvate formate-lyase)	CDS	0.173912	0.676103	0.744778	227.26	618.673	693.227	660.479	492.837	566.47	597.004	821.181
CD630_11210	pflC	Pyruvate formate-lyase 2-activating enzyme	CDS	0.256245	0.495499	0.585974	61.3794	149.969	129.59	158.435	108.251	134.471	135.974	214.094
CD630_11220		Transcriptional regulator, RmlC-type	CDS	-0.228181	0.516115	0.605497	51.9899	144.37	174.868	125.678	68.4933	85.7556	102.095	165.493
CD630_11230		putative phosphoesterase	CDS	0.323011	0.608863	0.689877	11.476	2.79943	3.64309	13.37	11.8092	9.6626	9.1565	8.79837
CD630_11240		uncharacterised protein	CDS	1.10973	0.0024903	0.0072593	29.2117	17.5964	5.20441	8.02202	34.6403	27.78	33.4212	42.7349
CD630_11241		conserved hypothetical protein	CDS	0.0421023	0.892577	0.921503	34.4281	9.99796	15.6132	17.381	22.4374	24.1565	11.9034	23.8813
CD630_11250		Nitroreductase-family protein	CDS	-2.62197	1.98e-13	3.36e-11	2251.56	2615.07	2014.63	2353.79	478.272	402.206	313.61	305.848
CD630_11260		Transcriptional regulator, AraC family	CDS	-0.305225	0.360264	0.4555	15.6491	14.3971	18.2154	30.7511	18.1074	14.4939	14.6504	15.0829
CD630_11261		Transcriptional regulator, HTH-type	CDS	1.97607	1.74e-05	0.00010214	8.86785	2.39951	10.9293	6.68501	25.9802	24.1565	26.096	38.1263
CD630_11270		putative membrane protein	CDS	1.48028	4.74e-07	4.85e-06	33.3848	32.3934	37.9922	58.8281	85.4198	108.704	87.9024	166.331
CD630_11280	polA	DNA polymerase I (POLI)	CDS	0.379035	0.0183458	0.038923	171.445	117.576	136.876	121.667	138.167	163.862	190.913	221.216
CD630_11290	coaE	Dephospho-CoA kinase (Dephosphocoenzyme A kinase)	CDS	0.398991	0.197915	0.279336	14.6059	5.59886	10.4088	20.055	15.7456	13.2861	10.9878	25.9761
CD630_11300		putative lytic transglycosylase-like protein	CDS	-0.274955	0.259027	0.348553	30.9505	30.3938	32.7878	32.0881	20.8629	20.9356	31.1321	31.4227
CD630_11310		putative solute-binding lipoprotein	CDS	-0.269451	0.0937702	0.152355	152.666	123.975	151.969	112.977	91.718	101.457	116.287	140.774
CD630_11320		putative heavy-metal transport/detoxification protein	CDS	-1.30662	8.43e-05	0.000395118	46.2519	36.3926	47.3601	26.7401	20.4693	12.8835	11.9034	18.4347
CD630_11330		uncharacterised protein	CDS	0.697385	0.00731961	0.0182377	60.51	35.5927	32.7878	32.0881	65.3441	81.7295	65.4689	52.7902
CD630_11340	gloA	Lactoylglutathione lyase	CDS	-1.72698	7.54e-06	5.01e-05	37.0363	46.7904	23.4198	34.7621	16.5329	4.8313	6.86737	14.6639
CD630_11350		putative SH3-domain protein	CDS	-2.48245	5.12e-15	3.05e-12	2647.49	1938	1627.42	1729.41	390.884	366.374	347.489	316.741
CD630_11360		conserved hypothetical protein	CDS	-1.63272	3.03e-10	1.08e-08	264.297	189.161	155.612	171.136	54.3222	65.6252	59.0594	73.3197
CD630_11370	rnfC	Electron transport complex protein	CDS	-1.65508	1.13e-09	3.04e-08	3891.77	2601.47	2439.31	1847.74	869.943	893.791	816.759	843.386
CD630_11380	rnfD	Electron transport complex protein	CDS	-1.5667	1.07e-08	1.88e-07	1305.49	793.038	676.573	566.221	335.774	260.488	250.888	281.967
CD630_11390	rnfG	Electron transport complex protein	CDS	-1.81016	2e-11	1.3e-09	1413.99	1189.36	1040.36	846.991	317.273	326.515	332.381	305.01
CD630_11400	rnfE	Electron transport complex protein	CDS	-1.93783	1.31e-11	9.34e-10	1519.53	1057.38	1045.57	862.367	331.051	278.605	261.876	299.563
CD630_11410	rnfA	Electron transport complex protein	CDS	-1.69878	4.28e-08	6.38e-07	709.602	303.538	276.875	284.113	119.666	119.977	122.697	124.015
CD630_11420	rnfB	Electron transport complex protein	CDS	-1.565	1.05e-07	1.32e-06	1625.08	694.258	721.852	656.468	284.995	316.45	295.755	354.03
CD630_11430		putative Maf-like protein	CDS	0.052158	0.751195	0.802715	230.912	163.167	153.01	187.849	162.573	197.278	176.72	226.663
CD630_11440	radC	DNA repair protein RadC homolog	CDS	0.0273155	0.856278	0.891249	269.513	203.958	162.378	176.484	184.617	212.175	193.202	240.07
CD630_11450	mreB2	Rod shape-determining protein MreB	CDS	0.0564414	0.691641	0.757917	422.353	398.718	305.499	377.035	405.055	391.738	370.838	396.764
CD630_11460	mreC	Rod shape-determining protein MreC	CDS	0.672951	9.56e-05	0.000441334	145.711	133.173	121.783	150.413	200.756	205.733	218.382	253.896
CD630_11470		putative permease	CDS	0.408693	0.0142762	0.0315208	60.8578	54.3889	53.085	63.5076	74.7915	81.3269	89.2758	62.4265
CD630_11480		putative penicillin-binding protein with a N-terminal TonB-box	CDS	-0.10675	0.588801	0.67141	590.668	1126.57	1159.54	1226.03	912.456	944.117	927.553	1023.54
CD630_11490	minC	Cell division regulator (septum placement)	CDS	-0.214585	0.249651	0.339853	252.299	371.124	361.186	342.273	274.367	303.969	288.43	275.682
CD630_11500	minD	Septum site-determining protein MinD (Cell division inhibitor MinD)	CDS	-0.455065	0.0177972	0.037956	577.106	761.044	641.704	639.087	464.888	472.662	461.945	510.724
CD630_11510	minE	Cell division topological specificity factor	CDS	-0.760355	0.000605346	0.0021839	285.684	361.526	375.758	405.112	186.979	199.291	219.298	236.718
CD630_11520	mrdB	Rod shape-determining protein MrdB	CDS	0.219218	0.176123	0.25597	187.094	185.962	132.712	191.191	179.5	196.473	203.274	232.528
CD630_11530	mgsA	Methylglyoxal synthase (MGS)	CDS	0.0309743	0.863706	0.897119	118.586	128.374	120.222	134.369	102.74	137.289	135.058	137.003
CD630_11540		Transcriptional regulator, PadR family	CDS	1.74366	0.0157473	0.0342183	0.521638	0.799836	3.12265	1.337	2.36184	3.22087	6.40955	5.02764
CD630_11550		conserved hypothetical protein	CDS	1.81622	0.00105471	0.00350892	3.82535	6.79861	5.20441	8.02202	16.9265	12.8835	13.7347	37.2883
CD630_11560		conserved hypothetical protein	CDS	-3.00544	1.45e-13	2.59e-11	3722.24	2068.38	1647.72	1619.11	286.57	297.528	241.274	302.915
CD630_11570	norV	Anaerobic nitric oxide reductase flavorubredoxin (FlRd) (FlavoRb)	CDS	-1.81868	1.71e-11	1.17e-09	4617.02	6059.96	4768.28	5527.84	1789.88	1466.3	1402.78	1286.24
CD630_11580		putative radical SAM-superfamily protein	CDS	-0.144785	0.367771	0.46237	291.596	184.762	154.051	191.191	183.042	197.278	167.564	197.335
CD630_11590		conserved hypothetical protein	CDS	-0.710317	0.00356541	0.00984628	152.144	63.9869	84.3114	73.5351	69.6742	69.2487	49.9029	41.478
CD630_11600	rng	Ribonuclease G (RNase G) (Cytoplasmic axial filament protein)	CDS	-0.509487	0.0300113	0.0589001	240.475	97.98	107.731	104.286	107.07	97.8339	88.3602	96.3631
CD630_11610	rplU	50S ribosomal protein L21	CDS	-1.0728	1.55e-05	9.24e-05	1472.24	1019.39	822.297	963.979	481.815	466.623	493.077	593.261
CD630_11620		putative ribosome-associated protein	CDS	-1.15186	4.64e-06	3.3e-05	817.059	622.273	416.873	607.668	296.41	266.527	265.996	280.71
CD630_11630	rpmA	50S ribosomal protein L27	CDS	-0.815991	0.00582889	0.0149689	280.641	148.77	170.184	181.164	132.263	100.25	94.3119	117.731
CD630_11640	obgE	Spo0B-associated GTP-binding protein	CDS	1.30081	3.45e-06	2.57e-05	32.3416	33.5931	35.39	31.4196	50.7795	74.4826	89.7337	112.284
CD630_11650		rna-binding protein, yhby family	CDS	0.88024	0.000347643	0.00133951	41.9049	65.9865	42.6762	54.8171	80.3024	105.886	90.6493	100.134
CD630_11660	hom1	Homoserine dehydrogenase	CDS	1.80151	1.99e-06	1.59e-05	15.6491	8.7982	16.6541	6.01651	41.3321	43.0791	36.626	48.1815
CD630_11670		putative integrase/recombinase	CDS	0.817287	0.0749063	0.127148	5.39026	3.59926	0.520441	4.01101	4.33003	6.44174	5.95172	9.21734
CD630_11680		putative membrane protein	CDS	0.835526	0.0275731	0.055177	5.21638	13.1973	18.7359	24.7345	26.3738	25.3643	24.2647	28.9089
CD630_11690		Transcriptional regulator, GntR family	CDS	0.937582	0.016865	0.0362934	7.12906	3.59926	15.6132	4.01101	12.9901	16.9096	18.7708	9.21734
CD630_11700		conserved hypothetical protein	CDS	0.0854631	0.807381	0.84912	21.2133	15.1969	10.9293	28.0771	20.0756	16.9096	25.6382	17.1778
CD630_11710	etfB4	Electron transfer flavoprotein subunit alpha	CDS	-0.120945	0.715055	0.775844	19.8223	23.5952	22.379	20.7235	14.171	19.3252	24.7225	21.3675
CD630_11720	etfA4	Electron transfer flavoprotein subunit alpha	CDS	-1.90017	1.24e-06	1.07e-05	134.583	419.914	345.573	374.361	74.7915	78.9113	89.7337	97.201
CD630_11730		putative FAD-linked oxidase	CDS	-2.13159	1.45e-06	1.21e-05	179.096	489.1	558.954	564.884	95.2607	102.263	100.721	109.77
CD630_11740		conserved hypothetical protein, DUF795 family,UPF0348 family	CDS	0.492843	0.0469871	0.0855941	17.0402	12.7974	16.6541	13.37	22.8311	18.1174	26.5538	17.5967
CD630_11750	ackA	Acetate kinase (Acetokinase)	CDS	-0.841263	2.9e-06	2.21e-05	2116.29	1712.85	1401.55	1510.14	883.721	987.196	987.528	904.975
CD630_11760		conserved hypothetical protein, DUF177 family	CDS	-0.758127	0.00141785	0.00449281	291.77	171.165	144.162	234.644	120.847	124.003	116.287	137.422
CD630_11761	rpmF	50S ribosomal protein L32	CDS	-1.2688	1.15e-05	7.09e-05	97.1986	110.377	103.047	143.059	43.694	51.9365	41.6621	50.2764
CD630_11770	fapR	Transcriptional regulator, DeoR family (Fatty acid and phospholipid biosynthesis regulator)	CDS	-0.0511953	0.810896	0.852217	246.387	137.572	130.11	137.043	157.062	147.355	138.263	188.536
CD630_11780	plsX	Fatty acid/phospholipid synthesis protein PlsX	CDS	-0.0923192	0.616341	0.69727	344.803	241.151	176.429	227.959	258.227	207.343	222.961	242.584
CD630_11790	fabH	3-oxoacyl-[acyl-carrier-protein] synthase 3	CDS	-0.138878	0.445771	0.540806	192.832	164.766	126.467	139.717	151.551	119.575	157.95	139.098
CD630_11800	fabK	Enoyl-(Acyl-carrier-protein) reductase II	CDS	-0.114092	0.543171	0.629027	296.812	269.945	229.514	211.246	228.705	214.188	243.563	245.935
CD630_11810	fabD	Malonyl CoA-acyl carrier protein transacylase (MCT)	CDS	-0.23814	0.169791	0.248387	252.473	211.957	215.463	221.274	194.064	199.291	187.25	183.928
CD630_11820	fabG	3-oxoacyl-[acyl-carrier protein] reductase (3-ketoacyl-acyl carrier protein reductase)	CDS	-0.0817227	0.659771	0.731076	292.291	227.553	196.206	189.186	196.032	195.668	240.358	225.406
CD630_11830	acpP1	Acyl carrier protein (ACP)	CDS	-0.304812	0.165592	0.242941	58.2496	58.788	54.6463	40.1101	44.4813	42.2739	40.7464	44.8298
CD630_11840	fabF	3-oxoacyl-[acyl-carrier-protein] synthase 2	CDS	-0.432598	0.0238078	0.048754	664.915	511.495	428.323	396.421	424.343	353.893	337.875	368.275
CD630_11850		putative diguanylate kinase signaling protein	CDS	1.00924	0.000126953	0.000564788	43.296	31.1936	37.9922	12.7015	64.9505	61.5991	55.3968	75.4146
CD630_11860		Transcriptional regulator, sigma-54-dependent	CDS	0.553899	0.00119888	0.00387814	47.4691	52.7892	48.9215	36.7676	65.7378	68.846	74.1676	65.3593
CD630_11870		conserved hypothetical protein	CDS	1.83805	0.077872	0.131556	0	2.39951	1.56132	0	3.14912	0.805217	5.4939	3.35176
CD630_11880		putative gamma-glutamyl-gamma-aminobutyrate hydrolase	CDS	1.3425	0.0719179	0.122659	0.347759	2.39951	3.12265	1.337	3.93639	2.81826	4.12042	5.44661
CD630_11890		putative amino acid/polyamine transporter I	CDS	-0.150049	0.728668	0.785939	3.99923	14.797	14.0519	14.0385	9.84099	12.8835	8.24085	9.63631
CD630_11900		putative acetyltransferase	CDS	-2.38458	4.21e-09	8.41e-08	68.8563	44.3909	68.1778	32.7566	10.2346	7.24695	9.61432	14.245
CD630_11910	fbp	Fructose-1,6-bisphosphatase	CDS	-1.64082	4.26e-11	2.3e-09	977.898	887.019	654.715	844.986	226.343	305.58	278.815	268.56
CD630_11920	spoIIIAA	Stage III sporulation protein AA	CDS	2.36345	0.000200161	0.000835608	0.869397	1.19975	4.16353	4.67951	11.0219	14.8965	10.53	11.3122
CD630_11930	spoIIIAB	Stage III sporulation protein AB	CDS	1.00022	0.132511	0.202311	0.869397	2.39951	8.8475	6.01651	13.7774	6.84434	5.95172	5.86558
CD630_11940	spoIIIAC	Stage III sporulation protein AC	CDS	4.1351	0.000306181	0.0012058	0	0	1.04088	0	3.93639	1.61043	5.03607	2.93279
CD630_11950	spoIIIAD	Stage III sporulation protein AD	CDS	2.37095	0.00339748	0.00943669	0.347759	0.399918	2.6022	0	6.69187	2.41565	3.20477	2.93279
CD630_11960	spoIIIAE	Stage III sporulation protein AE	CDS	2.00875	4.98e-05	0.000252208	1.73879	2.39951	5.20441	2.67401	11.8092	12.0783	10.0721	11.3122
CD630_11970	spoiIIIAF	Stage III sporulation protein AF	CDS	2.46897	0.000221263	0.000906392	0.869397	2.39951	3.64309	2.0055	14.171	10.4678	6.86737	13.407
CD630_11980	spoIIIAG	Stage III sporulation protein AG	CDS	1.60936	0.0287403	0.0572239	0.173879	2.39951	6.24529	3.34251	5.11731	10.0652	9.1565	7.54146
CD630_11990	spoIIIAH	Stage III sporulation protein AH	CDS	1.37148	0.0151541	0.0331514	0.521638	7.19853	12.4906	5.34801	17.3201	11.273	13.2769	18.4347
CD630_12000		conserved hypothetical protein, DUF322 familly	CDS	0.813436	0.117041	0.1822	8.52009	5.19894	4.68397	2.0055	16.1392	5.63652	10.53	7.12249
CD630_12010	nusB	N utilization substance protein B homolog (Protein NusB)	CDS	1.83176	8.48e-07	7.86e-06	8.34621	3.59926	4.68397	2.67401	14.9583	17.3122	20.1443	23.4623
CD630_12020	gcp1	O-sialoglycoprotein endopeptidase, peptidase M22 family	CDS	1.59638	1.35e-05	8.17e-05	14.2581	19.9959	15.6132	17.381	39.7576	28.1826	59.5172	74.9956
CD630_12030	xseA	Exodeoxyribonuclease 7 large subunit	CDS	1.0585	0.000130451	0.000577479	42.6005	28.7941	31.7469	12.033	50.7795	59.1834	67.7581	68.7111
CD630_12040	xseB	Exodeoxyribonuclease VII small subunit	CDS	1.43494	0.0288212	0.0572572	1.39104	0	0.520441	2.0055	1.57456	2.81826	0.457825	5.86558
CD630_12050	ispA	Geranyltranstransferase	CDS	-0.320781	0.186375	0.266861	74.942	44.7908	35.9104	58.8281	39.3639	55.1574	38.9151	39.3832
CD630_12060		putative membrane protein	CDS	-0.609601	0.000143804	0.000627251	142.059	154.368	160.816	141.722	91.3243	95.4182	83.3241	122.339
CD630_12070	dxs	1-deoxy-D-xylulose-5-phosphate synthase	CDS	-0.552495	0.000315024	0.00123111	353.149	276.343	250.853	260.047	206.267	162.251	211.973	198.173
CD630_12080		putative RNA-binding S4-domain protein	CDS	0.188685	0.525885	0.612988	12.3454	15.5968	19.7768	5.34801	12.5965	15.2991	16.4817	16.7588
CD630_12090	recN	DNA repair protein RecN (Recombination protein N)	CDS	-0.202687	0.155614	0.230865	152.666	131.973	141.56	125.01	102.346	141.316	108.962	126.948
CD630_12100		conserved hypothetical protein	CDS	0.611655	0.0262701	0.0529558	44.8609	21.5956	19.2563	15.3755	29.9166	47.5078	37.9995	44.8298
CD630_12110		putative N-acetyltransferase	CDS	-1.17282	6.07e-05	0.000297864	62.4227	33.1932	33.3082	42.1156	9.44735	20.9356	19.2286	27.233
CD630_12120	bltD	Diamine N-acetyltransferase	CDS	-0.180234	0.516456	0.605559	33.5587	14.797	12.4906	24.066	23.6184	16.1043	13.7347	23.0433
CD630_12130	spoIVB	Stage IV sporulation protein B, peptidase S55 family	CDS	1.72836	0.000816448	0.00282002	2.78207	8.39828	6.24529	1.337	16.1392	16.9096	17.8552	11.3122
CD630_12140	spo0A	Stage 0 sporulation protein A	CDS	0.511925	0.0888367	0.146069	644.919	200.359	219.626	152.418	373.17	480.312	430.813	461.286
CD630_12150		putative thiamine diphosphokinase	CDS	0.739181	0.00185197	0.00564773	63.466	35.5927	33.8287	60.8336	70.0678	77.7034	79.2037	97.62
CD630_12160		conserved hypothetical protein	CDS	0.987158	0.00115398	0.00376018	62.7705	27.9943	18.7359	18.718	74.3979	65.2226	69.1315	55.723
CD630_12170		putative glycosyl transferase, family 2	CDS	0.327272	0.129188	0.198507	53.5549	37.5923	29.6651	24.066	48.8113	45.8974	46.6981	43.9918
CD630_12180		putative glycosyl transferase	CDS	0.173796	0.376369	0.470362	67.4652	42.3913	34.3491	38.7731	54.7159	58.3782	34.7947	61.1696
CD630_12190		conserved hypothetical protein	CDS	0.595926	0.00509416	0.0133328	102.763	65.5866	59.8507	51.4746	111.794	104.678	89.7337	121.082
CD630_12200	nudF	putative hydrolase, NUDIX family	CDS	0.659285	0.00183841	0.00561596	50.2512	37.1924	36.9513	19.3865	53.9286	51.9365	54.4812	71.2249
CD630_12210		putative membrane protein	CDS	1.09091	0.00111593	0.00366634	17.7357	4.79902	11.9701	22.729	28.7357	23.3513	25.1804	43.5729
CD630_12220		putative phage integrase site-specific recombinase XerD-like	CDS	0.849535	0.00136906	0.00436144	49.3818	17.5964	31.2265	21.392	40.5449	67.6382	52.6499	59.9127
CD630_12230	drm	Phosphopentomutase (Phosphodeoxyribomutase)	CDS	0.362436	0.0464432	0.0848485	101.546	60.7876	54.1259	50.8061	86.9943	82.9373	79.6615	98.039
CD630_12240	pupG	Purine nucleoside phosphorylase	CDS	-0.150549	0.35387	0.450606	106.762	87.982	80.1479	74.2036	93.2925	81.3269	63.6376	77.5094
CD630_12250	pdp	Pyrimidine-nucleoside phosphorylase	CDS	0.658364	0.0112152	0.0257538	25.7342	35.5927	22.8994	18.718	37.3957	42.6765	44.409	39.3832
CD630_12260		putative aminodeoxychorismate lyase	CDS	-0.245533	0.233887	0.321459	115.108	56.3885	46.3192	63.5076	54.7159	72.0669	50.3607	62.8455
CD630_12270		putative O-methyltransferase	CDS	0.913406	0.0116261	0.0265569	14.6059	8.39828	16.1337	6.01651	22.0438	29.793	21.9756	13.407
CD630_12280		putative peptidase, U32 family	CDS	-0.822011	2.15e-05	0.000122197	170.228	269.945	224.31	253.362	138.561	117.964	133.227	128.624
CD630_12290		putative peptidoglycan glycosyltransferase	CDS	0.761559	0.000518281	0.0019025	22.6043	29.5939	35.9104	25.4031	46.8431	47.5078	46.6981	50.2764
CD630_12300	sigK	Sigma K	CDS	1.03185	5.23e-05	0.00026195	206.743	88.3819	111.374	93.5902	261.77	243.578	233.033	291.603
CD630_12420		conserved hypothetical protein	CDS	3.15286	0.0029427	0.00837953	0.173879	0.399918	0	2.67401	7.87279	5.23391	3.20477	4.1897
CD630_12430		conserved hypothetical protein	CDS	2.52973	6.36e-05	0.000309815	1.04328	1.59967	2.08176	0.668501	8.26643	7.64956	7.78302	7.12249
CD630_12440		conserved hypothetical protein	CDS	1.89119	0.00820052	0.020082	0.695518	0.399918	1.04088	1.337	1.18092	1.20783	5.4939	4.1897
CD630_12450		conserved hypothetical protein	CDS	1.80003	0.0131164	0.0293412	0.521638	1.19975	3.12265	1.337	3.54275	6.03913	7.78302	1.67588
CD630_12460	efp	Elongation factor P (EF-P)	CDS	-0.201861	0.317954	0.413885	214.741	115.976	103.047	117.656	129.114	108.704	119.034	125.272
CD630_12470		uncharacterised protein	CDS	-1.25034	6.11e-06	4.17e-05	241.692	471.904	375.758	330.908	135.412	138.9	164.817	157.533
CD630_12480	rnc	ribonuclease III	CDS	0.574645	0.029359	0.0580348	17.0402	12.7974	8.32706	16.044	22.8311	25.7669	17.3973	15.5019
CD630_12490		putative radical SAM-superfamily protein	CDS	0.279371	0.0802359	0.134468	84.8532	63.9869	73.3822	76.2092	96.4417	82.9373	81.4928	101.81
CD630_12500	smc	Structural maintenance chromosome protein SMC	CDS	0.796581	1.22e-05	7.45e-05	72.3338	88.3819	98.8838	84.8997	131.476	155.407	169.853	140.355
CD630_12510	ftsY	signal recognition particle receptor	CDS	0.0967447	0.633926	0.710156	88.1569	97.98	75.4639	86.9052	87.388	82.9373	108.962	93.8493
CD630_12511		putative DNA-binding regulator	CDS	0.190366	0.308602	0.403775	43.296	29.9939	47.3601	49.4691	59.8332	42.6765	47.6138	43.1539
CD630_12520	ffh	Signal recognition particle protein	CDS	-0.0796394	0.652018	0.724692	203.439	130.373	133.753	148.407	160.605	149.368	137.805	136.584
CD630_12530	rpsP	30S ribosomal protein S16	CDS	-1.38809	1.6e-07	1.91e-06	287.423	405.117	344.532	433.857	151.945	152.991	153.829	102.648
CD630_12540		putative RNA-binding protein	CDS	-1.32075	5.14e-07	5.15e-06	167.794	197.96	198.288	270.075	84.2388	89.3791	87.4445	72.0628
CD630_12550	rimM	16S rRNA processing protein RimM	CDS	0.55183	0.0709431	0.121403	14.9536	12.3975	14.5723	12.033	25.9802	16.5069	17.3973	19.6916
CD630_12560	trmD	transfer RNA (guanine-N(1)-)-methyltransferase (M1G-methyltransferase) (tRNA [GM37] methyltransferase )	CDS	0.373609	0.226386	0.312716	12.8671	15.5968	15.6132	14.0385	22.0438	22.1435	8.69867	21.7864
CD630_12570	rplS	50S ribosomal protein L19	CDS	-1.23872	1.73e-06	1.42e-05	350.889	405.517	393.453	475.973	176.744	181.174	156.118	174.291
CD630_12580		putative GTPase, MG442 type	CDS	0.0414846	0.86393	0.897119	44.8609	45.1908	48.9215	36.0991	26.7675	56.3652	50.3607	47.3436
CD630_12590	brnQ-1	Branched chain amino acid transport system carrier protein	CDS	1.68945	0.000724452	0.00255167	10.9544	31.9935	6.24529	29.4141	57.865	75.2878	37.9995	75.8335
CD630_12600	brnQ-2	Branched chain amino acid transport system carrier protein	CDS	-0.000823256	0.997871	0.999445	1189.68	755.845	635.458	678.529	745.947	743.618	729.773	1041.14
CD630_12610		putative ribonucleotide-diphosphate reductase	CDS	-0.686199	0.000546799	0.0019908	239.78	139.971	133.753	172.473	103.527	107.899	97.0589	118.987
CD630_12620	rnhB	Ribonuclease HII (RNase HII)	CDS	-0.820979	7.03e-05	0.000336327	111.978	67.9861	71.8209	69.5241	52.354	47.1052	40.2886	43.1539
CD630_12630		putative FMN-dependent dehydrogenase	CDS	-1.31143	4.02e-09	8.2e-08	366.364	254.748	204.533	273.417	117.698	113.133	122.239	90.4975
CD630_12640		uncharacterised protein	CDS	0.407359	0.175399	0.25533	18.0835	9.19812	13.011	15.3755	16.9265	12.4809	12.3613	32.6797
CD630_12650		Transcriptional regulator, CarD family	CDS	1.8015	1.25e-05	7.67e-05	37.7318	11.1977	21.8585	18.0495	82.2706	59.9887	78.288	98.4579
CD630_12660		ABC-type transport system, multidrug-family permease	CDS	1.69362	0.00227256	0.00672345	3.12983	1.59967	7.28617	0.668501	11.4155	12.4809	6.86737	10.4742
CD630_12670		ABC-type transport system, multidrug-family permease	CDS	1.56783	0.00109227	0.00360854	4.17311	1.19975	3.64309	5.34801	5.11731	10.8704	11.9034	14.245
CD630_12680		ABC-type transport system, multidrug-family ATP-binding protein	CDS	0.810278	0.059957	0.105227	2.26043	1.19975	7.80661	4.67951	8.26643	4.02608	5.95172	7.54146
CD630_12690		Two-component response regulator	CDS	0.954877	0.0373033	0.0705343	4.17311	4.3991	4.68397	3.34251	7.87279	5.23391	5.95172	13.407
CD630_12700		Two-component sensor histidine kinase	CDS	1.6446	0.000410852	0.0015496	1.39104	1.99959	7.80661	5.34801	9.44735	14.4939	12.8191	9.21734
CD630_12710		putative restriction endonuclease	CDS	1.69833	0.00366853	0.0101076	0.869397	3.59926	5.20441	4.01101	9.05371	11.273	10.9878	9.21734
CD630_12720		putative magnesium chelatase	CDS	2.01462	9.54e-06	6.04e-05	3.47759	4.3991	5.72485	3.34251	13.7774	24.5591	15.1082	14.245
CD630_12730		putative DNA processing Smf single strand binding protein	CDS	1.63974	1.98e-05	0.000113577	9.91113	3.19935	10.9293	8.02202	28.7357	34.2217	18.313	19.2726
CD630_12740	topA	DNA topoisomerase I	CDS	0.964386	4.95e-07	4.98e-06	95.4598	125.174	100.445	114.314	220.438	210.564	179.467	237.975
CD630_12750	codY	Transcriptional regulator, GTP-sensing pleiotropic repressor codY	CDS	-1.00527	3.7e-05	0.000194648	581.105	1255.34	656.797	963.979	425.524	446.09	403.801	446.203
CD630_12760		putative replication-associated recombination protein a rara	CDS	0.690248	0.00370423	0.0101902	19.6484	48.79	40.074	36.0991	72.4297	42.6765	53.5655	62.0075
CD630_12770		putative acetyltransferase	CDS	1.60453	1.21e-07	1.49e-06	7.30294	5.99877	7.28617	7.35351	20.0756	25.7669	21.9756	17.1778
CD630_12780	iscR	Transcriptional regulator, Rrf2 family (Transcriptional regulator of cysteine biosynthesis)	CDS	-2.01116	2.02e-09	4.65e-08	374.015	303.938	236.28	340.267	114.549	62.8069	65.9268	67.8731
CD630_12790	iscS2	Cysteine desulfurase	CDS	-2.12351	6.15e-12	4.87e-10	8113.74	8537.45	7192.49	6860.16	1743.04	2047.26	1794.22	1461.79
CD630_12800		fe-s iron-sulfur cluster assembly protein, nifu family	CDS	-1.39675	2.06e-09	4.72e-08	2200.62	3030.18	2661.54	2635.9	899.86	1180.05	1024.61	893.663
CD630_12810	mnmA	transfer RNA-specific 2-thiouridylase MnmA	CDS	-0.00665684	0.966514	0.975789	114.934	141.971	110.854	130.358	114.943	132.458	103.926	144.126
CD630_12820	alaS	Alanyl-tRNA synthetase	CDS	-0.667085	2.86e-05	0.000155694	480.429	446.709	418.435	419.819	279.09	271.358	310.863	250.963
CD630_12830		uncharacterised protein, UPF0297 family	CDS	-1.27526	6.21e-06	4.23e-05	89.8957	56.7884	49.4419	52.1431	25.1929	20.9356	24.7225	32.6797
CD630_12840		putative membrane protein	CDS	-1.26069	1.08e-07	1.35e-06	1288.27	685.06	655.235	619.701	351.914	322.489	333.296	349.421
CD630_12850		putative Holliday junction resolvase	CDS	0.986514	0.011757	0.0267976	15.3014	9.99796	11.9701	10.0275	24.7993	22.9487	24.7225	23.0433
CD630_12860		conserved hypothetical protein	CDS	0.950343	0.200815	0.282758	0.347759	2.39951	3.12265	0.668501	4.72367	1.61043	3.20477	1.67588
CD630_12870	fur	Transcriptional regulator, Fur family	CDS	1.15645	0.000344964	0.00133063	162.056	89.5817	65.5756	213.92	301.134	219.019	258.671	403.468
CD630_12880		putative membrane protein	CDS	2.84373	7.47e-09	1.37e-07	5.73802	2.39951	3.64309	2.0055	28.7357	31.8061	27.0117	22.6244
CD630_12890		Ribonuclease J family protein	CDS	-0.335719	0.0820257	0.137081	768.373	469.504	404.383	354.974	320.029	369.192	396.934	499.412
CD630_12900		putative small acid-soluble spore protein SASP	CDS	2.23206	0.000230915	0.000944843	1.21716	2.39951	2.6022	3.34251	6.29823	10.8704	10.9878	12.9881
CD630_12910	dacF	D-alanyl-D-alanine carboxypeptidase (penicillin-binding protein)	CDS	2.02427	0.000126776	0.000564716	1.04328	4.79902	5.72485	2.67401	15.3519	12.0783	17.8552	7.54146
CD630_12920		conserved hypothetical protein	CDS	0.613433	0.0561392	0.099654	8.69397	7.59845	5.72485	3.34251	9.44735	10.0652	10.53	10.8932
CD630_12930		Transcriptional regulator, AraC family	CDS	0.564807	0.0984739	0.158697	16.6924	5.99877	6.76573	12.033	18.5011	18.1174	12.8191	13.826
CD630_12940		putative membrane-associated peptidase, M25 family	CDS	1.82054	4.19e-05	0.000216835	15.823	4.79902	7.28617	10.696	22.0438	29.3904	35.7103	55.723
CD630_12950	scpA	Segregation and condensation protein A	CDS	2.0118	0.000266514	0.00107099	5.39026	1.99959	6.76573	3.34251	20.8629	12.4809	20.1443	18.8536
CD630_12960	scpB	Segregation and condensation protein B	CDS	1.24654	4.24e-05	0.000218885	7.99845	12.7974	14.0519	11.3645	18.5011	20.9356	31.1321	36.8693
CD630_12970		conserved hypothetical protein	CDS	2.29045	0.0014973	0.00471942	0.173879	0.799836	2.6022	2.0055	4.72367	3.62348	7.3252	6.28455
CD630_12980		putative sporulation protein	CDS	0.681794	0.441247	0.536047	0.695518	2.79943	1.04088	0	1.18092	4.02608	0.91565	1.25691
CD630_12990		Transcriptional regulator, MarR family	CDS	-0.768025	0.0141461	0.0312916	24.1692	18.3962	11.4497	18.0495	8.26643	17.7148	5.4939	11.3122
CD630_13000	pepA	Leucine aminopeptidase	CDS	-0.928375	6.65e-05	0.000320836	75.8114	59.1879	70.2595	101.612	47.2367	32.2087	43.9512	37.2883
CD630_13010		putative membrane protein	CDS	2.15323	2.05e-05	0.000117644	2.60819	5.19894	4.16353	5.34801	18.1074	14.8965	21.0599	19.6916
CD630_13011		conserved hypothetical protein	CDS	0.908649	0.0913317	0.149277	3.12983	1.99959	1.04088	1.337	3.14912	3.22087	1.8313	7.54146
CD630_13020		putative MazG-like pyrophosphohydrolase	CDS	-0.79387	0.00188333	0.00573355	41.7311	33.1932	16.6541	18.718	14.9583	18.52	15.1082	16.7588
CD630_13030	npdA	NAD-dependent deacetylase, Sir2 family	CDS	-0.784933	0.00306128	0.00864819	78.5935	43.5911	39.5535	28.7456	26.3738	22.1435	22.4334	41.897
CD630_13040	acd	Mannosyl-glycoprotein endo-beta-N-acetylglucosamidase	CDS	0.0102896	0.940278	0.956906	160.838	118.776	117.099	116.988	130.295	133.263	135.516	119.825
CD630_13050	polC	PolIII (PolC) alpha subunit	CDS	-0.410896	0.0791566	0.133396	174.053	367.125	415.312	373.024	267.281	255.656	197.78	276.939
CD630_13060	rimP	ribosome maturation factor rimp	CDS	2.14726	6.59e-05	0.000319172	5.73802	0.399918	7.28617	13.37	41.3321	22.1435	18.7708	28.49
CD630_13070	nusA	Transcription elongation protein	CDS	0.486874	0.00365686	0.0100832	206.221	271.145	220.667	270.075	350.339	301.554	337.417	366.18
CD630_13071		uncharacterised protein	CDS	0.333698	0.0395059	0.0739933	51.1205	63.9869	70.78	67.5186	66.1314	78.5086	73.252	100.134
CD630_13080		Ribosomal protein L7Ae/L30e/S12e/Gadd45	CDS	0.363973	0.0778021	0.131501	42.0788	62.7872	60.8916	56.1541	56.6841	62.8069	88.818	76.2525
CD630_13090	infB	Translation initiation factor IF-2	CDS	0.00995867	0.955844	0.969457	397.662	717.053	630.774	794.18	605.417	591.834	592.883	764.62
CD630_13100	rbfA	Ribosome-binding factor A	CDS	0.222825	0.350492	0.447427	27.1252	29.194	30.1856	50.8061	26.7675	32.6113	51.2764	47.7626
CD630_13110		putative rna-binding protein	CDS	-1.44983	2.1e-05	0.000119636	653.96	2259.54	2765.1	3727.56	843.176	883.726	862.084	852.185
CD630_13140	truB	transfer RNA pseudouridine synthase B	CDS	0.187481	0.164201	0.241484	121.542	154.768	145.723	149.076	171.627	132.458	159.781	185.604
CD630_13150	ribC	Riboflavin biosynthesis protein	CDS	0.249632	0.287973	0.381201	147.971	77.5841	45.7988	73.5351	90.5371	94.2104	95.2276	134.908
CD630_13151		conserved hypothetical protein	CDS	-0.446669	0.398186	0.492453	3.82535	2.39951	1.04088	2.0055	1.57456	1.20783	2.28912	2.51382
CD630_13160	rpsO	30S ribosomal protein S15	CDS	-0.13303	0.759215	0.809103	26.7774	12.3975	21.3381	21.392	20.4693	14.4939	23.8069	16.7588
CD630_13170		uncharacterised protein DegV family	CDS	0.961574	0.00267774	0.00771743	16.8663	15.9967	9.88838	7.35351	25.5866	24.5591	29.7586	21.3675
CD630_13180	pnp	Polyribonucleotide nucleotidyltransferase	CDS	0.247016	0.129241	0.198507	702.821	465.905	424.68	419.819	596.757	542.314	587.389	665.743
CD630_13190		putative polysaccharide deacetylase	CDS	2.28856	0.000102651	0.000467168	1.56491	1.59967	5.20441	2.67401	8.26643	18.1174	10.9878	12.1501
CD630_13200		putative peptidase, M16 family	CDS	0.918507	1.79e-06	1.45e-05	58.2496	56.3885	70.2595	60.8336	128.72	126.822	101.179	106.837
CD630_13210		putative sporulation protein	CDS	1.38046	1.94e-06	1.56e-05	12.1716	9.99796	12.4906	8.02202	24.012	30.1956	28.843	29.7469
CD630_13220	dapG	Aspartokinase 1 (Aspartokinase I) (1spartate kinase I)	CDS	0.857556	2.47e-05	0.000137298	84.6793	80.3836	80.1479	84.2312	155.881	154.199	132.311	154.6
CD630_13230	tepA	Protein export-enhancing factor	CDS	1.10303	4.49e-05	0.000230064	35.1236	21.9955	23.9403	16.7125	59.4396	40.6635	49.9029	64.9403
CD630_13240	ftsK	DNA FtsK/SpoIIIE translocase	CDS	0.861085	0.000278102	0.00110868	212.481	134.373	148.846	157.766	263.345	232.305	269.201	424.835
CD630_13250		putative tRNA 2-selenouridine synthase,selenophosphate-dependent; Rhodanese-like domain protein	CDS	0.816449	0.00345951	0.00959125	42.2527	25.1948	17.1746	27.4086	53.535	35.8322	52.6499	59.0748
CD630_13260	rimO	Ribosomal protein S12 methylthiotransferase	CDS	0.41284	0.0201873	0.0422454	161.708	134.373	144.683	139.048	185.404	165.069	177.178	245.097
CD630_13270	pgsA	CDP-diacylglycerol--glycerol-3-phosphate 3-phosphatidyltransferase	CDS	0.17686	0.359264	0.455042	53.2071	34.393	53.085	47.4636	53.9286	41.8713	58.1437	59.0748
CD630_13280	recA	Protein RecA (Recombinase A)	CDS	-0.0811364	0.629393	0.707744	353.497	409.116	342.45	375.698	312.943	283.436	318.188	485.167
CD630_13290		RNase Y	CDS	-0.567061	0.033805	0.0648475	3214.33	1286.14	1147.57	1408.53	985.673	1066.11	1165.16	1549.35
CD630_13300		putative DNA helicase, UvrD/REP type	CDS	-0.868697	1.27e-06	1.09e-05	395.402	279.543	260.22	352.969	170.446	181.576	165.275	188.536
CD630_13310	sip3	Signal peptidase I, S26A family	CDS	-1.37624	2.11e-08	3.33e-07	426.005	301.138	201.411	350.295	131.476	113.133	130.48	118.15
CD630_13320	uppP1	Undecaprenyl-diphosphatase 1 (Undecaprenyl pyrophosphate phosphatase 1) (Bacitracin resistance protein 1)	CDS	-0.560902	0.0585636	0.103137	204.308	77.5841	48.9215	89.5792	64.5569	50.7287	81.9506	91.3354
CD630_13330		putative phage tyrosine recombinase	CDS	-0.766017	0.00691744	0.0173203	126.932	44.7908	53.6054	55.4856	48.8113	43.4817	27.9273	46.9246
CD630_13340	purB	Adenylosuccinate lyase	CDS	-0.856216	0.000187828	0.000789365	460.78	212.357	188.4	249.351	155.488	139.303	157.034	163.817
CD630_13350		Transcriptional regulator, MarR family	CDS	-0.73343	0.0110455	0.025462	20.8655	10.7978	14.5723	16.7125	8.26643	10.4678	7.78302	11.7312
CD630_13360		PTS system, glucose-like IIBC component	CDS	0.470878	0.115257	0.18012	47.4691	19.1961	16.1337	17.381	31.0975	41.4687	41.2042	30.5848
CD630_13370		Transcriptional regulator, RpiR family	CDS	-0.201969	0.363337	0.458249	28.864	28.7941	27.0629	34.7621	24.7993	23.7539	25.6382	29.3279
CD630_13380		putative 6-phospho-beta-glucosidase	CDS	-0.79509	0.000179315	0.000758051	155.97	113.577	109.293	153.755	59.4396	88.1713	72.7941	86.7268
CD630_13390	aspB	Aspartate aminotransferase (AspAT) (Transaminase A)	CDS	-2.47216	2.73e-14	8.11e-12	15722.7	21502	17686.7	17031.4	3328.62	3334.4	3391.11	2911.42
CD630_13400		putative galactose-1-phosphate uridylyltransferase	CDS	-1.03944	5.19e-05	0.000260286	177.183	89.5817	69.7391	89.5792	54.7159	43.0791	42.1199	69.13
CD630_13410	exoA	Exodeoxyribonuclease	CDS	-0.831016	0.000303808	0.00119777	138.234	83.183	59.3303	75.5407	55.1095	44.6895	60.4329	41.897
CD630_13420		putative ribonuclease	CDS	-0.496161	0.0452663	0.0829534	45.9042	31.9935	25.5016	28.7456	14.171	31.4035	26.5538	23.0433
CD630_13430	glnA	Glutamine synthetase	CDS	0.271096	0.150405	0.224087	107.979	55.1887	58.8098	64.8446	90.5371	78.9113	68.2159	111.446
CD630_13440		putative cell wall biosynthesis protein	CDS	0.860199	0.00658714	0.0166004	9.38949	11.1977	17.695	6.01651	12.9901	31.8061	17.8552	17.5967
CD630_13450		Transcriptional regulator, PadR family	CDS	-0.600253	0.254178	0.344569	2.26043	1.19975	3.12265	3.34251	1.9682	1.20783	1.8313	1.25691
CD630_13460		conserved hypothetical protein, DUF1700	CDS	1.12732	0.000172428	0.000732409	9.04173	8.7982	8.8475	14.707	19.2883	24.5591	18.313	26.3951
CD630_13470		conserved hypothetical protein	CDS	0.409766	0.0439089	0.0810906	29.0379	33.1932	25.5016	30.0826	32.2784	39.4556	32.5056	52.3712
CD630_13480		putative lipoprotein	CDS	0.114359	0.627403	0.706398	12.3454	10.7978	6.24529	14.707	11.4155	13.6887	10.0721	12.5691
CD630_13490	cprA	ABC-type transport system,lantibiotic/multidrug-family ATP-binding protein	CDS	-0.133212	0.73685	0.791415	6.7813	9.19812	5.72485	3.34251	3.54275	4.8313	5.95172	9.21734
CD630_13500	cprB	ABC-type transport system,lantibiotic/multidrug-family permease	CDS	0.284789	0.492927	0.584113	5.73802	4.3991	6.76573	10.696	5.51095	10.4678	6.40955	10.0553
CD630_13510	cprC	ABC-type transport system,lantibiotic/multidrug-family permease	CDS	0.63002	0.0633603	0.110278	7.47682	7.59845	7.80661	6.01651	12.5965	8.85739	12.3613	11.3122
CD630_13520	cprK	Two-component sensor histidine kinase	CDS	0.61007	0.0109554	0.0253413	15.4753	15.9967	14.0519	12.7015	24.4056	23.3513	24.7225	17.1778
CD630_13530		putative phosphomethylpyrimidine kinase	CDS	0.0526764	0.722417	0.78085	138.234	109.178	99.4042	127.015	129.901	111.12	109.42	141.612
CD630_13540		putative exported protein	CDS	1.46616	0.010877	0.0252499	1.56491	7.99836	11.9701	7.35351	16.1392	26.5722	13.7347	18.4347
CD630_13550	cspB	Cold shock protein CspB	CDS	2.00834	7.65e-08	1.02e-06	49.9034	42.3913	45.2784	38.1046	168.478	112.73	183.13	246.354
CD630_13560		putative CBS domain-containing protein	CDS	-0.113933	0.637223	0.711838	94.7643	58.788	55.1667	54.1486	34.6403	47.9104	86.5289	76.6715
CD630_13570		putative peptidyl-prolyl isomerase	CDS	-0.489644	0.0178635	0.0380746	153.014	103.579	81.1888	147.07	105.102	62.8069	75.9989	101.81
CD630_13580		putative membrane protein	CDS	1.76831	0.0161842	0.0350396	2.43431	1.99959	0.520441	2.0055	4.33003	9.6626	3.6626	7.96043
CD630_13590		putative phage protein	CDS	0.095523	0.742888	0.796462	15.9969	9.19812	14.5723	6.68501	17.7138	12.8835	8.69867	11.7312
CD630_13600		Transcriptional regulator, Phage-type	CDS	0.352436	0.33341	0.430238	14.6059	8.7982	12.4906	11.3645	18.5011	20.9356	10.53	10.8932
CD630_13610		putative phage protein	CDS	2.18203	0.00616692	0.0157281	1.21716	3.99918	5.72485	0.668501	8.66007	8.85739	19.2286	14.245
CD630_13620		conserved hypothetical protein	CDS	-0.371062	0.495647	0.585974	3.99923	15.9967	9.36794	4.67951	8.66007	6.44174	5.4939	5.44661
CD630_13630		putative phage XkdK-like protein	CDS	0.217143	0.5998	0.681432	6.7813	25.5948	11.9701	16.7125	23.2247	17.3122	12.3613	16.7588
CD630_13640		putative phage XkdM-like protein	CDS	0.219395	0.782981	0.830827	0	3.99918	4.16353	2.67401	3.93639	2.41565	0.91565	3.77073
CD630_13650		putative phage XkdN-like protein	CDS	-0.437209	0.337295	0.433682	3.47759	6.79861	9.88838	6.68501	2.75548	8.05217	4.12042	4.1897
CD630_13660		putative phage tail protein	CDS	0.0368457	0.912884	0.936507	16.3447	57.1883	47.8806	18.0495	32.6721	44.2869	37.0838	28.49
CD630_13670		putative phage XkdP-like protein	CDS	-0.00754873	0.987256	0.991704	5.0425	3.99918	2.6022	4.67951	6.69187	4.42869	3.6626	1.67588
CD630_13680		putative phage cell wall XkdQ-like hydrolase	CDS	-0.0299194	0.918582	0.940266	19.9961	45.5907	24.4607	22.0605	27.9484	30.5982	25.6382	25.5572
CD630_13690		putative phage protein	CDS	0.565949	0.37234	0.466799	0.869397	2.39951	4.68397	3.34251	4.72367	2.41565	4.57825	3.35176
CD630_13700		putative phage XkdS-like protein	CDS	-0.580411	0.354175	0.450606	4.34699	12.7974	4.16353	10.696	4.33003	4.8313	5.03607	6.70352
CD630_13710		putative baseplate assembly predicted J-like	CDS	0.431135	0.352203	0.448846	2.95595	9.19812	5.72485	4.67951	7.08551	8.05217	10.9878	3.77073
CD630_13720		putative phage XkdT-like protein	CDS	-1.00769	0.105121	0.167219	2.08655	3.99918	15.6132	8.69052	3.93639	2.81826	4.57825	2.93279
CD630_13730		putative phage tail fiber protein	CDS	-0.184125	0.679508	0.747375	6.43354	20.7957	20.8176	4.67951	12.2028	14.0913	11.4456	8.3794
CD630_13740		putative beta-lactamase-inhibitor protein II	CDS	-0.569269	0.00983607	0.0232418	55.1198	109.578	113.977	110.971	76.3661	63.2095	63.1798	58.2368
CD630_13750		putative phage protein	CDS	0.545844	0.395135	0.489786	0.695518	3.59926	2.6022	1.337	3.54275	1.61043	4.12042	2.09485
CD630_13760		putative phage protein	CDS	1.24581	0.0514242	0.0924341	0.347759	4.3991	2.6022	2.67401	2.75548	2.01304	6.86737	10.0553
CD630_13770		putative membrane protein	CDS	1.24262	0.000397749	0.00150655	22.9521	7.59845	14.5723	8.02202	30.7039	31.8061	30.6743	39.8021
CD630_13780		Transcriptional regulator, Phage-type	CDS	-0.64496	0.00237232	0.00696662	77.898	79.5837	57.7689	97.6012	68.4933	47.9104	46.6981	36.4504
CD630_13781		Transcriptional regulator, Phage-type	CDS	-0.854166	0.185438	0.266148	3.82535	0.799836	3.12265	12.033	1.57456	1.20783	1.37347	5.86558
CD630_13782		conserved hypothetical protein	CDS	-0.118877	0.839239	0.875813	5.39026	1.19975	4.16353	5.34801	7.47915	1.61043	4.57825	1.25691
CD630_13790		Transcriptional regulator, Phage-type	CDS	-0.635172	0.0567342	0.10051	95.4598	31.1936	30.706	22.0605	24.7993	33.0139	29.7586	31.8417
CD630_13800		Transporter, Major Facilitator Superfamily (MFS)	CDS	-1.6948	7.08e-05	0.000338065	74.942	346.329	255.016	308.179	52.354	82.5347	74.6254	93.4303
CD630_13810		Transcriptional regulator, TetR family	CDS	-0.088531	0.841853	0.877514	11.9977	15.1969	7.28617	8.02202	8.66007	7.24695	6.86737	18.0157
CD630_13820	glpK2	Glycerol kinase 1 (ATP:glycerol 3-phosphotransferase 1) (Glycerokinase 1) (GK 1)	CDS	-0.152428	0.488966	0.580962	50.0773	20.3958	27.0629	28.7456	31.0975	29.3904	25.1804	29.7469
CD630_13830		Transcriptional regulator, GntR family	CDS	-0.284576	0.186363	0.266861	48.6862	38.7921	30.706	26.7401	30.7039	25.7669	35.7103	28.9089
CD630_13840		putative lamB-like protein, UPF0271 family	CDS	-0.391095	0.344309	0.441428	5.21638	5.59886	6.24529	4.67951	6.29823	3.22087	2.74695	4.1897
CD630_13850		probable transporter	CDS	-0.335434	0.336799	0.433201	18.2573	20.3958	17.695	15.3755	23.6184	6.84434	11.9034	14.6639
CD630_13860		putative allophanate hydrolase subunit 1	CDS	-0.49472	0.074309	0.126255	21.561	19.596	15.6132	20.7235	18.1074	11.6756	12.8191	12.5691
CD630_13870		putative allophanate hydrolase subunit 2	CDS	-1.10676	0.00308056	0.00869575	11.9977	30.7937	34.8695	32.0881	9.84099	18.1174	10.9878	10.8932
CD630_13880		putative trancriptional regulator	CDS	0.602702	0.00886889	0.0213812	15.823	9.99796	11.9701	14.0385	20.0756	17.3122	24.2647	18.0157
CD630_13890		putative chloromuconate cycloisomerase	CDS	0.511986	0.226313	0.312716	5.39026	10.3979	15.6132	8.02202	11.0219	9.6626	11.9034	22.2054
CD630_13900		conserved hypothetical protein, DUF819 family	CDS	0.446374	0.298429	0.392913	6.43354	8.39828	21.8585	14.0385	8.66007	20.9356	15.566	21.3675
CD630_13910		putative hydrolase, CocE/NonD family	CDS	0.203453	0.468926	0.563153	21.3872	35.1928	60.8916	28.0771	37.0021	33.4165	40.2886	55.304
CD630_13920		putative endoribonuclease	CDS	-0.336943	0.300818	0.395111	19.4745	21.9955	25.5016	22.729	12.9901	16.5069	14.6504	26.3951
CD630_13930		putative membrane protein	CDS	-0.75584	0.0117846	0.0268332	88.5046	23.9951	32.2673	36.7676	33.0657	19.3252	28.843	28.9089
CD630_13940		putative NAD(P)-binding oxidoreductase,GFO/IDH/MOCA family	CDS	0.500883	0.0476996	0.0867885	34.7759	18.3962	14.5723	26.0716	38.183	35.0269	27.0117	34.7745
CD630_13950		putative membrane protein	CDS	0.644502	0.103083	0.164491	3.30371	7.19853	17.1746	13.37	13.3837	14.4939	17.3973	15.0829
CD630_13960		putative amino acid amidase	CDS	1.09959	5.89e-05	0.000290457	40.6878	31.1936	16.1337	22.729	62.5887	50.7287	53.1077	77.0905
CD630_13970		conserved hypothetical protein	CDS	0.39995	0.25907	0.348553	7.12906	2.79943	5.72485	2.67401	5.51095	4.42869	10.9878	5.02764
CD630_13980		putative peptidase, M20D family	CDS	0.406214	0.231787	0.319187	10.2589	13.1973	5.72485	12.7015	12.5965	16.1043	14.6504	12.1501
CD630_13990		putative muramoyltetrapeptide carboxypeptidase,S66 family	CDS	-0.41734	0.258907	0.348553	15.9969	7.19853	4.16353	4.67951	8.26643	8.45478	3.6626	5.44661
CD630_14000		conserved hypothetical protein	CDS	0.200811	0.247706	0.33772	40.6878	35.1928	28.1038	24.7345	31.0975	47.5078	38.4573	33.0986
CD630_14010		putative isochorismatase	CDS	1.19403	2.41e-05	0.000134805	7.12906	9.19812	5.20441	10.696	17.7138	21.3382	11.9034	21.3675
CD630_14020	glpQ	Glycerophosphoryl diester phosphodiesterase	CDS	0.371167	0.179561	0.259278	7.12906	5.99877	7.28617	8.02202	8.66007	5.63652	11.9034	10.4742
CD630_14030		putative synthetase	CDS	1.24048	5.82e-06	3.98e-05	27.9946	46.3905	37.9922	42.1156	93.2925	82.1321	72.7941	113.96
CD630_14040		putative oligopeptide transporter	CDS	-0.422348	0.11728	0.182493	3380.56	1396.11	979.47	1163.19	1197.45	1142.6	1183.02	1644.46
CD630_14041		conserved hypothetical protein	CDS	-0.990072	0.000183136	0.000772376	766.982	533.491	345.573	570.9	227.917	300.346	279.731	309.2
CD630_14050		ABC-type transport system, ATP-binding protein	CDS	-0.142668	0.376275	0.470362	144.146	87.982	92.1181	78.8832	90.1434	101.055	72.7941	103.486
CD630_14060		conserved hypothetical protein	CDS	0.1565	0.550228	0.63555	57.5541	23.1953	16.6541	18.0495	34.2466	28.9878	39.3729	31.4227
CD630_14070		Transcriptional regulator, GntR family	CDS	0.596245	0.0280317	0.0560321	18.4312	22.3954	11.9701	15.3755	20.4693	28.9878	30.6743	24.3003
CD630_14080	ddl	D-alanine--D-alanine ligase (D-alanylalanine synthetase) (D-Ala-D-Ala ligase)	CDS	2.07118	1.35e-05	8.2e-05	3.82535	5.19894	3.64309	3.34251	14.5647	13.6887	15.1082	24.7192
CD630_14090		putative competence-damage inducible protein,CinA family	CDS	0.149097	0.346861	0.443584	190.572	139.971	119.181	147.07	175.957	181.979	152.913	152.505
CD630_14100		putative hydrolase, HAD superfamily, subfamily IIB	CDS	-0.1132	0.537504	0.62368	83.1144	58.788	66.096	55.4856	54.7159	67.6382	73.7098	49.0195
CD630_14110		conserved hypothetical protein	CDS	-0.392198	0.390887	0.485598	166.924	33.5931	28.1038	23.3975	30.7039	57.573	49.4451	61.5886
CD630_14120		Transcriptional regulator, sigma-54-dependent	CDS	-0.33167	0.136581	0.206843	39.8184	29.194	32.7878	38.7731	26.7675	31.4035	24.2647	29.3279
CD630_14130		putative membrane protein	CDS	0.194305	0.59238	0.674845	25.908	7.59845	4.68397	11.3645	10.6283	20.533	12.8191	16.7588
CD630_14140		putative oxidoreductase, Fe-S subunit	CDS	-0.552919	0.0314842	0.0613176	105.371	49.5899	44.7579	41.4471	32.2784	31.0009	44.409	59.9127
CD630_14150		putative membrane protein	CDS	3.57386	2.58e-05	0.000142932	0.173879	0.399918	1.04088	1.337	5.51095	8.05217	7.3252	6.28455
CD630_14160		putative membrane protein	CDS	0.631034	0.28551	0.378137	1.39104	1.99959	4.68397	1.337	1.9682	2.81826	4.57825	4.60867
CD630_14170		putative ATP-binding protein	CDS	-3.57717	5.31e-12	4.41e-10	166.229	119.576	108.772	130.358	16.1392	15.2991	6.40955	5.86558
CD630_14180		putative drug/sodium antiporter, MATE family	CDS	-0.00597548	0.981939	0.987196	54.5981	37.9922	31.7469	14.707	37.7894	28.1826	38.9151	37.2883
CD630_14181		Fragment of putative phage protein	CDS	1.16779	0.00795629	0.0195645	7.82457	4.3991	4.16353	2.0055	11.8092	8.05217	16.4817	9.21734
CD630_14182		putative phage protein	CDS	-0.43065	0.341175	0.437725	15.6491	9.19812	5.72485	10.696	8.26643	9.25999	9.1565	5.02764
CD630_14190		putative diguanylate kinase signaling protein	CDS	-0.605424	0.0544763	0.0971371	332.805	107.578	86.9136	84.2312	99.1971	100.652	97.0589	109.77
CD630_14200	dccA	diguanylate kinase signaling protein	CDS	1.01817	0.00237689	0.0069743	5.39026	7.19853	15.0928	12.7015	11.8092	27.3774	23.3491	15.0829
CD630_14210		putative diguanylate kinase signaling protein	CDS	0.843209	0.000974707	0.00327781	30.0811	15.9967	22.379	29.4141	46.4495	48.7156	27.4695	53.2092
CD630_14220		Transcriptional regulator, MerR family	CDS	0.537535	0.0562159	0.0997338	10.7805	6.39869	9.88838	12.033	8.26643	14.8965	20.1443	13.407
CD630_14230		conserved hypothetical protein	CDS	-0.448024	0.200704	0.282713	9.91113	5.19894	5.72485	4.67951	3.14912	6.84434	4.57825	5.02764
CD630_14240		conserved hypothetical protein	CDS	-0.315329	0.170563	0.249311	37.0363	34.7929	37.4718	48.8006	36.6085	26.1695	34.3369	29.3279
CD630_14250		putative magnesium transporter	CDS	-1.40598	4.57e-06	3.26e-05	133.018	76.7843	56.7281	62.1706	24.4056	30.5982	48.0716	22.6244
CD630_14260		Fragment of isochorismatase	CDS	-1.56616	7.5e-06	4.99e-05	83.2882	38.3921	39.5535	30.7511	16.5329	19.7278	15.566	14.245
CD630_14280		Transcriptional regulator, hxlR family	CDS	0.0219331	0.965047	0.97516	6.08578	5.59886	1.04088	1.337	3.54275	3.62348	3.20477	5.86558
CD630_14290		putative acyl-CoA N-acyltransferase	CDS	1.03711	0.00391038	0.0106506	5.9119	2.79943	6.76573	4.01101	12.2028	10.8704	8.69867	8.79837
CD630_14300		putative delta-lactam-biosynthetic de-N-acteylase	CDS	0.958301	0.0786171	0.13269	1.73879	2.79943	15.0928	4.67951	10.2346	10.8704	13.2769	9.21734
CD630_14310		putative helicase, DinG family	CDS	0.331621	0.0583591	0.102929	34.4281	33.993	39.0331	25.4031	35.0339	48.7156	44.409	39.8021
CD630_14320		putative ribonuclease	CDS	1.21906	0.00265115	0.00766556	2.78207	5.99877	3.64309	6.01651	9.44735	11.273	6.40955	13.826
CD630_14330	cotE	spore coat protein: peroxiredoxin/chitinase	CDS	3.93357	3.9e-09	8.01e-08	3.82535	8.7982	26.022	4.67951	170.052	206.941	122.239	126.11
CD630_14340		conserved hypothetical protein	CDS	-0.518773	0.256737	0.346983	122.063	33.993	12.4906	29.4141	34.2466	30.5982	36.626	41.897
CD630_14350		conserved hypothetical protein	CDS	0.655819	0.0318045	0.0618075	55.8153	17.9963	16.1337	20.055	50.7795	45.8974	41.2042	42.316
CD630_14360		putative hydrolase	CDS	-0.50318	0.00846417	0.0205583	197.005	102.379	122.304	137.711	109.825	103.47	98.4323	84.2129
CD630_14370		Fragment of transcriptional regulator,sigma-54-dependent	CDS	-0.511347	0.0142085	0.0314101	165.185	73.9849	94.1998	88.9107	76.7597	75.2878	64.0955	82.1181
CD630_14380		putative TPR repeat-containing protein	CDS	0.886635	0.000119978	0.00053779	44.1654	29.9939	33.8287	29.4141	63.3759	75.2878	51.2764	66.6162
CD630_14390		putative transporter, LrgA family	CDS	-0.15987	0.52582	0.612988	17.3879	17.1965	16.6541	12.033	21.6502	10.4678	7.78302	17.1778
CD630_14400		putative transporter, LrgB family	CDS	-0.578116	0.0019981	0.0060315	91.9822	82.7831	67.6573	69.5241	61.4078	53.9495	45.3247	49.0195
CD630_14410		putative membrane protein	CDS	-0.709596	0.00883287	0.0213376	293.508	99.9796	117.099	90.2477	86.6007	67.6382	106.215	110.608
CD630_14420		putative MORN repeat-containing protein	CDS	0.698348	0.0227804	0.04701	19.3006	28.3942	39.5535	44.7896	36.6085	59.9887	53.1077	60.7506
CD630_14430		putative Ca++-chelating serine protease,SCP-like extracellular domain protein	CDS	0.44721	0.178361	0.258381	28.6901	8.39828	14.0519	18.0495	22.8311	22.1435	26.5538	25.1382
CD630_14440		putative exported polysaccharide deacetylase	CDS	-0.914465	0.000137687	0.000604265	100.155	54.3889	57.7689	50.1376	25.1929	40.6635	38.9151	36.0314
CD630_14450	pabA	Para-aminobenzoate/anthranilate synthase glutamine amidotransferase component II [Includes: Para-aminobenzoate synthase glutamine amidotransferase component II; Anthranilate synthase component II]	CDS	-1.16398	2.73e-06	2.12e-05	202.57	160.367	151.448	106.292	62.9823	84.5478	61.8063	68.7111
CD630_14460	pabB	Para-aminobenzoate synthase component I	CDS	-0.875628	0.000179311	0.000758051	213.35	113.177	120.222	106.292	81.0897	66.4304	71.8785	83.794
CD630_14470	pabC	Aminodeoxychorismate lyase (4-amino-4-deoxychorismate lyase) (ADC lyase) (ADCL)	CDS	-0.79031	0.00435746	0.0116373	58.7712	28.7941	36.4309	33.4251	21.2565	21.7409	28.843	20.5295
CD630_14480		conserved hypothetical protein	CDS	-0.904969	0.000191699	0.000803739	61.3794	38.7921	44.2375	64.8446	27.1611	24.9617	32.0477	27.652
CD630_14490	folE	GTP cyclohydrolase 1 (GTP cyclohydrolase I) (GTP-CH-I)	CDS	-1.32601	1.53e-09	3.8e-08	243.257	162.767	154.051	176.484	72.8233	78.5086	71.8785	71.2249
CD630_14500	folP	Dihydropteroate synthase	CDS	-1.01064	1.95e-06	1.56e-05	318.199	189.561	163.418	181.164	101.165	99.4443	116.745	107.256
CD630_14510	folB	Dihydroneopterin aldolase	CDS	-1.30912	1.27e-06	1.09e-05	103.284	51.1895	48.9215	61.5021	25.9802	26.1695	31.1321	24.7192
CD630_14520	folK	2-amino-4-hydroxy-6-hydroxymethyldihydropteridinepyrophosphokinase	CDS	-1.13755	3.5e-06	2.59e-05	88.8524	87.982	90.5567	100.275	56.2904	34.2217	39.8308	36.4504
CD630_14530	aroF	Phospho-2-dehydro-3-deoxyheptonate aldolase	CDS	-1.49568	1.31e-10	5.55e-09	272.817	305.538	296.131	316.87	98.0162	122.796	112.625	88.8216
CD630_14540	dnaG	DNA primase	CDS	-1.01506	0.00021251	0.00087556	504.946	273.544	211.819	199.882	157.456	147.355	139.637	146.639
CD630_14550	sigA1	RNA polymerase sigma factor SigA1 (sigma-43)	CDS	-1.02741	4.77e-07	4.86e-06	450	320.334	332.041	346.284	195.245	151.783	200.527	163.817
CD630_14560		putative SAM-dependent methyltransferase	CDS	0.525526	0.061059	0.106808	10.7805	8.7982	6.76573	6.68501	11.8092	16.9096	10.0721	10.0553
CD630_14570		conserved hypothetical protein	CDS	-0.544493	0.0356617	0.0677535	77.5502	39.5919	31.2265	40.1101	35.4275	39.8582	26.5538	29.3279
CD630_14580	wrbA	putative flavodoxin protein	CDS	-0.749169	0.000275382	0.00109982	90.5912	65.5866	69.2187	56.8226	48.8113	36.2348	33.879	49.8574
CD630_14590		putative 5-nitroimidazole antibiotic resistance protein	CDS	-0.785516	0.00196049	0.00593804	81.8972	34.7929	45.7988	56.8226	35.8212	31.0009	27.9273	33.5176
CD630_14600		putative phosphohydrolase, HD superfamily	CDS	-1.30947	0.000338416	0.0013082	194.745	54.3889	54.6463	50.1376	38.9703	39.8582	35.7103	31.0038
CD630_14610		putative membrane protein	CDS	-0.760863	0.0544305	0.097104	185.529	37.5923	36.4309	35.4306	32.6721	50.7287	44.409	51.1143
CD630_14620		Transcriptional regulator, GntR family	CDS	-1.19116	0.0249073	0.0505513	139.104	15.5968	14.0519	20.7235	21.6502	14.8965	21.5178	28.9089
CD630_14630		uncharacterised protein	CDS	1.4651	4.57e-06	3.26e-05	8.69397	10.7978	17.1746	8.02202	26.7675	37.4426	31.5899	26.3951
CD630_14640		Two-component response regulator	CDS	1.11536	0.00265767	0.00767818	7.65069	5.19894	2.08176	3.34251	12.2028	10.8704	11.9034	7.96043
CD630_14650		Two-component sensor histidine kinase	CDS	1.42678	5.06e-05	0.000255589	9.56337	5.59886	10.4088	3.34251	14.171	22.1435	23.3491	20.9485
CD630_14660		ABC-type transport system, ATP-binding protein	CDS	1.18909	0.00108325	0.00358537	10.2589	7.19853	2.08176	4.01101	14.9583	13.6887	11.9034	17.5967
CD630_14670		ABC-type transport system, permease protein	CDS	0.705075	0.00483892	0.0127702	45.7303	23.5952	24.4607	24.066	63.3759	53.5469	37.0838	41.897
CD630_14680		putative iron-sulfur protein	CDS	-1.65928	7.03e-10	2.09e-08	1354.69	780.24	755.68	681.203	329.476	288.67	250.43	263.113
CD630_14690	cwp20	putative cell surface protein ; putative penicillin-binding protein cwp20	CDS	0.890836	1.05e-05	6.57e-05	721.426	565.084	527.207	462.603	1119.12	1058.46	915.192	1131.64
CD630_14700		putative rhodanese-like domain-containing protein	CDS	2.58906	0.0137563	0.0306	0	0	0	2.67401	2.75548	0.805217	2.28912	3.35176
CD630_14710		putative membrane protein	CDS	1.40961	3.51e-07	3.78e-06	100.502	65.5866	53.085	68.8556	171.627	236.331	172.142	190.631
CD630_14720		ABC-type transport system, multidrug-family ATP-binding protein/permease	CDS	-0.0661146	0.788575	0.834907	26.2558	18.3962	20.8176	11.3645	16.9265	22.9487	12.3613	22.6244
CD630_14730		ABC-type transport system, multidrug-family ATP-binding/permease	CDS	0.353166	0.197231	0.278531	50.5989	14.797	27.5834	22.729	36.2148	26.1695	39.8308	49.4384
CD630_14740		putative rubrerythrin (Rr)	CDS	-0.962257	0.000468252	0.00173132	427.743	758.645	630.774	798.859	460.164	294.307	299.875	286.994
CD630_14750		putative hydrolase	CDS	1.13877	0.000831508	0.00286606	15.4753	14.3971	9.88838	4.67951	41.3321	17.7148	24.2647	19.6916
CD630_14760		putative signaling protein	CDS	-1.3828	0.000454107	0.00168952	728.033	164.766	160.816	157.098	90.1434	110.315	120.866	146.22
CD630_14770	feoA	Ferrous iron transport protein	CDS	-3.48316	5.36e-06	3.71e-05	463.041	96.3803	57.7689	66.1816	12.2028	13.2861	16.9395	19.6916
CD630_14780	feoA1	Ferrous iron transport protein	CDS	-4.99001	3.13e-05	0.000168149	895.827	78.384	59.8507	74.2036	7.47915	13.6887	5.95172	7.96043
CD630_14790	feoB1	Ferrous iron transport protein B	CDS	-2.86981	1.09e-08	1.9e-07	37234.2	10676.6	8765.79	9525.48	2566.92	2388.68	2422.81	1679.23
CD630_14800		conserved hypothetical protein	CDS	-2.87602	7.57e-08	1.01e-06	3419.34	968.602	693.748	818.246	242.876	188.018	202.816	170.94
CD630_14810		putative tryptophan RNA-binding attenuation protein	CDS	-1.93855	5.54e-12	4.49e-10	290.9	322.734	225.871	249.351	82.6643	67.2356	50.3607	83.794
CD630_14820	ssuC	ABC-type transport system, sulfonates-family permease	CDS	-1.7002	1.13e-10	5.02e-09	207.264	154.368	125.426	111.64	40.1512	53.5469	45.3247	46.0867
CD630_14830	ssuB	ABC-type transport system, sulfonates-family ATP-binding protein	CDS	-1.84416	1.26e-10	5.44e-09	251.777	149.969	137.917	201.887	47.6304	50.3261	61.3485	47.7626
CD630_14840	ssuA	ABC-type transport system,alkanesulfonates-family extracellular solute-binding protein	CDS	-0.959891	2.22e-05	0.000125377	443.045	305.937	253.975	279.434	174.382	169.498	165.733	150.829
CD630_14850		conserved hypothetical protein	CDS	-0.381851	0.369792	0.464257	27.9946	5.59886	8.8475	13.37	14.171	8.85739	15.1082	6.70352
CD630_14860		putative lipoprotein	CDS	1.32371	0.0084139	0.0204641	2.95595	3.59926	1.04088	6.01651	4.33003	10.0652	10.9878	7.54146
CD630_14870		conserved hypothetical protein	CDS	0.850505	0.0895864	0.147098	1.21716	8.39828	6.24529	6.68501	5.51095	16.5069	5.4939	10.4742
CD630_14880		Transcriptional regulator, DeoR family	CDS	0.0485532	0.90982	0.934972	2.95595	8.39828	9.36794	6.68501	7.47915	5.63652	5.95172	7.96043
CD630_14890	metN	ABC-type transport system, methionine-specific ATP-binding protein	CDS	1.25435	0.00845638	0.0205534	2.43431	5.19894	2.6022	3.34251	12.2028	4.8313	11.9034	2.93279
CD630_14900	metI	ABC-type transport system, methionine-specific permease	CDS	1.23938	0.0153378	0.0334915	5.56414	1.19975	7.28617	0	5.51095	10.4678	11.4456	8.79837
CD630_14910	metQ	ABC-type transport system, methionine-specific substrate-binding lipoprotein	CDS	0.278526	0.256908	0.347084	23.126	14.3971	7.80661	18.718	24.012	17.3122	19.2286	18.8536
CD630_14920		Two-component sensor histidine kinase,sporulation-associated spo0A	CDS	0.725696	0.0220199	0.0455989	124.672	50.7896	35.9104	52.1431	93.6862	112.73	125.902	111.865
CD630_14930		putative 3-methyladenine DNA glycosylase	CDS	0.790414	0.0855549	0.141849	8.86785	1.99959	8.32706	3.34251	12.2028	13.6887	6.40955	8.3794
CD630_14940		Transcriptional regulator, HTH-type	CDS	-2.2958	1.7e-09	4.11e-08	418.006	475.103	412.189	505.387	80.3024	95.0156	96.1432	97.201
CD630_14950	proC	Pyrroline-5-carboxylate reductase	CDS	-2.78257	2.35e-12	2.33e-10	565.978	1023.79	729.658	870.389	118.092	132.861	102.095	110.189
CD630_14960		uncharacterised protein	CDS	1.24182	8.62e-08	1.13e-06	201.352	114.377	122.304	130.358	313.337	345.438	256.382	434.053
CD630_14970		uncharacterised protein	CDS	0.290459	0.429424	0.524183	10.085	10.7978	13.5315	3.34251	12.5965	13.2861	10.0721	11.3122
CD630_14980	sigA2	RNA polymerase sigma factor SigA2 (sigma-43)	CDS	-0.121727	0.706051	0.769218	152.318	41.9914	39.5535	39.4416	67.3123	58.3782	56.7703	74.9956
CD630_14990		putative membrane protein (virulence factor (mvin) homologue)	CDS	-0.650399	0.00259237	0.00752611	135.278	264.746	262.302	307.511	156.275	171.914	141.01	146.639
CD630_15020	deoC	Deoxyribose-phosphate aldolase (Phosphodeoxyriboaldolase) (Deoxyriboaldolase) (DERA)	CDS	0.558154	0.078875	0.133062	39.6445	15.5968	20.8176	17.381	14.9583	31.4035	37.0838	58.6558
CD630_15030		Transcriptional regulator, GntR family	CDS	0.651652	0.352847	0.449467	1.04328	2.79943	0.520441	7.35351	4.33003	4.02608	6.40955	1.25691
CD630_15040		ABC-type transport system, multidrug-family ATP-binding protein	CDS	0.921623	0.00936849	0.0223292	5.21638	7.19853	8.32706	4.67951	6.29823	18.9226	9.61432	12.9881
CD630_15050		ABC-type transport system, multidrug-family permease	CDS	0.086108	0.839813	0.876105	6.25966	3.19935	5.72485	6.01651	9.44735	7.24695	2.74695	2.93279
CD630_15060		putative drug/sodium antiporter, MATE family	CDS	0.56482	0.107978	0.171078	11.3022	19.9959	22.8994	17.381	20.4693	22.1435	29.3008	32.2607
CD630_15070		putative thioredoxin	CDS	0.596477	0.208194	0.291765	3.12983	7.19853	9.36794	6.68501	9.05371	12.8835	9.61432	6.70352
CD630_15071		conserved hypothetical protein	CDS	1.47132	0.118055	0.183618	0.347759	0	0.520441	1.337	1.57456	1.20783	1.8313	0.41897
CD630_15080		putative iron-sulfur binding protein	CDS	0.384839	0.172836	0.2522	11.3022	11.9975	17.1746	12.033	16.9265	16.5069	18.313	16.3398
CD630_15090		putative lipoprotein	CDS	1.30407	0.00252092	0.00732464	1.73879	3.99918	6.76573	5.34801	10.2346	12.8835	8.24085	9.21734
CD630_15100		conserved hypothetical protein	CDS	-1.72406	1.14e-09	3.04e-08	165.185	142.771	137.396	127.684	35.4275	65.2226	35.2525	37.7073
CD630_15110	cotB	spore coat protein	CDS	1.07164	0.00192644	0.00585457	7.65069	16.3966	26.022	9.35902	33.0657	19.3252	32.9634	36.8693
CD630_15111		conserved hypothetical protein	CDS	1.17715	0.0122323	0.0276935	8.86785	2.39951	3.12265	2.0055	7.87279	16.5069	9.1565	8.3794
CD630_15120	panC	Pantothenate synthetase	CDS	-2.20583	6.67e-11	3.21e-09	1462.85	825.831	724.454	803.539	168.871	219.824	205.106	234.204
CD630_15130	panB	Ketopantoate hydroxymethyltransferase	CDS	-2.54145	6.58e-14	1.57e-11	925.908	776.641	659.399	764.766	136.199	127.627	115.372	157.952
CD630_15140		uncharacterised protein	CDS	-2.32076	4.9e-12	4.16e-10	521.812	406.717	331	571.569	86.6007	97.0286	85.6132	97.201
CD630_15150	pdcA	diguanylate kinase signaling protein	CDS	-0.367383	0.0201392	0.042171	219.088	181.563	188.4	213.252	132.263	182.382	151.998	155.438
CD630_15152		conserved hypothetical protein	CDS	-1.93485	0.00397435	0.0107919	6.60742	0.399918	3.64309	4.67951	1.57456	0.402608	0.457825	1.67588
CD630_15160		Transcriptional regulator, MerR family	CDS	-0.42839	0.294783	0.388399	140.321	22.7953	23.4198	28.7456	37.3957	48.7156	31.1321	48.1815
CD630_15170	feoB	Ferrous iron transport protein B	CDS	1.52989	1.52e-08	2.54e-07	434.525	247.149	225.871	268.069	658.952	853.127	789.29	1101.05
CD630_15180	feoA2	Ferrous iron transport protein	CDS	2.16149	1.24e-07	1.51e-06	31.6461	14.797	6.76573	18.0495	56.6841	90.5869	76.4567	108.932
CD630_15190		putative acyltransferase	CDS	1.36559	6.31e-05	0.000308187	8.86785	4.79902	5.20441	11.3645	22.0438	13.6887	19.2286	22.6244
CD630_15200		putative membrane protein	CDS	1.33303	6.8e-06	4.55e-05	10.6066	7.59845	8.32706	4.67951	22.0438	17.7148	22.4334	20.1106
CD630_15210	tyrS	Tyrosyl-tRNA synthetase (Tyrosine--tRNA ligase) (TyrRS)	CDS	-0.279756	0.100521	0.161194	152.144	199.559	158.214	204.561	145.647	155.407	139.179	147.477
CD630_15220		putative polysaccharide deacetylase	CDS	0.0348066	0.833306	0.870615	585.626	538.69	530.329	458.592	449.536	565.262	485.294	665.743
CD630_15230		putative transporter	CDS	-0.311339	0.475159	0.568152	591.712	108.378	142.08	88.9107	174.776	181.174	177.636	224.149
CD630_15240		putative rubrerythrin	CDS	-1.56365	3.33e-09	7.06e-08	1571.17	2008.39	1689.35	2172.63	745.947	573.717	595.63	601.641
CD630_15250		putative iron-sulfur protein	CDS	-0.20419	0.270822	0.362315	53.0332	70.3856	55.6872	48.8006	59.0459	48.7156	46.2403	43.9918
CD630_15260	pyrC	Dihydroorotase (DHOase)	CDS	-0.542114	0.00179387	0.00549874	164.49	186.762	191.522	197.208	136.199	115.549	132.311	123.596
CD630_15270		ABC-type transport system, permease	CDS	-1.53447	3.76e-10	1.28e-08	1156.12	789.439	699.993	754.07	251.142	281.826	290.719	350.678
CD630_15280		ABC-type transport system, ATP-binding protein	CDS	-1.21821	2.79e-06	2.15e-05	428.787	251.948	198.808	159.103	105.102	121.185	103.468	118.568
CD630_15290		ABC-type transport system, permease	CDS	-1.39065	9.64e-07	8.77e-06	977.55	497.098	414.791	399.095	187.372	192.447	247.683	247.192
CD630_15300		Two-component sensor histidine kinase	CDS	-0.184349	0.454729	0.549619	36.8624	15.5968	20.8176	19.3865	13.7774	26.5722	25.1804	18.0157
CD630_15310		Two-component response regulator	CDS	1.79387	3.13e-05	0.000168149	2.78207	1.59967	4.16353	2.0055	11.4155	5.23391	10.53	9.63631
CD630_15320		ABC-type transport system, ATP-binding protein	CDS	0.880475	0.0279835	0.055967	3.12983	3.19935	5.20441	5.34801	9.44735	10.8704	5.4939	3.77073
CD630_15330		ABC-type transport system, permease	CDS	1.7094	5.85e-05	0.000290035	7.12906	7.59845	7.80661	12.033	18.1074	32.2087	32.0477	28.071
CD630_15340	ggt	Gamma-glutamyltranspeptidase	CDS	-0.965842	8.38e-06	5.48e-05	85.7226	60.7876	53.085	53.4801	29.523	38.2478	34.3369	28.49
CD630_15350	sseA	3-mercaptopyruvate sulfurtransferase	CDS	-0.140104	0.471475	0.565263	130.062	66.7863	58.8098	66.8501	62.9823	84.9504	74.1676	73.7387
CD630_15360		Ferredoxin--NADP(+) reductase subunit alpha	CDS	-1.06045	8.17e-06	5.36e-05	1247.24	668.663	573.006	653.794	394.033	376.439	402.886	335.176
CD630_15370	aspB1	putative glutamate synthase	CDS	-1.14086	1.81e-07	2.14e-06	1877.38	1385.32	1202.74	1330.99	606.992	678.798	661.557	682.083
CD630_15380		putative signaling protein	CDS	0.825435	0.00167347	0.00517412	88.3307	43.991	33.8287	47.4636	95.2607	89.3791	103.011	97.201
CD630_15390		ABC-type transport system, ATP-binding protein	CDS	1.07328	0.0229926	0.0473658	2.43431	2.79943	7.80661	10.696	9.05371	16.9096	9.61432	10.0553
CD630_15400		ABC-type transport system, permease protein	CDS	1.64375	0.00110015	0.00362856	2.08655	7.19853	9.36794	22.0605	21.2565	27.78	37.5416	30.1658
CD630_15410		putative drug/sodium antiporter, MATE family	CDS	0.685311	0.0139157	0.0308969	711.515	344.33	268.027	298.152	545.191	574.925	597.004	898.69
CD630_15420		fic family protein	CDS	0.0688772	0.751958	0.803112	687.693	346.329	331	390.405	398.757	403.816	419.368	622.589
CD630_15430		putative FMN-dependent NADH-azoreductase	CDS	1.82509	0.000139068	0.00060883	2.78207	1.99959	2.6022	4.67951	9.84099	4.8313	11.9034	14.6639
CD630_15431		conserved hypothetical protein	CDS	-1.46851	1.4e-05	8.43e-05	193.702	81.1834	54.1259	104.286	39.3639	33.0139	42.1199	43.5729
CD630_15450		conserved hypothetical protein, DUF1836 family	CDS	0.372049	0.457181	0.551648	88.6785	15.5968	16.1337	30.0826	40.5449	51.9365	55.8546	54.0471
CD630_15460		putative channel-forming hemolysin	CDS	-0.55239	0.108221	0.17131	1630.47	564.685	517.318	716.633	452.292	516.949	551.679	820.762
CD630_15461		conserved hypothetical protein	CDS	0.0822311	0.908424	0.934246	9.38949	1.19975	2.6022	0.668501	3.93639	7.64956	0.457825	5.44661
CD630_15470	hisZ	ATP phosphoribosyltransferase regulatory subunit	CDS	0.143072	0.709753	0.771837	51.4683	21.1957	12.4906	23.3975	32.6721	24.9617	28.3851	37.2883
CD630_15480	hisG	ATP phosphoribosyltransferase (ATP-PRTase) (ATP-PRT)	CDS	0.307968	0.375391	0.469469	87.6352	35.5927	22.379	13.37	56.6841	50.7287	42.1199	54.4661
CD630_15490	hisC	Histidinol-phosphate aminotransferase (Imidazole acetol-phosphate transaminase)	CDS	-0.296734	0.373326	0.467706	82.4188	22.7953	39.5535	37.4361	38.5767	39.4556	43.4934	29.3279
CD630_15500	hisB	Imidazoleglycerol-phosphate dehydratase	CDS	0.384415	0.341072	0.437725	88.1569	12.7974	20.8176	16.7125	36.2148	46.7026	58.6016	47.3436
CD630_15510	hisH	Imidazole glycerol phosphate synthase subunit HisH	CDS	-0.000697187	0.998325	0.999445	84.6793	24.7949	23.9403	33.4251	46.4495	37.04	52.6499	34.7745
CD630_15520	hisA	1-(5-phosphoribosyl)-5-[(5-phosphoribosylamino)methylideneamino] imidazole-4-carboxamide isomerase	CDS	-1.14046	0.00794391	0.0195475	106.762	73.185	84.8319	97.6012	19.2883	58.3782	48.0716	38.9642
CD630_15530	hisF	Imidazole glycerol phosphate synthase subunit HisF	CDS	0.0275908	0.949537	0.964719	5.0425	11.5976	7.28617	8.69052	4.72367	10.0652	8.69867	9.21734
CD630_15540	hisI	Histidine biosynthesis bifunctional protein HisIE [Includes: Phosphoribosyl-AMP cyclohydrolase ; Phosphoribosyl-ATP pyrophosphatase]	CDS	-0.641691	0.0817498	0.136684	100.155	46.7904	42.6762	63.5076	33.0657	35.4295	41.6621	53.6281
CD630_15550		putative amino acid permease	CDS	-1.2176	5.18e-06	3.61e-05	68.8563	101.179	81.1888	119.662	46.4495	31.8061	37.9995	42.316
CD630_15560		putative polysaccharide deacetylase	CDS	-0.231599	0.475986	0.568761	115.282	33.993	32.7878	27.4086	44.8749	46.3	43.0355	49.4384
CD630_15570		putative peptidylprolyl isomerase	CDS	-0.485745	0.0599084	0.105194	177.183	64.3868	63.4938	70.1926	67.3123	71.6643	65.4689	67.0352
CD630_15580	csfV	Extracytoplasmic function (ECF) sigma factor csfV	CDS	-0.416907	0.150598	0.224263	52.3377	19.1961	17.695	25.4031	23.2247	24.1565	20.1443	20.5295
CD630_15590	rsiV	extracytoplasmic function (ECF) anti-sigma factor rsiV	CDS	-0.52558	0.0602891	0.105602	49.5556	29.9939	16.1337	32.0881	25.9802	23.7539	16.9395	23.4623
CD630_15600		conserved hypothetical protein	CDS	-0.85273	0.00197767	0.00598501	159.621	74.7847	51.5237	54.8171	48.024	58.3782	43.9512	41.059
CD630_15610		putative xanthine dehydrogenase accessory factor	CDS	-1.02946	8.84e-05	0.000411774	214.393	103.979	90.0363	75.5407	56.6841	70.8591	59.5172	52.3712
CD630_15620		conserved hypothetical protein	CDS	-0.127532	0.750666	0.80239	46.9474	9.59804	6.76573	24.7345	28.7357	24.5591	14.1926	15.9209
CD630_15640		conserved hypothetical protein	CDS	3.1289	1.08e-06	9.54e-06	2.43431	0.399918	1.04088	2.67401	10.2346	10.8704	18.7708	20.1106
CD630_15650	ilvC	Ketol-acid reductoisomerase	CDS	1.10094	0.00163405	0.00508751	13.5626	27.1944	18.2154	18.718	39.3639	41.0661	43.4934	41.478
CD630_15660	ilvB	Acetolactate synthase large subunit	CDS	0.299343	0.188567	0.268801	37.3841	67.9861	60.8916	70.8611	61.0141	84.5478	59.5172	84.2129
CD630_15670	cotG	spore coat protein-manganese catalase	CDS	1.59764	0.00316508	0.00888513	2.60819	4.79902	3.64309	8.69052	7.08551	19.3252	12.8191	15.9209
CD630_15680		conserved hypothetical protein	CDS	-0.688997	0.00689969	0.017288	67.813	127.974	110.333	156.429	94.8671	75.2878	63.6376	51.1143
CD630_15690		Transcriptional regulator, MarR family	CDS	0.506369	0.0551495	0.0982884	7.47682	9.99796	7.80661	9.35902	14.9583	12.0783	6.86737	14.6639
CD630_15700		hydrolase, alpha/beta domain protein	CDS	-0.0603478	0.821674	0.861514	24.3431	62.3872	101.486	110.303	64.1632	68.846	71.4207	77.5094
CD630_15730		Transcriptional regulator, HTH-type	CDS	1.128	0.000510882	0.00187727	6.25966	11.1977	4.68397	10.696	18.8947	18.52	13.2769	19.6916
CD630_15740		conserved hypothetical protein	CDS	0.419638	0.1562	0.231446	13.9104	6.79861	3.12265	8.02202	13.3837	8.85739	9.1565	14.245
CD630_15750		putative g5 domain protein	CDS	1.9827	0.000608436	0.00219061	1.39104	2.79943	3.12265	3.34251	10.2346	11.6756	6.40955	10.8932
CD630_15760		putative esterase, SGNH hydrolase-type	CDS	0.302953	0.219139	0.304592	33.9065	16.7966	20.8176	19.3865	35.4275	22.9487	29.7586	26.3951
CD630_15770	pgm	Alpha-phosphoglucomutase	CDS	0.278895	0.0640637	0.111231	177.183	125.574	124.385	129.021	146.828	165.472	177.178	187.28
CD630_15780		putative membrane-associated ribonuclease BN-like (Rbn)	CDS	0.642107	0.122016	0.188465	8.86785	5.59886	6.76573	10.0275	9.05371	18.52	11.9034	9.21734
CD630_15790		Two-component sensor histidine kinase,sporulation-associated spo0A	CDS	0.0411417	0.889405	0.919559	47.643	18.7962	18.2154	28.7456	34.2466	36.2348	23.3491	25.1382
CD630_15800	hom2	Homoserine dehydrogenase	CDS	0.183171	0.444426	0.539541	23.9954	27.5944	27.0629	33.4251	37.7894	31.8061	25.6382	31.0038
CD630_15810		uncharacterised protein	CDS	5.34937	1.87e-15	1.67e-12	3.47759	5.59886	7.28617	5.34801	223.981	219.019	222.503	176.386
CD630_15820	hisD	Histidinol dehydrogenase (HDH)	CDS	1.44533	6.12e-08	8.5e-07	21.3872	29.5939	35.39	16.7125	69.2805	80.9243	60.4329	69.968
CD630_15830		conserved hypothetical protein	CDS	0.0977934	0.640238	0.714311	36.6886	29.9939	19.2563	28.0771	32.2784	34.2217	23.3491	33.5176
CD630_15831		conserved hypothetical protein	CDS	-1.01033	1.95e-05	0.000112091	70.2473	50.3897	49.4419	62.1706	20.8629	28.5852	31.5899	34.7745
CD630_15840		Transcriptional regulator, repressor ROK family	CDS	-0.289826	0.473744	0.567411	15.4753	15.5968	6.24529	18.0495	8.26643	12.0783	15.566	9.63631
CD630_15850		putative N-acetylglucosamine kinase NAGK-like	CDS	0.114323	0.801065	0.844334	15.6491	7.59845	8.8475	5.34801	13.3837	6.84434	11.4456	10.8932
CD630_15860		conserved hypothetical protein	CDS	1.20103	0.0445861	0.0820862	4.17311	9.59804	8.32706	4.67951	14.5647	17.3122	20.1443	8.79837
CD630_15870		ABC-type transport system, sugar-family ATP-binding protein	CDS	0.19374	0.74745	0.799743	11.6499	3.99918	15.0928	13.37	11.8092	16.1043	10.9878	10.8932
CD630_15880		ABC-type transport system, sugar-family permease	CDS	0.382995	0.643861	0.717457	4.17311	2.79943	0.520441	5.34801	3.14912	6.44174	2.28912	5.02764
CD630_15890		ABC-type transport system, sugar-family extracellular solute-binding protein	CDS	0.360298	0.563277	0.648104	6.7813	4.3991	11.4497	3.34251	7.47915	9.6626	5.4939	10.8932
CD630_15900		putative membrane protein	CDS	1.27295	1.62e-05	9.61e-05	289.509	163.567	184.757	313.527	488.113	568.081	537.486	705.126
CD630_15910	kdpA	Potassium-translocating ATPase A chain	CDS	1.52246	0.00103446	0.0034527	6.60742	11.9975	13.011	3.34251	19.2883	26.9748	21.0599	33.5176
CD630_15920	kdpB	Potassium-transporting ATPase B chain	CDS	1.34879	0.000272871	0.00109148	5.39026	13.1973	19.2563	10.696	32.6721	23.7539	33.879	29.7469
CD630_15930	kdpC	Potassium-transporting ATPase C chain	CDS	0.666806	0.111309	0.175033	2.95595	6.79861	6.76573	2.67401	5.51095	8.45478	6.40955	9.63631
CD630_15940	cysK	O-acetyl-serine thiol-lyase A (O-acetyl-sulfhydrylase)(OAS-TL)	CDS	0.810229	0.172023	0.251137	60.1623	131.173	113.977	111.64	201.15	205.33	184.046	137.003
CD630_15950	cysE	Serine acetyltransferase (SAT)	CDS	0.573612	0.334577	0.43112	89.2001	253.148	251.893	216.594	300.347	270.553	349.778	281.967
CD630_15951		Ferredoxin	CDS	0.497818	0.34375	0.44087	49.3818	100.779	112.415	97.6012	117.305	128.835	144.215	114.798
CD630_15960	map2	Methionine aminopeptidase Map2 (MAP) (Peptidase M)	CDS	-0.0070612	0.967917	0.975789	141.538	92.3811	69.2187	118.993	110.613	102.263	86.9867	121.501
CD630_15970		conserved hypothetical protein	CDS	0.775982	0.0243997	0.0496341	10.9544	13.9971	10.4088	32.7566	30.7039	27.78	31.1321	23.0433
CD630_15980		putative excinuclease ABC-like	CDS	0.778526	0.319155	0.415146	1.39104	1.59967	4.16353	2.0055	1.18092	4.42869	5.4939	3.77073
CD630_15990	thiD	Phosphomethylpyrimidine kinase	CDS	0.195976	0.626611	0.705728	12.3454	8.7982	14.5723	2.0055	8.66007	8.85739	8.69867	18.4347
CD630_16000	thiM	Hydroxyethylthiazole kinase	CDS	-0.251994	0.530628	0.617508	30.6028	6.39869	11.4497	6.01651	12.5965	14.8965	7.78302	12.9881
CD630_16010	thiE	Thiamine-phosphate pyrophosphorylase	CDS	-0.88972	0.0130588	0.029276	27.2991	8.39828	10.9293	17.381	11.8092	8.05217	8.69867	6.70352
CD630_16020		PTS system, lactose/cellobiose-family IIB component	CDS	-0.259795	0.462909	0.55724	10.4328	9.99796	4.68397	6.01651	9.44735	6.44174	7.78302	3.35176
CD630_16030		ABC-type transport system, multidrug-family permease	CDS	0.299604	0.278125	0.370417	17.7357	9.59804	11.9701	13.37	16.1392	11.273	19.2286	19.2726
CD630_16040		ABC-type transport system, multidrug-family ATP-binding protein	CDS	0.554391	0.0821421	0.137211	5.39026	7.59845	7.28617	7.35351	9.84099	12.8835	9.1565	7.96043
CD630_16050		putative transcriptional regulator	CDS	0.815969	0.0924527	0.150902	1.04328	4.79902	4.68397	6.68501	9.05371	6.84434	9.1565	2.51382
CD630_16060		Transcriptional regulator, GntR family	CDS	2.17936	0.0298131	0.0586077	0	0.799836	1.56132	0	1.57456	3.22087	1.8313	2.09485
CD630_16070		ABC-type transport system, multidrug-family ATP-binding protein	CDS	1.6384	0.00183544	0.00561169	2.95595	1.19975	4.68397	0.668501	7.47915	7.24695	8.24085	7.96043
CD630_16080		ABC-type transport system, multidrug-family permease	CDS	1.28468	0.00473186	0.012534	2.08655	2.39951	2.08176	2.67401	4.72367	4.42869	5.95172	7.12249
CD630_16090		conserved hypothetical protein	CDS	0.38375	0.355983	0.452331	3.12983	17.9963	8.8475	13.37	10.2346	17.3122	17.8552	9.21734
CD630_16100		conserved hypothetical protein	CDS	1.08057	0.0280716	0.0560804	2.43431	6.39869	6.76573	3.34251	11.4155	11.273	5.4939	10.4742
CD630_16110		conserved hypothetical protein	CDS	0.823275	0.0134639	0.0300244	5.9119	7.59845	7.80661	9.35902	12.9901	13.2861	13.7347	12.9881
CD630_16120		putative amidohydrolase	CDS	-0.666231	0.00014023	0.000613162	213.872	325.933	251.893	330.24	145.253	174.732	201.443	184.766
CD630_16130	cotA	spore coat assembly protein	CDS	2.36988	4.68e-11	2.45e-09	54.4243	128.774	92.6385	129.021	471.974	608.341	532.45	466.313
CD630_16140		ABC-type transport system, ATP-binding protein	CDS	0.825892	0.00828401	0.0202725	14.7798	5.19894	7.80661	9.35902	9.84099	20.9356	18.7708	18.8536
CD630_16150		ABC-type transport system, permease	CDS	0.0618329	0.795602	0.839855	65.2048	27.1944	28.6243	45.4581	38.5767	53.1443	39.3729	44.8298
CD630_16160		putative diguanylate kinase signaling protein	CDS	1.10635	0.178268	0.258381	47.9907	13.9971	18.2154	6.01651	48.4177	70.0539	60.8907	19.6916
CD630_16170		Transcriptional regulator, GntR family	CDS	0.468881	0.374761	0.468938	9.91113	2.39951	1.56132	2.0055	3.14912	4.8313	9.1565	8.79837
CD630_16180		ABC-type transport system, multidrug-family ATP-binding protein	CDS	-0.0677541	0.866751	0.899002	45.0348	15.1969	13.5315	17.381	32.6721	23.7539	23.8069	10.4742
CD630_16190		ABC-type transport system, multidrug-family permease	CDS	-0.32551	0.381793	0.475808	30.255	9.59804	14.0519	8.69052	16.1392	11.6756	17.8552	7.12249
CD630_16200		Transporter, Major Facilitator Superfamily (MFS)	CDS	-0.545846	0.118219	0.183714	25.2125	13.9971	6.24529	11.3645	13.3837	7.64956	12.3613	7.54146
CD630_16210		putative mechanosensitive ion channel protein,MscS family	CDS	-0.450213	0.18351	0.264018	32.1677	9.59804	11.4497	8.69052	11.4155	12.0783	12.3613	12.5691
CD630_16220		peptidase propeptide and ypeb domain protein	CDS	-0.565068	0.064579	0.112071	22.6043	21.9955	16.6541	26.7401	15.7456	13.2861	10.53	19.6916
CD630_16230		putative oxidoreductase	CDS	-0.461469	0.0654415	0.113182	901.043	1563.28	1485.86	1562.29	1489.53	922.376	880.855	708.897
CD630_16240	vanR	Two-component response regulator	CDS	-0.122865	0.485554	0.577834	49.7295	38.7921	44.7579	42.1156	57.0777	26.5722	38.4573	39.3832
CD630_16250	vanS	Two-component sensor histidine kinase	CDS	-0.359205	0.032875	0.0633549	62.7705	56.3885	54.6463	82.2257	59.0459	52.7417	42.1199	44.8298
CD630_16260	vanG	D-alanine--D-alanine ligase 2	CDS	0.333905	0.433267	0.52779	3.65147	6.39869	6.76573	10.696	5.11731	6.44174	11.4456	10.0553
CD630_16270	vanY	D-alanyl-D-alanine carboxypeptidase (penicillin-binding protein)	CDS	1.92527	5.41e-05	0.000270436	2.43431	2.79943	3.64309	0.668501	7.87279	8.05217	14.6504	7.12249
CD630_16280	vanTG	Alanine racemase 1	CDS	0.467828	0.0726024	0.123708	19.3006	9.99796	9.88838	11.3645	23.2247	12.0783	21.9756	15.0829
CD630_16290		conserved hypothetical protein	CDS	-0.539751	0.0944447	0.153242	43.9915	19.596	12.4906	13.37	13.7774	16.1043	12.8191	21.7864
CD630_16300		putative membrane protein	CDS	0.875686	0.0270098	0.0542325	13.5626	6.79861	4.16353	4.01101	9.44735	13.6887	14.6504	19.6916
CD630_16310	sodA	spore coat protein-superoxide dismutase (Mn)	CDS	1.23177	0.00563458	0.0145489	2.95595	5.59886	8.32706	3.34251	7.08551	14.8965	11.9034	12.1501
CD630_16320	asnB1	Asparagine synthetase	CDS	-0.0748432	0.792747	0.837584	61.9011	28.7941	22.8994	22.729	35.8212	25.7669	29.3008	42.316
CD630_16330		putative serine protease	CDS	0.110121	0.628416	0.707092	107.979	32.3934	53.085	54.1486	61.8014	64.4174	73.7098	71.2249
CD630_16340	terD	Tellurium resistance protein terD	CDS	-0.454348	0.0138508	0.030791	198.918	145.17	107.731	114.982	99.5908	102.263	101.179	112.703
CD630_16350	terD1	Tellurium resistance protein terD1	CDS	-1.08876	6.51e-06	4.41e-05	706.298	507.096	370.554	471.962	262.951	231.902	259.587	213.256
CD630_16360	terD2	Tellurium resistance protein terD2	CDS	-0.807616	0.000846357	0.00290645	174.053	139.971	120.742	147.07	91.718	90.1843	81.035	69.968
CD630_16370		putative calcium-transporting ATPase	CDS	-1.06677	1.47e-06	1.23e-05	5566.05	4777.42	4301.44	4499.01	2229.97	2235.28	2234.64	2439.66
CD630_16380		conserved hypothetical protein	CDS	-0.261069	0.131567	0.201213	492.6	261.946	246.169	278.097	233.822	261.293	278.815	295.793
CD630_16390		putative tellurite associated resistance protein	CDS	-0.663208	0.000271086	0.00108678	896.001	627.872	538.136	565.552	371.596	398.18	402.428	488.519
CD630_16400		conserved hypothetical protein	CDS	0.896399	7.66e-06	5.07e-05	36.8624	37.5923	33.8287	31.4196	55.8968	59.9887	73.7098	71.6438
CD630_16410		conserved hypothetical protein	CDS	1.27493	2.57e-06	2e-05	28.1685	27.9943	37.4718	29.4141	70.0678	68.846	88.818	69.13
CD630_16420		conserved hypothetical protein	CDS	0.558808	0.00607148	0.0155291	44.5131	69.1859	56.7281	77.5462	81.0897	82.1321	74.1676	125.272
CD630_16430		conserved hypothetical protein	CDS	0.876825	0.00113536	0.00371307	20.8655	15.1969	16.1337	20.7235	40.5449	35.8322	23.8069	33.9366
CD630_16440		Transcriptional regulator, RmlC-type	CDS	-0.0468625	0.833074	0.870615	39.6445	26.7945	27.0629	45.4581	34.6403	24.1565	31.1321	44.4108
CD630_16450		putative membrane protein	CDS	-1.00257	0.000916858	0.00311557	167.794	58.3881	52.0441	84.8997	56.6841	36.6374	37.0838	52.7902
CD630_16460		putative peptidase, M19 family	CDS	-0.660654	0.0308296	0.0602877	69.8995	27.1944	28.1038	48.8006	31.4912	35.4295	16.9395	27.233
CD630_16470		ABC-type transport system, iron-family permease	CDS	-2.67678	4.9e-07	4.96e-06	80.3323	23.5952	39.5535	19.3865	7.47915	10.4678	5.03607	2.93279
CD630_16480		ABC-type transport system, iron-family permease	CDS	-0.862875	0.0352703	0.0670812	15.9969	5.99877	7.28617	11.3645	6.29823	4.42869	4.57825	7.54146
CD630_16490		ABC-type transport system, iron-family ATP-binding protein	CDS	-0.681818	0.193452	0.274448	17.7357	3.19935	5.20441	9.35902	6.29823	8.45478	5.4939	2.93279
CD630_16500		ABC-type transport system, iron-family extracellular substrate-binding protein	CDS	-1.43784	8.47e-05	0.000396143	40.5139	43.1912	26.022	30.0826	7.08551	14.4939	20.6021	10.0553
CD630_16510		putative signaling protein	CDS	0.721961	0.00658806	0.0166004	33.211	16.7966	13.5315	18.0495	28.7357	37.8452	37.5416	34.7745
CD630_16520		putative tellurium resistance protein	CDS	-0.164586	0.526904	0.613873	61.5533	24.395	39.0331	32.7566	39.7576	33.0139	32.0477	38.1263
CD630_16530		putative Probable D-methionine-binding lipoprotein	CDS	0.425872	0.158864	0.234651	26.4297	21.9955	9.36794	8.02202	22.4374	18.9226	25.6382	26.3951
CD630_16540	lplA	putative lipoate-protein ligase	CDS	-0.192715	0.558273	0.643177	21.0394	19.9959	24.4607	20.055	19.2883	18.9226	21.9756	14.6639
CD630_16550		putative Na+/H+ antiporter NhaC-like	CDS	-0.237187	0.254461	0.344822	209.872	105.178	111.895	80.2202	112.975	113.133	95.6854	111.865
CD630_16560		putative membrane protein	CDS	1.68441	0.002836	0.00812869	5.39026	1.59967	2.08176	1.337	2.36184	8.85739	15.566	12.1501
CD630_16570	gcvTPA	Bi-functional glycine dehydrogenase/aminomethyl transferase protein	CDS	1.73708	3.91e-09	8.01e-08	125.367	142.771	103.568	129.021	415.683	432.401	393.272	428.606
CD630_16580	gcvPB	Glycine decarboxylase	CDS	1.06628	0.000176056	0.000746043	310.375	681.061	535.534	562.21	977.8	1257.35	1058.95	1076.75
CD630_16590		Cation-transporting ATPase	CDS	0.637504	0.0150637	0.0329739	28.864	25.9947	53.085	36.0991	61.0141	56.7678	52.6499	51.5333
CD630_16600		uncharacterised protein	CDS	1.35608	0.00313111	0.00881058	11.8238	1.19975	16.6541	4.67951	29.1293	19.3252	18.313	23.4623
CD630_16601	tlpA1	Transposase-like protein A	CDS	0.125729	0.803804	0.846759	2.78207	1.99959	4.16353	2.67401	1.18092	3.22087	1.8313	6.28455
CD630_16610	tlpB5	Transposase-like protein B	CDS	-0.487822	0.133331	0.203302	15.9969	13.1973	14.0519	7.35351	11.4155	8.85739	6.40955	10.0553
CD630_16620		conserved hypothetical protein	CDS	0.220551	0.415444	0.509805	19.3006	14.3971	10.4088	14.707	24.7993	13.2861	15.1082	16.3398
CD630_16630	guaD	Guanine deaminase (Guanase) (Guanine aminase) (Guanine aminohydrolase) (GAH)	CDS	-1.55918	8.32e-08	1.09e-06	90.5912	65.5866	64.5347	42.1156	22.0438	28.1826	18.7708	20.9485
CD630_16632		conserved hypothetical protein	CDS	1.45339	0.0988471	0.159161	0.173879	0.799836	0	2.0055	1.18092	1.61043	0.91565	2.51382
CD630_16640		Transcriptional regulator, RmlC-type	CDS	0.274961	0.38894	0.483364	31.6461	13.5972	14.0519	20.7235	17.7138	30.5982	10.9878	39.8021
CD630_16650	cysM	O-acetylserine (thiol)-lyase (O-acetylserine sulfhydrylase) (OAS-TL)	CDS	0.620436	0.00497791	0.0130693	33.7326	30.3938	22.8994	25.4031	45.6622	38.2478	30.2164	60.3317
CD630_16660		putative membrane glycerophosphoryl diester phosphodiesterase	CDS	1.73545	3.94e-06	2.87e-05	4.17311	7.99836	6.76573	13.37	27.5548	30.5982	23.8069	19.2726
CD630_16670		putative maltose O-acetyltransferase	CDS	-0.263694	0.340831	0.437598	46.9474	18.3962	31.2265	13.37	28.7357	22.1435	18.313	25.1382
CD630_16671		conserved hypothetical protein	CDS	1.51344	0.00780803	0.0192614	1603.69	2920.6	8620.06	4625.36	11412.8	15094.6	14802.4	9408.81
CD630_16680		putative membrane protein	CDS	0.770953	0.0156966	0.0341497	16.3447	9.19812	9.88838	3.34251	13.7774	20.9356	18.7708	16.7588
CD630_16690		ABC-type transport system, multidrug-family ATP-binding protein	CDS	0.341362	0.355838	0.452309	17.2141	5.59886	6.24529	6.68501	12.2028	16.9096	11.4456	7.54146
CD630_16700		ABC-type transport system, multidrug-family permease	CDS	1.3161	0.00672979	0.0168979	10.4328	3.19935	5.20441	4.01101	17.7138	18.9226	16.0239	8.3794
CD630_16710		Two-component response regulator	CDS	0.251356	0.477032	0.569819	11.3022	10.7978	22.379	8.69052	10.2346	19.3252	19.6865	13.826
CD630_16720		Two-component sensor histidine kinase	CDS	1.12729	0.00106257	0.00352675	11.3022	9.99796	9.88838	7.35351	19.682	28.5852	15.566	21.7864
CD630_16730		protein trax	CDS	0.280453	0.382182	0.476127	13.3887	10.7978	6.76573	4.01101	9.05371	17.3122	9.1565	9.21734
CD630_16731		conserved hypothetical protein	CDS	1.08951	0.0852986	0.141556	0.869397	2.79943	1.56132	0	1.18092	2.41565	4.12042	3.77073
CD630_16740		putative NADPH-dependent FMN reductase	CDS	-1.0162	0.000788298	0.0027333	16.8663	20.7957	18.2154	31.4196	7.08551	18.1174	7.3252	9.63631
CD630_16750		Transcriptional regulator, hxlR family	CDS	0.315334	0.23689	0.32521	13.3887	9.59804	6.24529	4.67951	14.9583	11.273	9.61432	9.21734
CD630_16760	pcp	Pyrrolidone-carboxylate peptidase	CDS	0.485968	0.0897986	0.147311	18.6051	10.7978	13.011	3.34251	20.8629	17.3122	16.9395	12.9881
CD630_16770		putative membrane protein	CDS	0.476148	0.21322	0.297292	9.56337	9.19812	3.12265	2.67401	4.72367	13.2861	11.4456	7.54146
CD630_16780		putative membrane protein	CDS	0.828677	0.111219	0.17497	3.99923	3.99918	1.04088	4.01101	4.33003	6.03913	7.78302	5.86558
CD630_16781		conserved hypothetical protein	CDS	1.42709	0.193986	0.274768	0	0.399918	3.12265	0	1.9682	1.20783	1.8313	2.51382
CD630_16790		putative flavodoxin	CDS	-1.22738	0.00119572	0.00387144	14.9536	11.1977	21.3381	13.37	3.14912	8.45478	5.4939	8.79837
CD630_16800		putative FMN-binding protein	CDS	-1.17275	0.00292652	0.00834012	10.4328	16.7966	13.011	17.381	7.08551	3.62348	7.78302	6.70352
CD630_16810		Transcriptional regulator, TetR family	CDS	-0.804317	0.000636587	0.00227817	22.0827	23.5952	14.5723	17.381	11.8092	12.4809	10.9878	9.63631
CD630_16820	iunH	putative nucleoside hydrolase, IUNH family	CDS	-0.749975	2.67e-05	0.000147044	250.56	201.559	179.552	183.169	145.253	99.8469	136.432	103.905
CD630_16830		putative membrane protein	CDS	-0.665589	0.00112454	0.00369122	175.097	116.376	89.5158	131.695	88.5689	64.4174	78.7459	92.5923
CD630_16840		putative radical SAM superfamily protein	CDS	-0.652722	0.000735572	0.00257811	113.543	98.3799	68.1778	90.2477	68.4933	58.3782	44.8668	64.5214
CD630_16850		putative binding protein	CDS	0.867977	0.0573596	0.101417	6.25966	1.99959	2.08176	4.01101	7.08551	12.0783	5.03607	3.77073
CD630_16860		Transcriptional regulator, repressor-like	CDS	0.619798	0.049584	0.0895323	8.86785	8.7982	14.0519	9.35902	9.05371	26.9748	14.1926	12.1501
CD630_16870		putative lipoprotein	CDS	-0.301879	0.32346	0.419218	59.8145	22.7953	11.9701	22.729	21.2565	23.3513	21.9756	32.2607
CD630_16880		Two-component response regulator	CDS	-0.955681	0.000234466	0.000957181	74.4204	46.3905	35.39	55.4856	27.1611	32.6113	16.4817	33.5176
CD630_16890		Two-component sensor histidine kinase	CDS	-1.00503	1.71e-06	1.4e-05	174.053	119.176	109.293	116.319	68.4933	67.6382	49.9029	73.3197
CD630_16900	trxA	Thioredoxin	CDS	-1.62028	1.43e-06	1.21e-05	94.5904	188.761	159.775	205.898	84.2388	35.0269	46.6981	43.9918
CD630_16910	trxB	putative thioredoxin-disulfide reductase	CDS	-1.55456	1.99e-07	2.28e-06	1419.73	2865.41	2001.62	2587.1	969.534	793.944	652.858	603.736
CD630_16920		Transcriptional regulator, ArsR family	CDS	-1.88237	5.51e-08	7.78e-07	2493.6	1265.34	1030.99	1363.07	404.268	394.556	379.537	491.452
CD630_16930		putative dinitrogenase iron-molybdenum cofactor	CDS	-1.66908	1.96e-07	2.26e-06	1674.11	835.829	584.455	782.147	276.729	269.748	268.285	405.563
CD630_16940		conserved hypothetical protein	CDS	-1.41567	0.000461054	0.00171055	494.513	129.174	101.486	149.076	89.3562	82.9373	47.6138	110.189
CD630_16950		putative symporter protein	CDS	-1.51169	9.48e-07	8.67e-06	836.36	341.93	345.573	404.443	163.36	139.303	173.516	201.525
CD630_16960		Sodium:alanine symporter	CDS	-1.11434	0.00148232	0.00468877	124.498	64.3868	61.9325	54.1486	31.0975	42.2739	29.3008	39.8021
CD630_16970	ribH	6,7-dimethyl-8-ribityllumazine synthase	CDS	-2.2931	0.0932507	0.151718	785.761	14.797	6.76573	5.34801	63.3759	35.4295	22.8912	46.9246
CD630_16980	ribBA	Riboflavin biosynthesis protein ribBA [Includes: 3,4-dihydroxy-2-butanone 4-phosphate synthase; GTP cyclohydrolase-2]	CDS	-1.93854	0.149506	0.222916	2120.29	22.7953	15.0928	30.7511	146.04	164.264	110.794	154.181
CD630_16990	ribE	Riboflavin synthase alpha subunit	CDS	-1.84503	0.119086	0.184497	891.654	20.3958	22.8994	22.729	72.4297	76.093	53.1077	69.13
CD630_17000	ribD	Riboflavin biosynthesis protein ribD [Includes: Diaminohydroxyphosphoribosylaminopyrimidine deaminase ; 5-amino-6-(5-phosphoribosylamino)uracil reductase]	CDS	-1.52318	0.16664	0.244379	1979.62	59.9877	62.4529	48.8006	183.83	216.201	163.901	189.793
CD630_17010	recQ	ATP-dependent DNA helicase	CDS	-0.827347	0.000740645	0.0025908	123.454	57.9881	60.3712	102.281	42.1194	39.8582	49.9029	62.8455
CD630_17020	thiC	Thiamine biosynthesis protein ThiC	CDS	0.739927	0.0188226	0.0397861	12.8671	9.99796	21.8585	14.707	25.5866	22.1435	20.6021	29.7469
CD630_17030	thiF	Thiamine biosynthesis protein ThiF	CDS	1.40861	0.0101723	0.0239254	5.56414	2.39951	1.56132	9.35902	16.5329	11.273	14.1926	7.12249
CD630_17040	thiG	Thiazole biosynthesis protein ThiG	CDS	0.758354	0.244277	0.333939	0.869397	5.99877	6.76573	6.01651	9.84099	4.8313	7.3252	8.79837
CD630_17050	thiH	Thiamine biosynthesis protein ThiH	CDS	1.28195	0.00945825	0.0224975	1.39104	7.19853	3.64309	6.68501	7.47915	12.8835	7.78302	14.6639
CD630_17060	thiE2	Thiamine-phosphate pyrophosphorylase ThiE2	CDS	2.38017	6.84e-05	0.000328967	0.869397	1.59967	3.12265	2.67401	3.93639	10.8704	11.9034	11.7312
CD630_17070		putative C4-dicarboxylate anaerobic carrier,DcuC family	CDS	1.56674	0.00300866	0.0085401	2.78207	7.99836	7.80661	2.0055	14.9583	18.9226	19.6865	6.28455
CD630_17080		rela/spot domain protein	CDS	-0.490296	0.186608	0.266861	55.1198	25.5948	15.0928	39.4416	25.1929	30.1956	20.1443	22.2054
CD630_17090	mobA	Molybdopterin-guanine dinucleotide biosynthesis protein A	CDS	-1.02025	5.57e-05	0.00027724	23.8215	29.9939	17.1746	28.0771	11.8092	10.0652	10.9878	15.9209
CD630_17100		putative NAD(P)-binding protein	CDS	-0.0837167	0.795563	0.839855	6.95518	5.99877	11.4497	5.34801	7.87279	6.03913	7.78302	6.28455
CD630_17110		uncharacterised protein, UPF0145 family	CDS	-0.434	0.0123328	0.0279032	134.93	138.772	134.274	141.722	107.07	79.3139	114.914	105.58
CD630_17120	moaB	Molybdenum cofactor biosynthesis protein MoaB	CDS	-0.158665	0.634537	0.710394	17.7357	7.59845	6.24529	20.055	8.66007	14.8965	13.7347	9.21734
CD630_17130	moaA	Molybdenum cofactor biosynthesis protein MoaA	CDS	-0.180471	0.321366	0.417157	83.636	54.7888	62.4529	66.8501	46.0558	68.4434	46.6981	75.8335
CD630_17140	moaC	Molybdenum cofactor biosynthesis protein MoaC	CDS	0.131239	0.666502	0.736475	15.823	12.3975	12.4906	23.3975	10.6283	10.8704	30.6743	17.5967
CD630_17150		putative molybdenum cofactor sulfurase	CDS	0.997438	0.0324243	0.0627824	1.56491	5.19894	2.6022	6.68501	3.93639	4.42869	10.9878	10.0553
CD630_17151		conserved hypothetical protein	CDS	1.48448	0.288037	0.381201	0	0.399918	0.520441	0	0.393639	1.61043	0	0
CD630_17160		putative permease	CDS	-0.344256	0.175311	0.25531	18.6051	16.3966	19.7768	20.7235	16.9265	12.0783	14.1926	15.9209
CD630_17170		uncharacterised protein	CDS	-1.95672	1.85e-09	4.4e-08	60.8578	82.7831	79.6275	106.292	18.8947	20.533	21.0599	23.8813
CD630_17180		putative hydantoinase	CDS	-1.88767	3.26e-11	1.88e-09	292.813	473.503	481.928	501.376	94.0798	148.16	123.613	106.418
CD630_17210		conserved hypothetical protein	CDS	-1.57557	4.07e-07	4.26e-06	83.1144	43.991	45.7988	42.1156	18.5011	25.3643	16.0239	12.9881
CD630_17220		putative transcriptional regulator	CDS	0.240411	0.436346	0.531161	21.2133	4.79902	13.5315	10.0275	17.3201	17.3122	15.566	10.4742
CD630_17230		putative acyltransferase	CDS	-1.43707	1.41e-08	2.39e-07	65.3787	53.1891	73.9026	86.2367	23.6184	28.1826	30.2164	20.5295
CD630_17240		conserved hypothetical protein	CDS	0.056742	0.905956	0.932348	3.30371	10.7978	2.08176	8.02202	4.72367	11.273	4.12042	4.1897
CD630_17250		Transcriptional regulator, AraC family	CDS	1.29321	0.00506789	0.013286	2.78207	3.99918	4.16353	0.668501	3.93639	8.85739	10.0721	6.70352
CD630_17260		conserved hypothetical protein	CDS	1.61754	0.0668654	0.11531	0.173879	0	2.6022	0.668501	1.57456	4.02608	1.37347	1.25691
CD630_17270		conserved hypothetical protein	CDS	2.112	0.0020805	0.00622755	1.21716	0.399918	1.56132	2.0055	4.72367	0.805217	9.1565	6.70352
CD630_17280		uncharacterised protein	CDS	2.17798	1.37e-06	1.16e-05	2.08655	2.79943	2.08176	2.67401	12.5965	6.84434	16.4817	7.12249
CD630_17281		conserved hypothetical protein	CDS	0.782032	0.408747	0.503073	1.39104	3.19935	3.12265	4.67951	3.14912	3.22087	7.3252	5.86558
CD630_17290		putative sodium:phosphate symporter	CDS	-0.199347	0.628143	0.707008	94.2426	19.9959	29.1447	10.696	31.4912	42.6765	34.7947	31.4227
CD630_17291		Fragment of putative transcriptional regulator,AraC family (C-terminal region)	CDS	1.63354	0.0443184	0.0816778	0	2.39951	3.12265	8.02202	8.26643	8.85739	6.40955	11.3122
CD630_17292		conserved hypothetical protein	CDS	2.70933	0.000231355	0.00094556	0.521638	0.399918	0	0.668501	1.9682	2.01304	1.8313	5.44661
CD630_17300		putative ATP-binding protein	CDS	-1.85129	3.49e-13	4.91e-11	1011.8	930.61	803.04	959.968	266.888	236.734	263.249	260.18
CD630_17310		putative acetyltransferase	CDS	0.0330295	0.897979	0.926009	23.4737	13.5972	9.36794	22.729	23.2247	22.1435	14.1926	11.7312
CD630_17320		putative cobalamin-binding protein	CDS	0.364616	0.248216	0.338286	12.6932	13.1973	9.88838	8.02202	14.9583	12.8835	7.3252	22.2054
CD630_17330	hemE	Uroporphyrinogen decarboxylase (URO-D)	CDS	-0.329754	0.139454	0.210567	33.0371	24.395	34.8695	40.1101	37.0021	24.9617	17.8552	24.7192
CD630_17340		conserved hypothetical protein	CDS	-0.00688346	0.980214	0.986018	10.4328	7.99836	13.011	5.34801	5.90459	8.05217	15.566	7.96043
CD630_17350		putative hydrolase	CDS	0.120894	0.698055	0.762836	15.9969	4.3991	6.76573	14.707	16.1392	8.85739	9.1565	12.1501
CD630_17360		Transcriptional regulator, HTH-type	CDS	0.251237	0.394757	0.48974	18.2573	13.1973	9.36794	13.37	10.2346	10.4678	25.1804	20.5295
CD630_17370		putative divalent ion symporter	CDS	0.556381	0.0873731	0.144061	7.82457	7.59845	3.64309	6.68501	7.08551	8.05217	15.1082	8.79837
CD630_17380		Two-component sensor histidine kinase	CDS	0.678007	0.0146594	0.0322471	32.1677	13.9971	14.5723	34.0936	36.2148	40.2608	40.2886	35.6124
CD630_17390		Two-component response regulator	CDS	0.687394	0.0108069	0.0251733	19.8223	13.9971	23.9403	13.37	26.3738	41.0661	31.5899	16.3398
CD630_17400		Glycine/sarcosine/betaine reductase complex,protein B, alpha and beta subunits	CDS	1.26562	0.0101701	0.0239254	2.08655	7.19853	9.88838	4.01101	12.5965	11.6756	17.8552	11.3122
CD630_17410		Fragment of selenoprotein B,glycine/betaine/sarcosine/D-proline reductase family (sarcosine reductase)	CDS	2.34115	4.47e-06	3.2e-05	1.91267	4.3991	3.64309	2.0055	12.5965	16.9096	16.9395	12.9881
CD630_17430		Two-component response regulator	CDS	0.990951	0.0412307	0.0768642	3.82535	1.99959	3.64309	0	6.29823	3.62348	4.12042	7.12249
CD630_17440		Two-component sensor histidine kinase	CDS	1.21898	0.00058961	0.00213144	10.6066	7.99836	16.6541	7.35351	22.4374	24.9617	31.1321	20.9485
CD630_17450		conserved hypothetical protein	CDS	1.45009	0.00229154	0.00676278	3.99923	13.1973	12.4906	6.01651	22.0438	35.4295	19.6865	18.0157
CD630_17451	feoA3	Ferrous iron transport protein	CDS	-3.63319	4.5e-08	6.66e-07	4727.78	971.001	711.963	1112.39	176.35	196.473	130.022	103.905
CD630_17452		conserved hypothetical protein	CDS	-2.79354	1.22e-06	1.05e-05	114.239	31.9935	27.5834	52.1431	3.93639	11.273	9.1565	8.79837
CD630_17460	gltC	Sodium/glutamate symporter	CDS	2.36797	6.89e-05	0.000330522	2.08655	3.99918	2.6022	0.668501	11.8092	12.8835	12.3613	12.9881
CD630_17470	add	Adenosine deaminase (Adenosine aminohydrolase)	CDS	1.08073	0.00212575	0.00633639	6.95518	13.9971	7.80661	11.3645	23.6184	17.7148	21.0599	20.9485
CD630_17480		conserved hypothetical protein	CDS	1.14819	0.000192602	0.000806576	14.2581	17.1965	12.4906	8.69052	21.2565	16.5069	34.7947	46.5057
CD630_17490		putative 2-hydroxyacyl-CoA dehydratase	CDS	-0.146243	0.402634	0.497265	389.664	241.551	240.444	290.798	307.826	237.539	224.792	281.548
CD630_17500		putative CoA enzyme activase	CDS	0.0863742	0.602837	0.684136	246.387	205.958	210.258	185.843	249.567	212.175	210.599	229.595
CD630_17510	cwp13	putative cell wall binding protein cwp13	CDS	0.150568	0.252051	0.342468	365.842	276.743	269.068	259.379	329.083	301.151	298.044	373.302
CD630_17511		conserved hypothetical protein	CDS	-1.95198	6.55e-05	0.000317343	2212.27	1172.96	1002.89	2119.15	513.699	371.608	412.042	384.614
CD630_17520		Transcriptional regulator, TetR family	CDS	0.616076	0.0618727	0.108005	9.91113	7.59845	5.20441	20.055	20.0756	14.4939	14.1926	14.6639
CD630_17530		ABC-type transport system, multidrug-family ATP-binding protein	CDS	1.41413	0.000113475	0.000511856	4.86862	3.19935	3.12265	7.35351	15.7456	9.6626	9.1565	13.826
CD630_17540		ABC-type transport system, multidrug-family permease	CDS	0.904442	0.00566213	0.0146077	5.9119	8.39828	4.68397	4.01101	10.2346	14.0913	9.61432	10.0553
CD630_17550		ABC-type transport system, multidrug-family permease	CDS	0.84748	0.0610676	0.106808	3.99923	4.3991	9.36794	5.34801	5.90459	10.4678	10.53	13.407
CD630_17551		Transcriptional regulator, HTH-type	CDS	0.427001	0.1821	0.262413	7.12906	3.59926	6.24529	5.34801	6.69187	8.45478	9.61432	5.86558
CD630_17560	def1	Peptide deformylase 1 (PDF 1) (Polypeptide deformylase 1)	CDS	-1.20631	0.000783593	0.00271971	15.3014	15.9967	13.011	24.066	9.44735	8.45478	3.20477	7.96043
CD630_17570		conserved hypothetical protein	CDS	-0.614161	0.195244	0.276222	6.43354	7.19853	2.08176	10.696	3.93639	5.63652	2.28912	5.02764
CD630_17580		putative radical SAM superfamily protein	CDS	-2.02548	1.42e-05	8.57e-05	120.325	65.1867	49.4419	69.5241	28.342	9.6626	15.1082	22.2054
CD630_17590		methyltransferase domain protein	CDS	0.312947	0.370139	0.464366	7.47682	7.99836	8.32706	8.69052	12.2028	10.8704	5.03607	11.7312
CD630_17591		Fragment of conserved hypothetical protein,UPF0027 family (C-terminal region)	CDS	0.72898	0.0465939	0.0850804	4.52086	3.59926	1.04088	4.01101	7.87279	4.02608	6.86737	4.1897
CD630_17600		putative iron-sulfur protein	CDS	0.99597	0.000789042	0.0027333	10.6066	11.1977	18.2154	17.381	27.1611	33.4165	21.0599	30.1658
CD630_17610		putative phenazine biosynthesis PhzC/PhzF protein	CDS	1.14208	9.47e-07	8.67e-06	18.0835	15.5968	16.1337	15.3755	40.1512	26.9748	37.5416	40.2211
CD630_17620		conserved hypothetical protein	CDS	1.62011	5.37e-08	7.72e-07	65.7264	70.3856	56.2076	68.1871	201.937	178.356	164.817	255.991
CD630_17630		putative membrane protein	CDS	1.47366	0.00198482	0.00600155	3.12983	0.799836	1.56132	2.67401	4.72367	6.84434	5.03607	7.54146
CD630_17640		putative phenylalanyl-tRNA synthetase beta chain	CDS	-0.906667	0.00010229	0.00046612	109.196	69.1859	74.4231	64.1761	30.3102	35.4295	48.5294	56.142
CD630_17650		putative hydrolase, NUDIX family	CDS	-0.733254	0.000898226	0.00306686	115.456	66.3864	59.3303	56.1541	37.0021	54.3521	46.2403	43.1539
CD630_17660		putative lipoprotein	CDS	0.618953	0.186579	0.266861	4.17311	8.7982	9.36794	5.34801	5.90459	12.0783	8.24085	15.5019
CD630_17670	gapB	Glyceraldehyde-3-phosphate dehydrogenase (GAPDH)	CDS	-1.13802	0.00262679	0.00760746	66.4219	61.9873	51.5237	62.8391	24.7993	26.9748	25.1804	33.5176
CD630_17671		conserved hypothetical protein	CDS	0.11283	0.800757	0.844297	3.47759	2.39951	2.08176	3.34251	4.33003	1.20783	2.74695	4.1897
CD630_17680		putative membrane protein	CDS	-1.61171	1.76e-07	2.09e-06	256.124	198.759	192.043	196.539	70.8551	66.833	69.1315	69.549
CD630_17690		putative CoA enzyme activase	CDS	0.393533	0.0130204	0.0292364	140.321	185.162	166.021	234.644	237.758	214.188	262.334	237.137
CD630_17700	ogt2	Methylated-DNA-[protein]-cysteine S-methyltransferase 2	CDS	-0.662735	0.119022	0.184479	7.30294	7.19853	4.16353	10.696	4.33003	4.42869	4.12042	5.44661
CD630_17710		putative monooxygenase	CDS	-2.22087	7.44e-11	3.54e-09	159.795	170.765	153.01	175.147	35.8212	24.1565	46.6981	34.7745
CD630_17720		conserved hypothetical protein	CDS	-0.143733	0.716542	0.777088	18.0835	4.3991	3.12265	6.68501	8.66007	4.42869	11.4456	7.54146
CD630_17730		conserved hypothetical protein	CDS	0.803972	0.00312429	0.00879832	24.3431	13.9971	6.76573	12.7015	27.9484	22.5461	22.8912	32.2607
CD630_17740		ABC-type transport system, aminoacid-family extracellular solute-binding protein	CDS	2.01105	0.000202475	0.000842977	3.82535	5.19894	8.32706	7.35351	21.2565	22.5461	26.5538	24.7192
CD630_17750		ABC-type transport system, aminoacid-family permease	CDS	2.60654	5.53e-08	7.78e-07	2.08655	3.99918	5.72485	8.02202	27.9484	20.533	27.9273	32.2607
CD630_17760		ABC-type transport system, aminoacid-family ATP-binding protein	CDS	1.78842	0.000136636	0.00060113	2.95595	13.5972	9.36794	12.033	32.2784	22.9487	35.2525	33.9366
CD630_17770		putative arsenate reductase	CDS	0.266505	0.5193	0.608061	8.17233	14.3971	11.4497	28.7456	27.1611	21.3382	9.1565	13.407
CD630_17780		conserved hypothetical protein	CDS	-0.577073	0.0761117	0.128827	57.0324	37.1924	24.9812	44.1211	23.2247	33.8191	21.9756	31.4227
CD630_17790		conserved hypothetical protein	CDS	0.0634809	0.779614	0.82763	47.643	42.7912	23.9403	32.7566	43.3003	31.0009	33.879	47.3436
CD630_17800		putative RNA methylase	CDS	-0.342686	0.034649	0.0661465	261.341	170.765	187.879	163.783	136.593	165.472	169.395	148.315
CD630_17810		putative lipoprotein	CDS	-0.0317693	0.84143	0.87733	197.875	113.177	138.437	129.689	158.637	135.679	134.143	139.936
CD630_17820		Two-component response regulator	CDS	0.0661259	0.732794	0.789435	89.8957	76.3844	53.085	52.1431	75.9724	63.2095	85.1554	62.4265
CD630_17830		Two-component sensor histidine kinase	CDS	0.107828	0.474951	0.568095	222.74	148.37	153.53	134.369	188.947	160.641	200.527	162.56
CD630_17840	truA2	Pseudouridylate synthase (tRNA pseudouridine synthase A)	CDS	0.0881619	0.590189	0.672563	49.5556	49.9898	52.0441	37.4361	57.865	50.3261	49.4451	43.9918
CD630_17850	argG	Argininosuccinate synthase (Citrulline--aspartate ligase)	CDS	-0.781054	0.00418142	0.0112429	45.5564	63.1871	72.8617	82.8942	35.4275	25.3643	53.5655	38.5452
CD630_17860		conserved hypothetical protein	CDS	0.641043	0.213519	0.297592	1.21716	11.1977	6.76573	9.35902	11.0219	12.4809	10.0721	8.3794
CD630_17870		Transcriptional regulator, MerR family	CDS	0.139892	0.607246	0.688482	14.9536	16.7966	22.379	18.718	17.7138	18.9226	22.8912	20.1106
CD630_17880		putative membrane protein	CDS	1.40888	0.0286915	0.0571588	1.73879	1.19975	3.64309	3.34251	8.26643	1.61043	9.61432	5.02764
CD630_17890		putative membrane protein	CDS	0.563806	0.127825	0.196671	3.82535	4.79902	7.28617	6.01651	9.44735	5.23391	6.86737	9.63631
CD630_17900		putative exonuclease	CDS	-0.172896	0.805605	0.848406	13.7365	11.1977	9.36794	30.7511	14.171	12.8835	15.1082	13.826
CD630_17910		conserved hypothetical protein	CDS	-0.195479	0.65921	0.73068	12.6932	2.79943	3.64309	6.01651	9.44735	8.05217	2.74695	3.35176
CD630_17920		putative L-threonine 3-dehydrogenase	CDS	-1.18694	3.61e-06	2.66e-05	158.926	95.5805	62.9734	94.9272	57.4714	39.8582	44.8668	40.2211
CD630_17930		putative oxidoreductase	CDS	-2.14347	0.00181251	0.00555109	172.662	52.7892	34.8695	56.8226	39.7576	8.05217	10.0721	14.6639
CD630_17940		conserved hypothetical protein	CDS	-1.59975	0.0261055	0.0526538	9.21561	2.79943	3.12265	21.392	3.54275	4.42869	1.8313	1.67588
CD630_17950		conserved hypothetical protein	CDS	-1.34816	0.0185665	0.0393381	35.6453	20.3958	15.6132	38.7731	11.8092	9.25999	11.9034	10.4742
CD630_17960		putative nitrite and sulfite reductase subunit	CDS	-2.74391	2.07e-06	1.65e-05	19044.1	16308.7	13226.5	13139.4	2154.39	2305.34	2397.63	2356.29
CD630_17970		Coenzyme A disulfide reductase (CoA-disulfide reductase) (CoADR)	CDS	-2.56965	3.72e-06	2.73e-05	48015.1	48065.4	40925.4	39024.4	6618.26	7819.46	7398.45	7815.46
CD630_17980		Transcriptional regulator, LysR family	CDS	-0.553562	0.0340828	0.065275	151.275	47.9902	74.4231	80.2202	69.2805	63.2095	39.8308	70.8059
CD630_17990	terD3	Tellurium resistance protein terD3	CDS	0.0293608	0.929395	0.947994	20.8655	4.3991	7.28617	13.37	9.84099	9.25999	16.0239	13.826
CD630_18000	terD4	Tellurium resistance protein terD4	CDS	0.384717	0.187924	0.268205	46.5997	13.9971	18.7359	13.37	30.7039	46.7026	26.096	23.4623
CD630_18010		putative membrane protein	CDS	-0.83293	0.00323238	0.00905269	139.104	42.3913	49.9623	47.4636	46.4495	37.4426	37.0838	38.5452
CD630_18020		putative hydrolase, metallo-beta-lactamase superfamily	CDS	0.725254	0.00285333	0.00816413	73.3771	53.989	38.5126	45.4581	81.877	87.366	89.2758	94.6872
CD630_18030	cwp23	putative cell wall-binding protein cwp23	CDS	1.48554	4.18e-07	4.35e-06	61.0317	42.7912	34.8695	36.0991	105.495	113.536	149.251	127.786
CD630_18040	scrR	Transcriptional regulator, LacI family	CDS	0.112636	0.658544	0.73056	33.211	23.1953	22.8994	18.718	22.8311	21.3382	24.2647	39.3832
CD630_18050	scrB	Sucrose-6-phosphate hydrolase (Sucrase) (Invertase)	CDS	0.813741	0.0476345	0.0867143	3.82535	5.99877	7.28617	11.3645	12.2028	8.05217	13.2769	13.826
CD630_18060	scrK	Fructokinase	CDS	1.22692	0.000170492	0.000725913	10.9544	5.99877	5.72485	2.67401	14.5647	15.7017	20.1443	14.245
CD630_18070		putative NADPH-dependent FMN reductase	CDS	-0.0721388	0.797991	0.841878	51.1205	16.3966	20.8176	31.4196	33.853	22.9487	22.4334	36.8693
CD630_18080		Pyridoxal-dependent decarboxylase, group IV decarboxylase family	CDS	-0.369095	0.312901	0.40835	43.9915	10.7978	15.0928	8.69052	9.84099	16.5069	20.6021	17.5967
CD630_18090		Fragment of putative permease, MFS family	CDS	-0.950937	0.000149648	0.000650358	206.047	87.5821	80.6684	96.9327	53.9286	72.4695	54.939	64.5214
CD630_18100		Transcriptional regulator, beta-lactams repressor	CDS	-0.671595	0.0293133	0.0580116	98.7635	33.1932	33.8287	30.0826	32.6721	17.7148	27.9273	48.1815
CD630_18110		Fragment of putative two-component sensor histidine kinase (N-terminal region)	CDS	0.84914	0.255311	0.345843	8.17233	2.79943	3.64309	6.01651	10.2346	5.23391	10.53	12.9881
CD630_18120		Fragment of putative two-component response regulator (N-terminal region)	CDS	0.94523	0.0187271	0.0396077	13.5626	5.59886	4.16353	1.337	14.9583	16.5069	11.9034	10.8932
CD630_18130		conserved hypothetical protein	CDS	1.7152	0.000364461	0.00139642	1.21716	2.39951	2.08176	4.67951	3.54275	10.8704	7.78302	7.96043
CD630_18140		putative phosphoglycerate mutase	CDS	0.536476	0.0632	0.11016	22.6043	19.1961	23.9403	14.0385	18.8947	27.3774	41.2042	29.7469
CD630_18150		conserved hypothetical protein	CDS	0.506427	0.0195759	0.0412319	42.7743	27.1944	25.5016	28.0771	51.1731	40.6635	47.6138	38.5452
CD630_18160	cmk	Cytidylate kinase (CK) (Cytidine monophosphate kinase) (CMP kinase)	CDS	0.596232	0.00365645	0.0100832	34.4281	27.9943	25.5016	42.1156	42.1194	42.2739	63.6376	48.1815
CD630_18170		putative acyltransferase	CDS	0.339159	0.206046	0.28921	35.4714	21.5956	18.2154	17.381	22.4374	37.04	20.6021	40.2211
CD630_18180	ispH	4-hydroxy-3-methylbut-2-enyl diphosphate reductase	CDS	-0.714782	0.000672559	0.00239251	104.154	81.9832	69.7391	51.4746	46.8431	53.9495	39.3729	48.6005
CD630_18190		putative membrane protein	CDS	0.0336135	0.916063	0.938688	78.0719	18.3962	20.2972	34.0936	29.9166	38.6504	48.0716	42.7349
CD630_18200	ade	adenine deaminase	CDS	-1.08312	0.00042202	0.00158316	167.098	458.706	435.089	537.475	148.402	169.498	252.719	182.252
CD630_18220	bcp	putative thiol peroxidase	CDS	-0.254535	0.510402	0.600235	19.4745	78.7839	60.3712	84.2312	73.2169	39.8582	51.7342	35.6124
CD630_18230		conserved hypothetical protein, UPF0246 family	CDS	0.467749	0.212033	0.296349	13.5626	31.9935	30.706	48.1321	58.2586	36.2348	48.5294	24.3003
CD630_18240		P-type calcium transport ATPase	CDS	0.0270483	0.918657	0.940266	197.701	571.483	454.345	566.221	591.64	410.661	409.753	408.077
CD630_18250	metY	O-acetylhomoserine sulfhydrylase	CDS	1.23107	6.76e-05	0.000325631	45.5564	31.1936	43.1966	39.4416	64.5569	84.9504	108.504	117.312
CD630_18260	metA	Homoserine O-succinyltransferase	CDS	0.76938	0.00311726	0.00878544	51.1205	49.1899	49.4419	30.0826	62.9823	77.7034	72.7941	95.5251
CD630_18270		Transcriptional regulator, MarR family	CDS	3.06052	4.88e-11	2.52e-09	19.9961	12.7974	13.5315	10.696	89.7498	114.341	123.155	163.817
CD630_18280	ftsH1	Cell division protease FtsH1	CDS	2.58378	1.71e-14	6.8e-12	219.436	270.345	259.7	237.318	1124.23	1553.26	1273.67	1962.87
CD630_18290	kdpD	Two-component sensor histidine kinase KdpD	CDS	1.99177	6.52e-11	3.21e-09	126.584	80.7835	75.4639	70.8611	290.112	372.01	297.128	458.353
CD630_18300	kdpE	Two-component response regulator KdpE	CDS	1.29055	3.25e-06	2.44e-05	45.3825	31.9935	25.5016	39.4416	59.8332	86.1582	97.0589	107.675
CD630_18310		putative cation (Mg2+ and Co2+) transport-related, membrane protein	CDS	1.42342	8.12e-05	0.000381673	9.73725	9.19812	10.9293	4.67951	16.5329	20.1304	27.0117	31.4227
CD630_18311		conserved hypothetical protein	CDS	1.93225	0.0616828	0.107779	1.04328	0.799836	0.520441	0.668501	4.33003	1.61043	0.91565	5.86558
CD630_18320	aroF1	3-deoxy-D-arabino-heptulosonate 7-phosphate synthase	CDS	2.08989	3.36e-10	1.16e-08	24.517	40.7917	33.3082	41.4471	121.635	150.173	138.721	179.738
CD630_18330	aroB	3-dehydroquinate synthase	CDS	2.39338	3.42e-11	1.88e-09	24.6909	23.9951	13.5315	24.066	113.368	98.6391	92.4806	152.086
CD630_18340	aroA	3-phosphoshikimate 1-carboxyvinyltransferase	CDS	1.98759	1.97e-10	7.48e-09	28.3423	57.5882	38.5126	32.0881	136.593	133.263	154.745	195.24
CD630_18350	aroC	Chorismate synthase (5-enolpyruvylshikimate-3-phosphate phospholyase)	CDS	0.0292035	0.892125	0.921503	65.5525	181.963	170.705	188.517	140.136	148.965	167.106	159.628
CD630_18360	pheA	Bifunctional P-protein, chorismate mutase/prephenate dehydratase	CDS	1.57191	1.83e-07	2.14e-06	41.2094	48.3901	35.39	55.4856	115.73	133.666	115.83	169.264
CD630_18370	aroE1	Shikimate dehydrogenase 1	CDS	1.44414	8.84e-08	1.15e-06	25.2125	28.7941	29.1447	20.7235	66.5251	59.9887	74.1676	82.956
CD630_18380	aroK	Shikimate kinase (SK)	CDS	1.30455	4.03e-05	0.000209636	8.69397	15.1969	11.4497	9.35902	30.7039	21.3382	26.5538	31.4227
CD630_18390	tyrC	Prephenate dehydrogenase	CDS	0.985103	0.0075934	0.0188017	7.30294	11.1977	15.6132	17.381	25.1929	24.1565	21.9756	27.233
CD630_18400		Two-component response regulator	CDS	0.140187	0.494984	0.585578	49.2079	49.9898	29.6651	58.1596	64.1632	48.7156	49.9029	43.1539
CD630_18410		Two-component sensor histidine kinase	CDS	-0.600091	0.000733908	0.00257481	325.328	217.156	227.433	350.963	188.947	186.81	207.395	156.276
CD630_18420		conserved hypothetical protein, DUF218 family	CDS	-1.18928	3.91e-07	4.13e-06	60.6839	60.3877	68.1778	50.8061	21.2565	33.8191	18.7708	31.4227
CD630_18430		conserved hypothetical protein	CDS	1.77882	0.0798602	0.13428	0	0.799836	2.6022	0	1.9682	4.8313	0.91565	1.67588
CD630_18440		conserved repeat protein	CDS	1.15677	4.01e-08	6.04e-07	1070.4	1465.3	1541.55	1548.92	3113.29	3127.46	3370.51	2929.44
CD630_18800		uncharacterised protein	CDS	-0.143497	0.469691	0.56355	31.8199	36.3926	34.8695	32.0881	28.342	34.2217	32.9634	26.8141
CD630_18910		Fragment of ABC-type transport system,substrate-binding protein	CDS	0.631914	0.00315074	0.00885882	32.8632	33.1932	55.6872	51.4746	74.3979	78.106	49.4451	63.2645
CD630_18920		putative methyltransferase, type 11 family	CDS	1.10109	9.33e-05	0.000431816	19.3006	14.797	13.5315	10.0275	25.1929	33.8191	38.9151	29.7469
CD630_18930		putative oligonucleotide binding regulator	CDS	1.06039	0.00130955	0.00419433	14.9536	13.9971	15.0928	14.707	24.4056	31.8061	27.0117	39.3832
CD630_18940		conserved hypothetical protein	CDS	0.479683	0.282316	0.374997	7.82457	3.99918	3.12265	2.0055	5.51095	5.23391	10.9878	4.60867
CD630_18950		putative membrane protein	CDS	-0.0992574	0.64888	0.722148	61.0317	46.7904	60.3712	40.1101	38.183	49.1182	46.2403	62.0075
CD630_18960		conserved hypothetical protein	CDS	0.794359	0.00493329	0.0129713	25.7342	11.5976	8.32706	16.044	33.4594	20.9356	27.9273	28.9089
CD630_18970		uncharacterised protein	CDS	-1.85788	4.46e-12	3.88e-10	778.632	653.066	439.773	568.895	187.372	180.771	163.901	141.612
CD630_18980		putative phage-related cell wall hydrolase (endolysin)	CDS	-1.49092	1.17e-09	3.08e-08	1126.74	922.611	659.919	782.147	315.305	306.385	339.706	281.548
CD630_18990		putative dCMP deaminase	CDS	1.37374	0.0349165	0.0665503	1.39104	3.19935	2.08176	3.34251	4.33003	10.0652	7.3252	2.51382
CD630_19000		conserved hypothetical protein	CDS	6.53122	0.00404071	0.010947	0	0	0	0	1.9682	1.20783	0	0.83794
CD630_19010		Transcriptional regulator, Phage-type	CDS	0.221045	0.637724	0.712175	2.08655	5.59886	10.9293	6.01651	7.08551	5.63652	4.57825	9.63631
CD630_19020		Fragment of putative conjugative transposon protein (Central region)	CDS	-0.726049	0.379757	0.473767	0.521638	1.19975	4.16353	1.337	0.787279	1.20783	1.8313	0
CD630_19030		putative lipoprotein signal peptidase	CDS	0.657148	0.0843322	0.140278	3.65147	2.39951	3.64309	4.67951	3.54275	6.44174	8.24085	4.1897
CD630_19040		ABC-type transport system, permease	CDS	2.90613	2.73e-06	2.12e-05	1.04328	3.99918	6.24529	0	16.1392	21.3382	20.6021	21.7864
CD630_19270		Fragment of ABC-type transport system,ATP-binding protein	CDS	2.32825	4.29e-07	4.45e-06	2.43431	13.1973	6.24529	5.34801	29.523	38.2478	34.3369	28.9089
CD630_19280		putative membrane protein	CDS	1.83303	0.0150562	0.0329739	0.173879	7.19853	2.6022	0.668501	11.8092	9.6626	9.1565	5.02764
CD630_19290		putative membrane protein	CDS	1.98606	0.0143127	0.0315817	0	0.399918	5.20441	0.668501	6.69187	4.8313	1.8313	5.86558
CD630_19300		putative exported protein	CDS	0.555229	0.0250181	0.0507185	28.3423	24.395	16.6541	18.718	23.6184	39.4556	36.1682	32.6797
CD630_19310	lexA	Transcriptional regulator, LexA repressor	CDS	-0.708429	0.000766348	0.00266504	558.327	293.94	278.956	278.097	192.096	196.473	234.406	241.746
CD630_19320		putative phage integrase	CDS	-0.429576	0.0239219	0.0488851	77.898	46.7904	46.8397	77.5462	41.3321	55.9626	43.0355	44.8298
CD630_19330		putative membrane protein	CDS	0.195238	0.622553	0.702267	20.6917	7.59845	7.80661	38.1046	33.4594	15.2991	16.0239	18.0157
CD630_19340		conserved hypothetical protein	CDS	0.496064	0.119593	0.185123	30.9505	6.79861	10.4088	16.044	23.6184	26.9748	23.8069	20.5295
CD630_19350	spoVS	Stage V sporulation protein S	CDS	0.255095	0.183821	0.264359	249.517	141.171	132.192	124.341	199.182	183.992	179.925	213.256
CD630_19360	accA	Acetyl-coenzyme A carboxylase carboxyl transferase subunit alpha	CDS	0.507537	0.017139	0.0367279	194.223	124.375	98.8838	118.325	204.693	186.408	196.407	178.062
CD630_19370	accD	Acetyl-CoA carboxylase subunit beta	CDS	0.120245	0.554173	0.638865	287.597	198.759	162.378	139.048	244.056	230.695	207.395	177.643
CD630_19380	accC	Acetyl-CoA carboxylase subunit	CDS	0.146701	0.485685	0.577834	623.184	301.938	276.875	304.168	480.634	412.271	396.476	382.101
CD630_19390	accB	Acetyl-CoA carboxylase subunit	CDS	0.318251	0.213819	0.297894	308.81	108.378	118.14	117.656	222.013	184.797	188.166	225.406
CD630_19400		putative membrane protein	CDS	2.1068	0.00200822	0.00605691	1.04328	0.399918	2.08176	2.67401	10.2346	5.23391	4.12042	3.77073
CD630_19401		putative membrane protein	CDS	-0.56321	0.212264	0.296421	4.17311	1.99959	2.6022	4.67951	3.54275	1.20783	3.20477	1.25691
CD630_19410		uncharacterised protein	CDS	1.30506	0.000409836	0.0015474	7.12906	11.9975	4.16353	1.337	14.9583	13.6887	17.3973	19.2726
CD630_19420	trmB	transfer RNA (guanine-N(7)-)-methyltransferase (tRNA(m7G46)-methyltransferase)	CDS	-0.21969	0.544166	0.629976	7.47682	8.7982	3.64309	10.696	9.44735	5.23391	4.12042	7.12249
CD630_19430		uncharacterised protein	CDS	-1.19314	0.000107086	0.000484876	85.7226	117.976	56.7281	120.33	65.3441	28.1826	39.8308	32.6797
CD630_19440		Fragment of conserved hypothetical protein (C-terminal region)	CDS	-0.102631	0.629882	0.708071	23.9954	28.3942	25.5016	25.4031	25.9802	21.3382	20.6021	28.071
CD630_19450		putative glyoxalase	CDS	0.65578	0.0338879	0.0649367	20.5178	17.5964	4.68397	14.707	22.4374	27.78	16.0239	27.233
CD630_19460		Transcriptional regulator, AraC family	CDS	1.13279	0.00333979	0.00931693	6.7813	9.19812	13.5315	8.02202	15.7456	19.3252	17.8552	27.652
CD630_19470		ABC-type transport system, ATP-binding protein	CDS	0.822644	0.0590053	0.103808	2.08655	6.39869	6.76573	1.337	6.69187	8.85739	8.24085	5.02764
CD630_19480		ABC-type transport system, permease	CDS	1.17207	0.0003002	0.00118881	6.60742	9.99796	14.0519	12.033	20.0756	25.7669	23.8069	23.8813
CD630_19490		Two-component sensor histidine kinase	CDS	1.33668	0.000385611	0.00146524	9.38949	7.99836	5.72485	6.68501	16.9265	20.9356	24.2647	15.5019
CD630_19491		conserved hypothetical protein	CDS	2.41698	0.144516	0.216835	0	0	0.520441	0	1.18092	0	0.457825	0.41897
CD630_19500		putative membrane protein	CDS	0.360002	0.296566	0.390604	28.864	9.19812	14.0519	10.0275	26.7675	27.78	13.7347	15.9209
CD630_19510		putative Acyl-CoA N-acyltransferase	CDS	2.06335	6.28e-09	1.19e-07	8.52009	8.39828	3.64309	4.67951	26.7675	34.2217	23.8069	26.8141
CD630_19520		Transcriptional regulator, LysR family	CDS	0.275879	0.492434	0.584005	10.9544	1.99959	7.80661	7.35351	5.90459	16.5069	3.6626	8.79837
CD630_19530		conserved hypothetical protein	CDS	-1.5207	1.5e-07	1.81e-06	331.936	218.355	167.582	233.975	76.7597	69.2487	111.709	74.9956
CD630_19540		ABC-type transport system, permease	CDS	-0.65937	0.00162919	0.00508123	173.706	100.779	104.609	84.2312	73.2169	85.353	80.5772	56.142
CD630_19550		ABC-type transport system, ATP-binding protein	CDS	-0.757969	0.00433525	0.0115994	43.296	32.3934	22.8994	20.055	22.8311	19.7278	12.3613	16.3398
CD630_19560		Two-component sensor histidine kinase	CDS	-0.0126677	0.967642	0.975789	36.1669	9.99796	8.8475	10.0275	19.2883	15.7017	18.7708	14.6639
CD630_19570		Two-component response regulator	CDS	0.837804	0.0328746	0.0633549	13.2148	3.19935	4.16353	4.01101	14.5647	14.4939	7.3252	11.7312
CD630_19580		putative 4Fe-4S binding protein; putative ferredoxin; putative dehydrogenase; putative reductase	CDS	-0.997815	5.88e-05	0.000290457	216.48	110.377	103.568	93.5902	73.6106	60.3913	48.9873	81.2802
CD630_19590		Two-component response regulator	CDS	-0.23427	0.478789	0.571344	33.3848	15.1969	12.4906	14.707	17.3201	15.7017	22.8912	10.8932
CD630_19600		Two-component sensor histidine kinase	CDS	-0.225328	0.492253	0.584005	49.7295	17.1965	15.6132	12.033	16.5329	23.3513	27.0117	18.0157
CD630_19610		ABC-type transport system, ATP-binding protein	CDS	-1.13505	0.00107766	0.00357017	69.8995	23.1953	28.1038	14.707	15.7456	15.7017	11.9034	20.5295
CD630_19620		ABC-type transport system, permease	CDS	0.141946	0.516234	0.605497	63.2921	30.3938	44.2375	50.1376	43.3003	55.1574	48.5294	61.5886
CD630_19630		putative methyltransferase	CDS	-0.660801	0.00248401	0.00725283	246.561	218.755	200.89	152.418	94.0798	122.796	114.914	187.28
CD630_19640		putative transcriptional regulator	CDS	-0.563258	0.0142585	0.0315011	171.619	137.172	107.211	120.999	74.0042	77.3008	86.5289	126.948
CD630_19650		putative permease	CDS	1.78375	9.82e-06	6.2e-05	6.08578	10.7978	15.0928	6.68501	16.5329	34.2217	36.1682	43.9918
CD630_19660		putative acyl-CoA thioesterase	CDS	1.3079	1.83e-05	0.000106367	5.56414	9.99796	11.9701	12.033	30.7039	22.5461	21.0599	20.1106
CD630_19670		uncharacterised protein	CDS	0.564919	0.0994765	0.159807	40.1661	15.1969	22.379	15.3755	29.9166	33.0139	52.6499	26.8141
CD630_19680		putative membrane protein	CDS	0.719973	0.00669324	0.0168417	171.271	67.9861	85.8728	52.8116	135.412	142.926	155.203	197.335
CD630_19690		putative oligonucleotide binding regulator	CDS	0.714627	0.0167406	0.036103	76.8547	39.9918	32.7878	16.044	66.9187	72.8721	53.1077	87.5647
CD630_19700		putative enzyme, cyclase family	CDS	0.309749	0.10581	0.168165	127.975	89.5817	65.5756	57.4911	93.2925	115.146	104.384	113.96
CD630_19710		putative protein, Sir2 family; putative silencing, chromosome stability or ageing; putative ADP ribosyltransferase	CDS	-0.240211	0.272195	0.363878	47.4691	34.7929	48.401	40.1101	33.853	42.2739	40.2886	28.49
CD630_19720		putative peptidase, M20A family	CDS	-0.325725	0.0174525	0.0373652	274.729	315.535	291.967	262.053	229.885	207.746	252.719	222.892
CD630_19730		aluminum resistance protein	CDS	-0.0141998	0.928067	0.947041	152.318	203.158	123.345	114.314	176.744	134.471	128.649	148.734
CD630_19740	hfq	Hfq-like RNA chaperone	CDS	-0.157365	0.430849	0.525422	91.2867	82.7831	69.2187	48.1321	67.3123	69.2487	57.6859	69.13
CD630_19750	miaA	transfer RNA delta(2)-isopentenylpyrophosphate transferase	CDS	-0.213509	0.158889	0.234651	127.106	131.173	135.835	126.347	129.114	137.692	98.4323	83.375
CD630_19760	mutL	DNA mismatch repair protein MutL	CDS	-0.173687	0.285006	0.377749	258.733	219.955	253.455	252.025	306.251	205.33	192.744	168.007
CD630_19770	mutS	DNA mismatch repair protein MutS	CDS	-0.052121	0.672805	0.74221	207.96	223.154	189.961	199.882	236.184	204.928	179.925	170.94
CD630_19780		ABC-type transport system, ATP-binding protein	CDS	-1.11737	7.26e-07	6.93e-06	170.576	151.569	106.17	136.374	55.8968	78.5086	58.1437	68.2921
CD630_19790		ABC-type transport system, extracellular solute-binding protein	CDS	-1.63149	2.48e-09	5.5e-08	576.932	360.726	363.268	308.848	111.4	134.471	120.408	154.181
CD630_19800		ABC-type transport system, permease	CDS	-1.59016	7.51e-05	0.000356849	290.031	102.379	74.9435	75.5407	35.8212	52.7417	42.1199	51.9523
CD630_19801		conserved hypothetical protein	CDS	-1.5307	0.0044817	0.0119163	70.2473	15.1969	17.695	5.34801	5.51095	11.6756	9.61432	12.9881
CD630_19810		Transcriptional regulator, hxlR family	CDS	1.61415	0.0271921	0.0545331	1.04328	0.799836	2.08176	1.337	3.93639	5.63652	2.28912	3.35176
CD630_19820		Fragment of putative phenazine biosynthesis protein	CDS	1.23237	0.0091364	0.0218783	1.39104	4.79902	1.56132	2.67401	5.90459	8.45478	3.6626	5.44661
CD630_19840		putative hydrolase, NUDIX family	CDS	-0.25197	0.432483	0.527099	20.6917	9.59804	5.72485	7.35351	10.2346	10.8704	8.69867	9.21734
CD630_19850		putative membrane protein	CDS	-0.924082	0.000134121	0.000592993	58.7712	31.9935	42.6762	34.0936	22.4374	23.7539	17.8552	25.1382
CD630_19860	miaB	(Dimethylallyl)adenosine tRNA methylthiotransferase miaB (tRNA-i(6)A37 methylthiotransferase)	CDS	1.2659	0.000368749	0.00140995	16.6924	19.1961	21.3381	18.718	59.0459	33.8191	52.6499	36.0314
CD630_19870	cwp28	putative cell wall binding protein cwp28	CDS	2.95159	1.98e-08	3.15e-07	10.7805	4.79902	3.12265	8.69052	35.8212	57.573	53.1077	75.4146
CD630_19880		putative tryptophan transport protein	CDS	2.07855	2.98e-07	3.28e-06	25.908	7.19853	15.0928	18.0495	50.7795	57.9756	72.7941	104.742
CD630_19890		putative membrane protein	CDS	2.06867	0.0101586	0.0239246	0.869397	4.79902	3.64309	0.668501	9.84099	8.85739	7.78302	13.826
CD630_19900		putative protein with SH3 domain	CDS	1.03747	0.0514693	0.0924685	6.08578	1.99959	4.16353	0.668501	4.72367	8.05217	10.9878	5.86558
CD630_19901		Fragment of transcriptional regulator,beta-lactams repressor	CDS	2.92657	0.0131753	0.0294545	0.173879	0	1.04088	0	2.36184	2.41565	2.28912	1.25691
CD630_19902	cspC1	Major cold shock protein CspC	CDS	2.68896	4.58e-05	0.000233879	3.12983	0	2.6022	0	5.90459	9.25999	12.8191	17.1778
CD630_19903		conserved hypothetical protein	CDS	-0.523014	0.0677634	0.116745	27.6468	20.7957	32.7878	20.055	17.3201	16.5069	15.1082	21.7864
CD630_19904		conserved hypothetical protein	CDS	1.30521	3.17e-06	2.39e-05	20.8655	39.192	31.7469	33.4251	65.7378	71.2617	68.6737	100.972
CD630_19910		Fragment of integrase (C-terminal region)	CDS	3.14187	0.00115231	0.00376018	0.173879	0.799836	0	0	2.36184	4.02608	1.37347	1.67588
CD630_19920		putative lipoprotein	CDS	0.1776	0.453129	0.547869	25.2125	20.3958	13.011	20.7235	25.5866	24.1565	20.1443	20.9485
CD630_19921		conserved hypothetical protein	CDS	0.586308	0.12733	0.195993	10.085	3.19935	6.24529	2.67401	5.90459	9.6626	10.0721	11.3122
CD630_19930		putative decarboxylase	CDS	0.608632	0.0404646	0.075749	17.2141	7.99836	7.28617	9.35902	15.3519	16.1043	23.3491	12.5691
CD630_19940		putative membrane protein, DUF1648 family	CDS	-1.40359	0.000348963	0.00134315	30.4289	19.596	9.88838	12.7015	11.8092	6.84434	4.12042	5.44661
CD630_19941		Transcriptional regulator, ArsR family	CDS	-1.01039	0.0063755	0.0161791	9.91113	9.19812	8.8475	6.68501	5.90459	3.62348	3.6626	4.1897
CD630_19942		conserved hypothetical protein	CDS	0.989945	0.00887893	0.021391	4.52086	3.99918	4.68397	2.67401	6.29823	6.03913	11.9034	8.3794
CD630_19950		putative membrane protein	CDS	0.717575	0.00830904	0.0202782	26.6036	25.9947	29.6651	11.3645	29.523	41.4687	39.3729	46.0867
CD630_19960		Transcriptional regulator, AraC family	CDS	1.6952	8.13e-06	5.34e-05	19.6484	16.3966	8.8475	12.033	64.9505	41.8713	47.156	36.0314
CD630_19970		putative proline iminopeptidase (PIP), S33 family	CDS	-0.212237	0.229721	0.316709	999.633	1396.91	1348.46	1025.48	988.429	1169.98	993.48	965.726
CD630_19980		Transcriptional regulator, TetR family	CDS	-0.44677	0.0183369	0.038923	567.021	561.485	546.983	472.63	362.936	422.739	413.416	377.492
CD630_19981		Fragment of conserved hypothetical protein (C-terminal region)	CDS	-3.31823	0.000320491	0.00125111	721.947	146.77	120.222	957.294	84.6325	43.0791	37.9995	28.9089
CD630_19990	fldX	Flavodoxin	CDS	-1.12763	0.00335829	0.00935589	2481.43	982.999	897.24	919.189	500.709	708.188	612.112	598.289
CD630_20000	isp	Intracellular serine protease	CDS	1.94106	0.00129208	0.00415329	1.21716	3.59926	3.12265	0	7.87279	11.6756	6.40955	4.60867
CD630_20010		conserved hypothetical protein	CDS	0.188862	0.633118	0.709474	3.12983	7.59845	7.28617	4.01101	7.87279	5.63652	6.40955	4.60867
CD630_20020		Transcriptional regulator, HTH-type	CDS	-1.1391	0.0169892	0.0364916	8.17233	35.5927	20.8176	28.0771	9.05371	11.6756	9.1565	11.3122
CD630_20021		Fragment of uncharacterised protein (N-terminal region)	CDS	-0.147072	0.754131	0.804407	4.69474	10.3979	19.2563	14.0385	11.4155	10.0652	9.1565	11.3122
CD630_20030	effD	putative drug/sodium antiporter, MATE family	CDS	-0.342896	0.193926	0.274768	31.2983	48.79	47.3601	49.4691	37.0021	29.793	33.879	37.7073
CD630_20040	effR	Transcriptional regulator, MarR family	CDS	-1.3784	7.63e-10	2.23e-08	3570.27	4474.68	4339.96	4130.67	1473.39	1889.04	1517.23	1472.68
CD630_20050		Fragment of conserved hypothetical protein (C-terminal region)	CDS	-1.16116	1.31e-05	8.01e-05	462.345	225.554	271.15	174.479	154.307	107.899	113.541	132.813
CD630_20051		Fragment of conserved hypothetical protein (N-terminal region)	CDS	-1.29508	6.47e-10	1.96e-08	345.846	332.732	317.469	318.207	114.943	148.16	142.384	130.3
CD630_20052		Fragment of conserved hypothetical protein (Central region)	CDS	-1.50288	5.62e-10	1.81e-08	1445.98	1377.72	1212.11	1052.89	450.717	475.481	444.09	425.673
CD630_20060		Fragment of putative topoisomerase (C-terminal region)	CDS	-1.53335	1.42e-08	2.4e-07	345.151	249.949	299.254	227.29	94.0798	136.887	91.565	65.3593
CD630_20061		uncharacterised protein	CDS	-0.986895	0.274889	0.366792	2.08655	0	1.04088	1.337	0	1.61043	0	0.83794
CD630_20070	ermB	ribosomal RNA adenine N-6-methyltransferase (erythromycin resistance protein)	CDS	-1.45157	3.72e-07	3.96e-06	647.701	381.922	264.384	267.401	126.752	134.471	138.263	173.035
CD630_20071		Fragment of conserved hypothetical protein (N-terminal region)	CDS	-0.642339	0.00552755	0.0143227	495.209	302.738	231.076	168.462	168.871	211.369	191.829	198.173
CD630_20080		putative hydrolase	CDS	-0.428407	0.0779237	0.131582	1633.42	666.264	605.273	535.47	659.74	632.095	573.654	695.071
CD630_20090		Fragment of putative topoisomerase (C-terminal region)	CDS	-0.279885	0.631364	0.709067	3.12983	1.59967	12.4906	6.68501	7.87279	3.22087	2.28912	5.02764
CD630_20091		uncharacterised protein	CDS	-0.589797	0.377786	0.471925	3.99923	2.79943	2.6022	0	3.93639	1.20783	1.8313	0
CD630_20100	ermB1	ribosomal RNA adenine N-6-methyltransferase (erythromycin resistance protein)	CDS	-1.66681	1.91e-05	0.000110567	138.06	55.1887	27.0629	48.8006	23.6184	16.1043	22.4334	24.3003
CD630_20101	ermC	23S rRNA methylase leader peptide	CDS	-0.129515	0.778318	0.826499	2.95595	1.59967	1.56132	2.67401	2.75548	2.01304	1.8313	1.67588
CD630_20102		Fragment of putative transcriptional regulator (C-terminal region)	CDS	0.54494	0.391009	0.485598	1.04328	3.59926	2.6022	6.01651	3.54275	6.03913	2.74695	5.02764
CD630_20103		Fragment of conserved hypothetical protein (Central region)	CDS	0.930461	0.177336	0.257419	0.695518	5.19894	4.16353	2.67401	10.2346	3.62348	2.74695	5.86558
CD630_20120	hydD	putative hydrolase	CDS	-0.559764	0.00631148	0.0160623	81.7233	42.7912	49.9623	41.4471	35.0339	41.4687	36.1682	35.6124
CD630_20130	hydR	Transcriptional regulator, TetR family	CDS	-0.238091	0.373725	0.468042	52.5116	27.1944	14.5723	25.4031	34.6403	24.5591	21.5178	23.4623
CD630_20140	ilvD	Dihydroxy-acid dehydratase	CDS	0.525455	0.0120572	0.027349	46.078	52.7892	40.074	30.7511	63.3759	62.8069	75.9989	43.9918
CD630_20141		conserved hypothetical protein	CDS	-0.644142	0.461837	0.556137	0.695518	0	3.12265	3.34251	0.393639	2.01304	0.457825	0.83794
CD630_20150		putative VanZ-like transposon protein	CDS	2.16846	0.000871892	0.00298839	1.73879	3.19935	1.04088	0	9.44735	5.63652	7.78302	7.12249
CD630_20160		conserved hypothetical protein	CDS	-0.142609	0.813869	0.855089	2.08655	4.79902	5.72485	2.67401	0.787279	6.44174	2.74695	3.35176
CD630_20170		Transcriptional regulator, HTH-type	CDS	0.972507	0.00556702	0.014404	9.38949	3.19935	7.28617	4.01101	9.84099	10.8704	14.1926	15.0829
CD630_20171		conserved hypothetical protein	CDS	0.494355	0.105457	0.167678	13.9104	11.1977	12.4906	18.0495	16.1392	13.6887	22.8912	25.1382
CD630_20180		Transcriptional regulator, AraC family	CDS	1.15589	0.00375422	0.0103062	29.0379	13.1973	19.2563	21.392	25.1929	45.4948	48.5294	68.2921
CD630_20190		Transporter drug resistance, Major Facilitator Superfamily (MFS)	CDS	0.832304	0.0186603	0.0394898	68.3346	81.9832	79.107	174.479	118.092	163.459	175.805	255.153
CD630_20200	clpB	Chaperone protein	CDS	0.301492	0.207645	0.29111	3936.11	6948.58	7295.02	9024.1	6541.11	8133.09	8486.24	10362.4
CD630_20210		conserved hypothetical protein	CDS	0.547077	0.151804	0.225776	351.758	152.769	156.653	319.544	351.914	312.827	301.707	467.989
CD630_20220		conserved hypothetical protein	CDS	1.07373	0.00819557	0.020082	219.436	109.578	121.783	185.843	306.645	292.294	356.646	387.128
CD630_20230		Transcriptional regulator, GntR family	CDS	2.03913	2.75e-05	0.00015116	5.9119	5.99877	4.68397	4.01101	12.5965	15.2991	24.7225	34.7745
CD630_20240		ABC-type transport system, multidrug-family ATP-binding protein	CDS	1.83849	3.53e-05	0.000187255	22.6043	13.5972	18.7359	17.381	41.3321	43.8843	65.4689	111.027
CD630_20250		putative membrane protein	CDS	1.64071	0.00614705	0.0156886	1.56491	3.99918	4.16353	1.337	7.47915	6.44174	9.61432	10.0553
CD630_20260		putative acetyltransferase	CDS	0.851791	0.0298614	0.0586705	9.73725	6.39869	5.20441	9.35902	16.9265	9.25999	13.7347	16.3398
CD630_20270		N-carbamoyl-L-amino acid hydrolase	CDS	0.0706604	0.711587	0.77336	96.5031	58.3881	51.5237	63.5076	64.9505	75.2878	55.3968	90.0785
CD630_20280	racX	putative aspartate racemase RacX	CDS	0.316942	0.13023	0.199511	37.7318	25.1948	21.3381	40.7786	50.7795	37.04	31.1321	36.8693
CD630_20290		putative lipoprotein	CDS	-0.574849	0.00205558	0.00616847	109.37	115.576	109.293	88.2422	65.3441	77.3008	67.3002	74.1577
CD630_20300	argF	Ornithine carbamoyltransferase (OTCase)	CDS	1.3059	0.0106748	0.0249428	1.39104	5.19894	5.20441	12.033	18.1074	8.85739	15.566	10.8932
CD630_20310	argM	Succinylornithine transaminase (ACOAT)	CDS	1.78882	0.00160326	0.00501354	2.43431	5.19894	3.64309	4.67951	15.7456	12.4809	10.9878	13.826
CD630_20320	argB	Acetylglutamate kinase	CDS	2.97902	0.000165681	0.000711362	0.521638	1.19975	2.08176	0.668501	9.84099	4.42869	11.4456	6.70352
CD630_20330	argJ	Arginine biosynthesis bifunctional protein ArgJ [Includes: Glutamate N-acetyltransferase ; Amino-acid acetyltransferase]	CDS	2.29808	0.000379718	0.00144439	1.39104	10.7978	7.28617	4.01101	25.1929	27.78	38.4573	19.6916
CD630_20340	argC	N-acetyl-gamma-glutamyl-phosphate reductase	CDS	2.44663	3.47e-06	2.58e-05	1.04328	2.79943	3.12265	2.67401	9.44735	16.5069	11.4456	10.8932
CD630_20350		putative sporulation integral membrane protein	CDS	1.41586	0.00653364	0.0164983	0.869397	6.79861	14.5723	6.68501	17.7138	18.1174	17.3973	18.8536
CD630_20360		putative peptidylarginine deiminase	CDS	0.940394	0.0925104	0.150927	1.21716	7.19853	8.8475	3.34251	3.93639	12.4809	13.2769	7.96043
CD630_20370		putative acyl-CoA acyltransferase	CDS	1.41178	0.0168302	0.0362404	2.43431	3.19935	3.64309	0.668501	4.33003	12.8835	4.12042	5.86558
CD630_20380		putative drug/sodium antiporter, MATE family	CDS	-0.129649	0.787925	0.834467	4.34699	49.1899	59.8507	48.8006	34.2466	40.2608	41.2042	29.7469
CD630_20390		conserved hypothetical protein	CDS	2.35663	0.00153728	0.00483689	0.173879	1.99959	2.6022	1.337	4.33003	6.84434	8.69867	7.12249
CD630_20400		Transcriptional regulator, MerR family	CDS	0.795095	0.0336255	0.0646074	8.17233	5.19894	8.8475	2.0055	9.84099	8.45478	11.9034	14.245
CD630_20410		Transcriptional regulator, HTH-type	CDS	0.947874	0.00971072	0.0230218	10.6066	3.19935	4.68397	6.68501	15.3519	14.8965	11.4456	9.63631
CD630_20420		Transcriptional regulator, TetR family	CDS	-0.489126	0.101513	0.16242	21.0394	13.1973	13.5315	14.707	13.7774	11.6756	5.03607	14.6639
CD630_20430		putative hydrolase	CDS	0.151708	0.678117	0.746306	7.65069	5.19894	7.28617	3.34251	3.14912	6.84434	11.9034	5.44661
CD630_20440		putative membrane protein	CDS	0.186862	0.535749	0.622426	11.476	6.79861	4.68397	5.34801	13.7774	5.63652	6.40955	8.3794
CD630_20450		Transcriptional regulator, HTH-type	CDS	0.0517843	0.820434	0.860946	13.9104	10.7978	8.32706	10.696	12.5965	9.6626	11.4456	12.5691
CD630_20451		conserved hypothetical protein	CDS	1.17641	0.0311663	0.0608656	0.869397	2.39951	2.6022	1.337	7.08551	3.22087	3.6626	1.25691
CD630_20460		conserved hypothetical protein	CDS	2.89184	3.29e-06	2.47e-05	1.73879	1.19975	2.08176	0	8.66007	9.25999	7.78302	15.9209
CD630_20470		Two-component response regulator	CDS	1.28625	0.0293485	0.0580348	1.21716	2.79943	4.68397	2.0055	3.93639	6.84434	9.61432	4.1897
CD630_20480		Transcriptional regulator, RpiR family	CDS	-1.34544	8e-12	5.95e-10	1359.39	1194.56	1181.92	1298.9	509.369	498.832	498.113	475.112
CD630_20490		putative rRNA methylase	CDS	-0.162031	0.522698	0.61047	18.4312	15.1969	17.1746	19.3865	19.2883	13.2861	19.2286	10.8932
CD630_20500	rluB	Ribosomal large subunit pseudouridine synthase B	CDS	0.495449	0.175733	0.255507	10.9544	18.3962	16.1337	8.69052	20.0756	22.1435	6.40955	27.652
CD630_20510		putative membrane protein	CDS	0.930422	0.00164522	0.00510891	12.5193	11.5976	14.0519	5.34801	19.2883	18.1174	21.0599	26.3951
CD630_20520		putative lipoprotein	CDS	0.407606	0.0628283	0.109619	26.7774	32.7933	36.4309	24.066	45.6622	36.6374	42.5777	34.3555
CD630_20530	lysA	Diaminopimelate decarboxylase	CDS	0.425919	0.00509279	0.0133328	126.41	101.579	79.6275	90.9162	140.923	121.99	128.649	146.22
CD630_20540	lysC	Aspartokinase	CDS	0.153385	0.461053	0.555568	71.1167	69.5858	52.5645	62.8391	79.5152	57.1704	88.3602	60.7506
CD630_20541		conserved hypothetical protein	CDS	1.69736	0.000944888	0.00318956	2.95595	2.79943	1.04088	2.67401	7.47915	13.2861	2.74695	8.3794
CD630_20550		conserved hypothetical protein	CDS	2.25383	1.49e-05	8.93e-05	0.521638	3.59926	3.12265	5.34801	14.9583	9.25999	12.8191	14.245
CD630_20560		putative membrane protein	CDS	1.19742	3.19e-08	4.91e-07	54.9459	67.9861	69.2187	62.1706	135.018	138.095	144.215	164.655
CD630_20570		conserved hypothetical protein	CDS	1.3923	9.94e-06	6.27e-05	38.2535	22.7953	13.5315	28.0771	64.5569	79.7165	70.9628	59.9127
CD630_20580		conserved hypothetical protein	CDS	2.14507	6.05e-09	1.16e-07	11.9977	7.99836	5.20441	4.67951	29.1293	38.6504	32.5056	41.897
CD630_20590	glnS	Glutaminyl-tRNA synthetase	CDS	-0.342582	0.0271718	0.0545271	541.287	453.107	454.865	457.255	373.564	392.543	352.525	385.452
CD630_20600		putative lipid kinase	CDS	-1.12752	5.79e-08	8.08e-07	450.348	317.135	303.938	298.152	128.326	157.017	175.805	166.75
CD630_20610		conserved hypothetical protein	CDS	-1.19446	6.71e-08	9.18e-07	398.532	279.543	273.752	241.329	129.114	112.328	141.468	139.517
CD630_20620		conserved hypothetical protein	CDS	0.725072	0.0486319	0.0880901	48.5124	24.395	16.6541	3.34251	40.1512	37.8452	34.7947	51.5333
CD630_20630		conserved hypothetical protein	CDS	0.54947	0.0407216	0.0761103	49.2079	24.7949	10.9293	37.4361	45.2685	42.6765	35.7103	58.6558
CD630_20640		conserved hypothetical protein	CDS	-2.19507	0.000100464	0.000459557	92.33	31.9935	36.9513	86.9052	20.4693	16.1043	8.24085	9.21734
CD630_20650		Transcriptional regulator, beta-lactams repressor	CDS	-0.185802	0.396193	0.490669	54.4243	61.9873	44.2375	39.4416	25.1929	39.8582	60.8907	51.5333
CD630_20660		putative integrase	CDS	-0.252043	0.33024	0.427228	120.672	55.5886	55.6872	41.4471	57.0777	59.5861	59.5172	57.3989
CD630_20670		conserved hypothetical protein	CDS	0.164275	0.616365	0.69727	17.7357	13.9971	4.16353	15.3755	13.3837	16.5069	14.6504	14.245
CD630_20680		ABC-type transport system, ATP-binding protein	CDS	-0.240216	0.136394	0.206734	311.07	254.348	217.024	223.948	233.035	222.24	217.925	180.157
CD630_20690		putative molybdopterin cofactor biosynthesis protein	CDS	-0.818353	0.000306936	0.00120744	181.356	151.969	149.887	77.5462	90.5371	76.8982	79.6615	72.4818
CD630_20700		putative molybdopterin-guanine dinucleotide biosynthesis protein	CDS	0.106167	0.696549	0.761891	39.2967	19.9959	17.1746	15.3755	17.3201	20.1304	25.1804	39.3832
CD630_20710		conserved hypothetical protein	CDS	0.101207	0.663596	0.733946	32.8632	15.1969	16.6541	24.7345	25.9802	25.3643	23.3491	22.6244
CD630_20720		putative transposase	CDS	-0.239265	0.229553	0.316601	123.802	67.5862	72.8617	57.4911	60.2268	82.5347	70.505	62.0075
CD630_20730	xdhA	Xanthine dehydrogenase, molybdenum binding subunit	CDS	-1.00779	3.94e-06	2.87e-05	97.0247	128.774	105.65	149.076	49.5986	56.7678	64.5533	67.4542
CD630_20740		putative FAD-binding subunit of xanthine dehydrogenase	CDS	0.454406	0.192045	0.272994	5.9119	10.7978	9.88838	8.02202	8.26643	10.0652	8.24085	20.1106
CD630_20750	pbuX	putative xanthine permease	CDS	0.387723	0.175468	0.25533	10.7805	11.5976	19.2563	5.34801	16.5329	13.6887	16.9395	14.6639
CD630_20751		conserved hypothetical protein	CDS	-0.780979	0.321947	0.41756	0.695518	1.59967	4.68397	4.01101	0.393639	0.805217	4.12042	0.41897
CD630_20760		conserved hypothetical protein	CDS	-0.791727	0.00240512	0.00705133	75.2898	70.7855	42.6762	73.5351	33.853	46.3	40.7464	31.0038
CD630_20770	pyrD1	Dihydroorotate dehydrogenase, catalytic subunit	CDS	-0.137893	0.693587	0.759349	8.34621	4.3991	9.88838	10.696	5.90459	4.8313	8.69867	10.4742
CD630_20780		putative S-adenosylhomocysteine deaminase	CDS	0.131445	0.681593	0.748745	11.6499	19.1961	11.9701	5.34801	12.5965	16.9096	13.2769	10.8932
CD630_20790	xdhA1	Xanthine dehydrogenase, molybdenum binding subunit	CDS	0.00156833	0.99526	0.998057	20.3439	27.1944	27.0629	30.0826	25.1929	19.7278	35.2525	23.8813
CD630_20800		putative FAD-binding subunit of xanthine dehydrogenase	CDS	0.311596	0.65134	0.724207	1.56491	3.19935	10.4088	0.668501	7.47915	2.81826	6.40955	2.09485
CD630_20810	xdhC1	Xanthine dehydrogenase iron-sulfur binding subunit XdhC1	CDS	2.75425	0.0018996	0.00577816	0.173879	0.799836	1.04088	1.337	7.87279	4.02608	2.74695	3.35176
CD630_20820		Amidohydrolase	CDS	0.540757	0.305563	0.400619	4.69474	1.99959	10.4088	6.01651	4.72367	4.8313	11.4456	11.7312
CD630_20830		D-hydantoinase (Dihydropyrimidinase)	CDS	0.829488	0.0635343	0.110527	3.99923	10.7978	9.88838	10.0275	12.5965	10.4678	16.4817	20.1106
CD630_20840		putative peptidase, M20 family	CDS	0.67002	0.188315	0.268548	1.73879	10.3979	10.4088	3.34251	5.51095	7.64956	15.1082	11.7312
CD630_20850	dpaL	Diaminopropionate ammonia-lyase	CDS	0.973955	0.110091	0.173654	0.521638	3.99918	9.36794	6.68501	5.51095	16.5069	11.4456	2.93279
CD630_20860		putative NAD(P)H-dependent FMN reductase	CDS	0.551548	0.257017	0.347099	2.08655	1.19975	8.32706	3.34251	5.11731	5.23391	5.95172	4.1897
CD630_20870		putative xanthine dehydrogenase	CDS	-0.0961877	0.675599	0.744683	28.5162	29.194	29.6651	20.7235	25.1929	26.5722	25.1804	24.7192
CD630_20880	xdhC2	Xanthine dehydrogenase iron-sulfur binding subunit XdhC2	CDS	0.154924	0.753747	0.804407	5.39026	5.19894	2.08176	1.337	7.08551	3.22087	4.57825	2.09485
CD630_20890		putative metal-dependent hydrolase	CDS	-0.310405	0.407191	0.501504	8.69397	17.1965	24.4607	21.392	20.0756	8.85739	18.7708	8.79837
CD630_20900		putative xanthine/uracile permease	CDS	0.940675	0.0205331	0.0428683	5.9119	5.99877	8.32706	4.67951	14.171	5.63652	16.4817	11.7312
CD630_20910		putative xanthine/uracil permease	CDS	0.99732	0.0174573	0.0373652	3.47759	4.79902	9.88838	3.34251	12.9901	9.6626	13.7347	5.44661
CD630_20920		Transcriptional regulator, sigma-54-dependent	CDS	-0.550396	0.00339858	0.00943669	203.439	123.575	97.8429	138.38	90.5371	95.0156	93.3963	107.256
CD630_20930		conserved hypothetical protein	CDS	0.828272	0.0192351	0.040586	12.1716	20.3958	20.2972	12.033	29.9166	37.4426	22.8912	24.3003
CD630_20940		putative restriction enzyme	CDS	0.760146	0.000137525	0.000604265	35.993	37.1924	23.9403	36.0991	57.4714	53.5469	61.3485	54.0471
CD630_20950		putative cell division GTPase	CDS	2.42399	1.35e-05	8.17e-05	2.95595	0.799836	1.04088	0.668501	7.87279	9.25999	6.86737	11.7312
CD630_20960		putative DNA-binding protein	CDS	0.707103	0.00930981	0.022219	24.517	13.5972	18.7359	19.3865	32.6721	35.8322	25.6382	31.4227
CD630_20970		putative membrane protein, DUF988 family	CDS	0.555736	0.124767	0.192449	22.7782	7.59845	8.32706	4.67951	12.9901	14.8965	17.8552	23.0433
CD630_20980		conserved hypothetical protein	CDS	0.800123	0.0940302	0.152693	3.30371	3.19935	6.24529	0.668501	4.33003	3.22087	5.03607	11.3122
CD630_20990	XdhD	Xanthine dehydrogenase subunit XdhD,molybdopterin-binding	CDS	-0.601367	0.000188401	0.000790839	165.185	186.362	195.686	187.18	134.625	113.938	118.577	116.474
CD630_21000	XdhC3	Xanthine dehydrogenase iron-sulfur binding subunit XdhC3	CDS	-0.725892	0.0650015	0.112585	12.8671	18.3962	11.4497	8.69052	11.4155	5.63652	5.4939	8.79837
CD630_21010	xdhB	Xanthine dehydrogenase subunit XdhB,FAD-binding	CDS	0.879424	0.0123579	0.0279423	10.7805	6.39869	4.68397	7.35351	17.7138	11.273	17.3973	9.63631
CD630_21020		putative Na(+)/H(+) antiporter	CDS	-1.21535	0.000554712	0.00201549	179.27	97.58	49.4419	88.2422	33.4594	54.3521	38.9151	53.6281
CD630_21021		conserved hypothetical protein	CDS	1.75705	0.00947063	0.0224975	0.695518	1.99959	3.12265	1.337	5.51095	6.03913	6.40955	4.1897
CD630_21030		ABC-type transport system, permease	CDS	-0.318392	0.166775	0.244475	50.7728	50.7896	32.7878	26.0716	28.342	28.9878	33.879	39.3832
CD630_21040		ABC-type transport system, permease	CDS	-0.929528	0.0140208	0.0311109	73.551	57.9881	32.7878	77.5462	54.3222	25.7669	29.3008	17.5967
CD630_21050		ABC-type transport system, multidrug-family ATP-binding protein	CDS	-1.27877	9.64e-05	0.000443954	46.9474	47.5903	41.6353	40.1101	28.7357	16.5069	17.3973	10.0553
CD630_21060		putative ATP-dependent RNA helicase	CDS	0.550783	0.0510501	0.0918541	12.3454	16.7966	35.39	20.7235	27.5548	36.6374	32.9634	24.7192
CD630_21070		Xanthine/uracil/thiamine/ascorbate permease family protein	CDS	-0.000771463	0.998038	0.999445	372.45	168.765	157.694	118.325	148.796	193.655	176.72	302.915
CD630_21080		putative drug/sodium antiporter, MATE family	CDS	-0.93923	7.72e-05	0.00036484	110.935	61.5874	71.8209	64.8446	29.9166	38.2478	35.7103	58.6558
CD630_21090		putative anion:Na+ symporter	CDS	-0.641508	0.109373	0.172827	178.574	51.5895	24.4607	54.1486	41.7258	48.313	54.4812	58.2368
CD630_21100		putative transaldolase C-like	CDS	-0.95789	0.00265075	0.00766556	275.077	116.776	119.701	127.684	57.0777	80.5217	86.0711	107.675
CD630_21110		Transcriptional regulator, DeoR family	CDS	0.0543324	0.999575	0.999793	19.4745	11.1977	14.5723	19.3865	18.1074	16.5069	14.6504	18.0157
CD630_21120		uncharacterised protein	CDS	2.45973	0.000713979	0.00252475	1.39104	1.99959	0	1.337	5.11731	7.64956	2.74695	12.1501
CD630_21130		Two-component sensor histidine kinase	CDS	0.70364	0.00744631	0.0185237	28.864	25.1948	21.3381	38.7731	47.2367	40.6635	34.7947	62.0075
CD630_21140		Two-component response regulator	CDS	1.62895	2.89e-06	2.21e-05	6.08578	11.9975	3.64309	10.696	27.9484	22.5461	26.096	21.7864
CD630_21150		putative copper-transporting P-type ATPase	CDS	-1.57612	0.0105819	0.0247419	555.197	153.569	129.069	123.673	97.6226	99.0417	75.5411	52.7902
CD630_21151		uncharacterised protein	CDS	-1.2644	0.000303015	0.00119729	20.17	26.7945	25.5016	20.055	16.1392	8.45478	6.86737	6.70352
CD630_21160	bipA	GTP-binding protein BipA	CDS	0.478853	0.0248373	0.0504666	278.903	269.545	232.117	204.561	341.285	357.516	307.2	368.693
CD630_21170	trxB2	Thioredoxin reductase	CDS	0.734118	0.0169525	0.0364466	22.2566	36.3926	34.3491	36.7676	48.024	70.4565	36.626	58.2368
CD630_21180	thrC	Threonine synthase	CDS	-0.656951	0.00228963	0.00676275	106.414	79.5837	94.1998	86.2367	81.4834	61.1965	47.6138	42.316
CD630_21190	thrB	Homoserine kinase (HSK) (HK)	CDS	-0.746474	0.000369084	0.00140995	127.28	129.973	119.701	108.966	106.283	63.6121	59.5172	60.3317
CD630_21200		putative 2-nitropropane dioxygenase	CDS	-0.263043	0.154644	0.229713	218.566	203.958	186.318	169.131	163.754	150.173	179.925	155.438
[truncated: 1,570 more rows]
