# Supplementary material for: Exogenous butyrate inhibits butyrogenic metabolism and alters virulence phenotypes in Clostridioides difficile
Source: mBio. 2024 Jan 30;15(3):e02535-23. doi: 10.1128/mbio.02535-23 (PMC10936429; doi:10.1128/mbio.02535-23)
Supplement: Table S4 — Gene modules enriched within the genes differentially regulated by C. difficile 630 in response to butyrate during mid-log phase. [file mbio.02535-23-s0009.xlsx]

## Sheet: Cdiff portal overlaps
Table S4. Gene modules enriched within the genes differentially regulated by C. difficile 630 in response to butyrate during mid-log phase. Gene modules were defined using the C. difficile portal [21]. Related to Figure 1 and Table S1.
Cluster	up-down	fxn	Overlap	P-Value	Adj. P-Value	Overlapping Genes
206	up	Sporulation	15	8.2e-15	3.33e-12	CD630_01310 CD630_11920 CD630_11930 CD630_11940 CD630_11950 CD630_11970 CD630_11980 CD630_11990 CD630_19280 CD630_19290 CD630_24430 CD630_26290 CD630_32490 CD630_32580 CD630_32980
159	up	Stickland Fermentation/Wood-Ljungdahl	15	2.09e-14	4.24e-12	CD630_03960 CD630_03970 CD630_03980 CD630_03990 CD630_07190 CD630_07200 CD630_07210 CD630_07220 CD630_07230 CD630_07240 CD630_07260 CD630_07270 CD630_07280 CD630_23480 CD630_23490
242	up	Sporulation	13	2.18e-13	2.96e-11	CD630_01260 CD630_11920 CD630_11930 CD630_11940 CD630_11950 CD630_11960 CD630_11970 CD630_11980 CD630_11990 CD630_23990 CD630_24000 CD630_24010 CD630_32980
72	up	n/a	11	5.09e-10	5.17e-08	CD630_01130 CD630_01140 CD630_01150 CD630_01160 CD630_01170 CD630_01750 CD630_23520 CD630_23540 CD630_23550 CD630_23560 CD630_23570
251	up	Sporulation	11	6.32e-09	5.13e-07	CD630_01260 CD630_10650 CD630_23740 CD630_23750 CD630_26350 CD630_26360 CD630_26420 CD630_26430 CD630_34900 CD630_34990 CD630_35630
168	up	Wood-Lungdahl Pathway	10	2.02e-08	1.37e-06	CD630_07190 CD630_07200 CD630_07210 CD630_07220 CD630_07230 CD630_07240 CD630_07260 CD630_07270 CD630_07280 CD630_07320
261	up	Sporulation	10	9.8e-08	5.68e-06	CD630_07730 CD630_07740 CD630_17880 CD630_17890 CD630_21860 CD630_23990 CD630_24000 CD630_24010 CD630_28640 CD630_29680
182	up	ATP Synthesis	9	1.29e-06	6.53e-05	CD630_07920 CD630_07930 CD630_29550 CD630_29560 CD630_29561 CD630_29570 CD630_29580 CD630_29590 CD630_29600
82	up	Sporulation	9	1.45e-05	0.000654	CD630_10670 CD630_14330 CD630_15110 CD630_21210 CD630_21410 CD630_24430 CD630_26290 CD630_34570 CD630_35220
398	up	n/a	8	2e-05	0.000812	CD630_07770 CD630_07780 CD630_07790 CD630_07800 CD630_16570 CD630_27370 CD630_27380 CD630_33380
167	up	n/a	7	0.000377	0.0139	CD630_05510 CD630_14300 CD630_15750 CD630_21210 CD630_23730 CD630_32580 CD630_33120
226	up	n/a	6	0.000605	0.0205	CD630_01310 CD630_07600 CD630_13540 CD630_19290 CD630_22460 CD630_22470
70	up	ATP Synthesis	6	0.000784	0.0245	CD630_29550 CD630_29560 CD630_29561 CD630_29580 CD630_29590 CD630_29600
384	up	Mannose, Sorbose, Fructose Transport/Conversion	5	0.00121	0.0352	CD630_30120 CD630_30130 CD630_30140 CD630_30150 CD630_30160
48	down	Aminobutanoate degradation	5	5.26e-05	0.0167	CD630_08730 CD630_08740 CD630_08750 CD630_08760 CD630_08780
150	down	DNA degradation	5	0.000312	0.0317	CD630_12000 CD630_33730 CD630_33740 CD630_33741 CD630_33750
194	down	n/a	5	0.000124	0.0167	CD630_07580 CD630_07590 CD630_09940 CD630_09950 CD630_09960
269	down	n/a	5	0.000124	0.0167	CD630_08730 CD630_08740 CD630_08750 CD630_08760 CD630_08780
