# Supplementary material for: Exogenous butyrate inhibits butyrogenic metabolism and alters virulence phenotypes in Clostridioides difficile
Source: mBio. 2024 Jan 30;15(3):e02535-23. doi: 10.1128/mbio.02535-23 (PMC10936429; doi:10.1128/mbio.02535-23)
Supplement: Table S5 — Gene modules enriched within the genes differentially regulated by C. difficile 630 in response to butyrate during early stationary phase. [file mbio.02535-23-s0010.xlsx]

## Sheet: Cdiff portal overlaps
Table S5. Gene modules enriched within the genes differentially regulated by C. difficile 630 in response to butyrate during early stationary phase. Gene modules were defined using the C. difficile portal [21]. Related to Figure 1 and Table S2.
Cluster	up-down	fxn	Overlap	P-Value	Adj. P-Value	Overlapping Genes
72	up	n/a	5	0.000214	0.0113	CD630_23520 CD630_23540 CD630_23550 CD630_23560 CD630_23570
82	up	Sporulation	6	0.000223	0.0113	CD630_10670 CD630_14330 CD630_15110 CD630_21410 CD630_24090 CD630_24430
92	up	Mannose, Sorbose, Fructose Transport/Conversion	7	8.37e-06	0.000849	CD630_10870 CD630_10880 CD630_30120 CD630_30130 CD630_30140 CD630_30150 CD630_30160
206	up	Sporulation	9	6.68e-09	1.36e-06	CD630_11670 CD630_11920 CD630_11940 CD630_11950 CD630_11990 CD630_19280 CD630_19290 CD630_24430 CD630_32980
242	up	Sporulation	11	5.21e-13	2.12e-10	CD630_05960 CD630_05970 CD630_05980 CD630_11920 CD630_11940 CD630_11950 CD630_11990 CD630_23990 CD630_24000 CD630_24010 CD630_32980
251	up	Sporulation	6	4.82e-05	0.00391	CD630_10650 CD630_26420 CD630_26430 CD630_26440 CD630_34900 CD630_34990
261	up	Sporulation	9	1.04e-08	1.41e-06	CD630_07740 CD630_15170 CD630_15180 CD630_17880 CD630_23990 CD630_24000 CD630_24010 CD630_29670 CD630_29680
384	up	Mannose, Sorbose, Fructose Transport/Conversion	5	9.17e-05	0.00621	CD630_30120 CD630_30130 CD630_30140 CD630_30150 CD630_30160
305	down	n/a	12	4.14e-11	1.68e-08	CD630_04100 CD630_04120 CD630_04121 CD630_04130 CD630_04140 CD630_04150 CD630_04160 CD630_04170 CD630_04190 CD630_04191 CD630_04200 CD630_04210
40	down	n/a	12	1.06e-10	2.15e-08	CD630_11050 CD630_11060 CD630_11061 CD630_11070 CD630_11071 CD630_11080 CD630_11090 CD630_11100 CD630_11110 CD630_11120 CD630_33380 CD630_33390
136	down	Diffocin Locus Proteins	13	4.96e-10	6.71e-08	CD630_13620 CD630_13630 CD630_13640 CD630_13650 CD630_13660 CD630_13670 CD630_13680 CD630_13690 CD630_13700 CD630_13710 CD630_13720 CD630_13730 CD630_13760
306	down	Diffocin Locus Proteins	12	2.27e-09	2.3e-07	CD630_13620 CD630_13630 CD630_13640 CD630_13650 CD630_13660 CD630_13670 CD630_13680 CD630_13690 CD630_13700 CD630_13710 CD630_13720 CD630_13730
394	down	n/a	10	4.73e-08	3.84e-06	CD630_11050 CD630_11060 CD630_11061 CD630_11070 CD630_11071 CD630_11080 CD630_11090 CD630_11100 CD630_11110 CD630_11120
325	down	n/a	11	1.04e-07	6.04e-06	CD630_04120 CD630_04121 CD630_04130 CD630_04140 CD630_04150 CD630_04160 CD630_04170 CD630_04190 CD630_04191 CD630_04200 CD630_04210
219	down	n/a	10	8.93e-08	6.04e-06	CD630_04350 CD630_10190 CD630_10200 CD630_10210 CD630_35310 CD630_35320 CD630_35340 CD630_35350 CD630_35360 CD630_35370
308	down	Mannose, Sorbose, Fructose Transport/Conversion & Sugar Alcohol Transport and Metabolism	10	2.74e-06	0.000139	CD630_02840 CD630_02850 CD630_02860 CD630_02880 CD630_02900 CD630_02910 CD630_22790 CD630_22820 CD630_32750 CD630_32760
319	down	Electron transport - Rnf Ferredoxin Systems	9	1.68e-05	0.000756	CD630_24240 CD630_24250 CD630_24260 CD630_24270 CD630_24280 CD630_24290 CD630_24291 CD630_27070 CD630_27090
84	down	Stickland Fermentation	8	4.84e-05	0.00196	CD630_01420 CD630_11720 CD630_32360 CD630_32370 CD630_32380 CD630_32390 CD630_32400 CD630_32410
150	down	DNA Degradation	8	6.87e-05	0.00232	CD630_30500 CD630_33730 CD630_33740 CD630_33741 CD630_33750 CD630_33760 CD630_33770 CD630_33780
42	down	n/a	7	6.43e-05	0.00232	CD630_33790 CD630_33800 CD630_33830 CD630_33840 CD630_33890 CD630_33900 CD630_33920
77	down	n/a	7	0.000199	0.00622	CD630_35310 CD630_35320 CD630_35330 CD630_35340 CD630_35350 CD630_35360 CD630_35370
64	down	n/a	7	0.000377	0.00956	CD630_24240 CD630_24250 CD630_24260 CD630_24270 CD630_24280 CD630_24290 CD630_24291
293	down	n/a	7	0.000377	0.00956	CD630_33290 CD630_33790 CD630_33800 CD630_33830 CD630_33840 CD630_33850 CD630_33860
181	down	n/a	7	0.000377	0.00956	CD630_33730 CD630_33740 CD630_33741 CD630_33750 CD630_33760 CD630_33770 CD630_33780
24	down	Ribose transport and metabolism	6	0.00109	0.0261	CD630_02990 CD630_03010 CD630_03020 CD630_03030 CD630_03040 CD630_31670
403	down	Vitamin biosynthesis: Flavodoxin and Riboflavin	6	0.00189	0.0426	CD630_16970 CD630_16980 CD630_16990 CD630_17000 CD630_33870 CD630_33871
